# Supplementary material for: Genome-Wide microRNA Profiling Using Oligonucleotide Microarray Reveals Regulatory Networks of microRNAs in Nicotiana benthamiana During Beet Necrotic Yellow Vein Virus Infection
Source: Viruses. 2020 Mar 12;12(3):310. doi: 10.3390/v12030310 (PMC7150760; doi:10.3390/v12030310)
Supplement: Supplementary file 1 [file viruses-12-00310-s001.zip]

Archive with 8 entries (8 files):
- Figure S1 miR519-5p and -3p.pdf
- Figure S2 miR574-5p and -3p.pdf
- Figure S3 miR578-5p and -3p.pdf
- Figure S4 miR739-5p and -3p.pdf
- Figure S5-S8.pdf
- Table S1.xlsx
- Table S2.xlsx
- Table S3.xlsx
