# Supplementary material for: Genome-Wide microRNA Profiling Using Oligonucleotide Microarray Reveals Regulatory Networks of microRNAs in Nicotiana benthamiana During Beet Necrotic Yellow Vein Virus Infection
Source: Viruses. 2020 Mar 12;12(3):310. doi: 10.3390/v12030310 (PMC7150760; doi:10.3390/v12030310)
Supplement: Supplementary file 1 [file viruses-12-00310-s001.zip › Table S1.xlsx]

## Sheet: 1596 miRNAs (Raw data)
Index	Reporter Name	miRNA Name	Target Seq (5' to 3')	p-value	MOCK3		BN3		Log2 (G2/G1)	len	genomeID	strand	start	end	genome_seq	mirIDs,	MFEI
					Mean	StDev	Mean	StDev
1	nta-miR156a	nbe-miR156a-1	TGACAGAAGAGAGTGAGCAC	0.608508	1401.16	255.474	1664.34	594.403	0.248323	20	Niben.v0.4.2.Scf15084	-	94072	94174	aagggaggTGACAGAAGAGAGTGAGCACacatggtattttcttgcatatgatatgcttgaagctatgcgtGCTCACTGCTCTATCTGTCACCcccatcactct	nta-MIR156a,gma-MIR156w,	1.2
2	hci-miR156a	nbe-miR156a-2	TGACAGAAGAGAGTGAGTAC	0.760574	1293.49	206.8	1465.35	579.227	0.179975	20	Niben.v0.4.2.Scf22043	-	23996	24255	atggatgggTGACAGAAGAGAGTGAGCACacatggttcttgcatggataaattcccatgcttaaaagctatgcgtgctctctctctatctgtcacgcatcaac	hci-MIR156a,	1.3
3	nta-miR156a_L+2	nbe-miR156a-3	TCTGACAGAAGAGAGTGAGCAC	0.906724	2396.49	126.237	2480.44	589.721	0.0496738	22	Niben.v0.4.2.Scf48230	-	35166	35427	aatggtggatggcaaggggaggaaccagACTGACAGAAGAGAGTGAGCACacgcacacaattgtatacagtgtatacctttgtgtttatattatttgcgtgtgctcgcttctctatctgtcacctattgcctttcccccttc	nta-MIR156c,aly-MIR156b,aly-MIR156a,aly-MIR156c,ath-MIR156c,ath-MIR156a,ath-MIR156b,bna-MIR156d,bna-MIR156e,cme-MIR156i,cme-MIR156h,cme-MIR156g,rco-MIR156d,rco-MIR156a,gma-MIR156u,gma-MIR156a,mtr-MIR156j,dpr-MIR156a,tcc-MIR156c,csi-MIR156,ctr-MIR156,ptc-MIR156a,ptc-MIR156c,ptc-MIR156f,ptc-MIR156k,vvi-MIR156d,vvi-MIR156b,vvi-MIR156a,cca-MIR156b,han-MIR156b,har-MIR156a,hci-MIR156b,osa-MIR156g,osa-M…	1
4	aly-miR156a-5p_L+1	nbe-miR156a-5p-1	TTGACAGAAGAGAGTGAGCAC	0.666814	1676.6	384.49	1927.08	644.445	0.200878	21	Niben.v0.4.2.Scf20348	-	3982	4242	gattaatctttgaggattcaaaatgaggaattctgTTGACAGAAGAGAGAGAGCACcatctgccatcagcaaaatgatgttgttgtttgttagaatgtgctctctcttcttctgccaatagaaacttagatatcctttttggatcctcaataaagattgcac	aly-MIR156d,aly-MIR156h,ath-MIR156j,ath-MIR156d,ath-MIR156h,bna-MIR156f,cme-MIR156j,cme-MIR156d,cme-MIR156e,rco-MIR156e,rco-MIR156b,ahy-MIR156c,ahy-MIR156a,gma-MIR156b,gma-MIR156f,gma-MIR156h,gma-MIR156k,gma-MIR156n,gma-MIR156o,mtr-MIR156d,mtr-MIR156i,mtr-MIR156g,vun-MIR156a,ghr-MIR156d,tcc-MIR156a,tcc-MIR156g,aqc-MIR529,mdm-MIR156t,mdm-MIR156u,mdm-MIR156w,mdm-MIR156n,mdm-MIR156e,mdm-MIR156j,mdm-…	1.1
5	aly-miR156a-5p_R+2	nbe-miR156a-5p-2	TGACAGAAGAGAGTGAGCACTT	0.580977	1146.01	484.545	1402.18	513.772	0.291053	22	Niben.v0.4.2.Scf18875	-	46121	46382	taaggTGACAGAAGAGAGTGAGCACATatggcgttttcttgcatgatatatatacacatccatgcttgaagctatacgtgctcacttctctatctgtcaccaga	aly-MIR156b,ath-MIR156b,bna-MIR156e,cme-MIR156a,cme-MIR156h,cme-MIR156g,gma-MIR156u,gma-MIR156a,gma-MIR156n,gma-MIR156o,gma-MIR156q,gma-MIR156s,mtr-MIR156d,mtr-MIR156i,dpr-MIR156a,ptc-MIR156k,vvi-MIR156d,vvi-MIR156a,hci-MIR156a,hci-MIR156b,	1.2
6	nta-MIR156a-p3_1ss8GT	nbe-miR156a-p3	GCTCACTTCTCTATCTGTCACC	0.216053	388.346	109.551	546.919	139.897	0.493986	22	Niben.v0.4.2.Scf15084	-	94072	94174	aagggaggTGACAGAAGAGAGTGAGCACacatggtattttcttgcatatgatatgcttgaagctatgcgtGCTCACTGCTCTATCTGTCACCcccatcactct	nta-MIR156a,gma-MIR156w,	1.2
7	cca-miR156b_R-1	nbe-miR156b	TGACAGAAGAGAGTGAGCAT	0.604687	1436.61	256.427	1648.11	489.805	0.198145	20	Niben.v0.4.2.Scf21003	+	199915	200174	TGACAGAAGAGAGTGAGCATagtcttgcttcacttctccag	cca-MIR156b,	0.7
8	ahy-miR156b-5p_R+4	nbe-miR156b-5p	TTGACAGAAGATAGAGAGCACAAAA	0.418876	3355.76	934.27	4213.1	1143.03	0.328242	25	0	0	0	0	0	ahy-MIR156b,	1.2
9	nta-MIR156c-p3	nbe-miR156c-p3	TGCTCACTTCTCTTGCTGTCATC	0.422018	396.231	144.658	521.744	202.28	0.397	23	Niben.v0.4.2.Scf55200	+	5079	5185	agaatcaagagTGACAGAAGAGAGTGAGCACacgcaggcaattgtatagatattatattactgtcatttgcgtgTGCTCACTTCTCTTGCTGTCATCtctctctata	nta-MIR156c,	1.2
10	bna-miR156d_1ss12AG	nbe-miR156d-1	TGACAGAAGAGGGTGAGCAC	0.710503	768.977	276.943	685.213	320.657	-0.166388	20	Niben.v0.4.2.Scf15084	-	94027	94286	aaaaggggtaaataaagggaggTGACAGAAGAGAGTGAGCACacatggtattttcttgcatatgatatgcttgaagctatgcgtgctcactgctctatctgtcacccccatcactctttctcccttct	bna-MIR156e,gma-MIR156q,gma-MIR156s,mtr-MIR156j,ghr-MIR156c,har-MIR156a,	1.1
11	bna-miR156d_1ss14TC	nbe-miR156d-2	TGACAGAAGAGAGCGAGCAC	0.677478	1800.75	394.378	1658.49	467.597	-0.118729	20	Niben.v0.4.2.Scf15084	-	30614	30873	aaagggaggTGACAGAAGAGAGTGAGCACccatgatattttcttgcatatgatatgcttgaagctatgcgtgctcactgctccatctgtcacccccatc	bna-MIR156e,cme-MIR156h,cme-MIR156g,gma-MIR156q,gma-MIR156s,gma-MIR156n,gma-MIR156o,dpr-MIR156a,mdm-MIR156ae,mdm-MIR156ad,ptc-MIR156k,vvi-MIR156a,vvi-MIR156e,har-MIR156a,hci-MIR156a,hci-MIR156b,sbi-MIR156e,zma-MIR156k,	1.1
12	bna-miR156d_R+1	nbe-miR156d-3	TGACAGAAGAGAGTGAGCACT	0.566587	1412.44	384.515	1675.03	524.85	0.245999	21	Niben.v0.4.2.Scf2856	-	33428	33688	gaatggatgggTGACAGAAGAGAGTGAGCACAcatggttcttgcatgaatacatccccatgcttaaaagctatgtgtgctctctctgtcaccaacaattattccacat	bna-MIR156e,gma-MIR156q,gma-MIR156s,har-MIR156a,	1
13	cme-miR156e_L-1	nbe-miR156e-1	TGACAGAAGATAGAGGGCAC	0.695489	258.985	109.427	214.885	68.9783	-0.269301	20	Niben.v0.4.2.Scf14276	-	41905	42164	tgttgtTGACAGAAGATAGAGAGCACagataatgaagtgcatgaaaattgtctgcacctcactcttttgtgctctttattcttctgtcatcatcc	cme-MIR156e,mtr-MIR156g,ptc-MIR156l,	1.2
14	cme-miR156e_R+1	nbe-miR156e-2	TTGACAGAAGATAGAGGGCACA	0.953041	404.262	216.267	383.356	197.042	-0.0766061	22	Niben.v0.4.2.Scf14276	-	34062	34323	tgttgTTGACAGAAGATAGAGAGCACAgataatgaagtgcatgaaaattgtttgcacctcactcctttgtgctctttattcttctgtcatcattc	cme-MIR156e,	1.2
15	mtr-miR156e_R+2	nbe-miR156e-3	TTGACAGAAGATAGAGAGCACCT	0.321583	3545.61	784.64	4505.6	1064.45	0.345687	23	0	0	0	0	0	mtr-MIR156f,	1.3
16	cme-miR156e_R+2_1ss17GA	nbe-miR156e-4	TTGACAGAAGATAGAGAGCACAT	0.306819	3342.35	786.793	4524.14	1308.36	0.436779	23	Niben.v0.4.2.Scf14276	-	37741	38003	ggaggcagcgagagatgttgTTGACAGAAGATAGAGAGCACAGataatgaagtgcatgaaaattgtctgcagctcactcctttgtgctctttattctactgtcatcatcctcagctcccttt	cme-MIR156e,mtr-MIR156f,mtr-MIR156g,pta-MIR156a,	0.9
17	nta-miR156f	nbe-miR156f	TGACAGAAGAGAATGAGCAC	0.658906	1058.28	382.834	1202.57	373.804	0.184394	20	Niben.v0.4.2.Scf25284	-	9447	9706	aaagggaggTGACAGAAGAGAGTGAGCACacatggcgttttcttgcattgatatatgtatatgcttgaatctatgcgtgctcgctctctatctgtcacccccacc	nta-MIR156f,cme-MIR156h,cme-MIR156g,dpr-MIR156a,ptc-MIR156k,vvi-MIR156a,hci-MIR156b,	1.2
18	osa-miR156f-3p_1ss21GC	nbe-miR156f-3p	GCTCACTTCTCTTTCTGTCACC	0.279175	485.119	167.648	687.5	221.461	0.503023	22	Niben.v0.4.2.Scf44379	-	38475	38734	ggtggagaacaataagaggaggaggaaccagagagaggacagacTGACAGAAGAGAGTGAGCACacgcacacaattgtatacagtatatacctttgtgttttatattatttgcgtgtGCTCACTTCTCTTTCTGTCACCtatttgttttcttccctctcttgccttcaccctttgttttgctcc	aly-MIR156g,ath-MIR156g,cme-MIR156c,gma-MIR156k,mtr-MIR156i,vun-MIR156a,tcc-MIR156g,mdm-MIR156d,mdm-MIR156l,ptc-MIR156k,bdi-MIR156b,osa-MIR156f,osa-MIR156l,osa-MIR156d,osa-MIR156a,sbi-MIR156f,zma-MIR156g,zma-MIR156d,zma-MIR156f,smo-MIR156a,	1
19	nta-MIR156f-p5_1ss10AG	nbe-miR156f-p5	AAGAGAATGGGCACA	0.357609	20.2333	30.6857	36.4522	23.8516	0.849275	15	0	0	0	0	0	nta-MIR156f,	1.2
20	cme-miR156g	nbe-miR156g-1	TGACAGAAGAGAGGGAGCAC	0.56851	4589.77	2123.56	3414.4	1528.42	-0.426789	20	Niben.v0.4.2.Scf1698	+	113449	113708	attggagatgattgttttgatgaatcttgtgactgataTGACAGAAGAGAGGGAGCACagcccgagtttgatattccagaaatcccttgaatggttgaggtcgagtccagaaaatgcaagacatcacctcctat	aly-MIR156g,ath-MIR156g,cme-MIR156h,cme-MIR156g,dpr-MIR156a,ptc-MIR156k,vvi-MIR156a,har-MIR156c,hci-MIR156b,smo-MIR156a,	0.6
21	cme-miR156g_1ss19AC	nbe-miR156g-2	TGACAGAAGAGAGGGAGCCC	0.421582	4166.91	1528.03	3049.09	1148.59	-0.450601	20	Niben.v0.4.2.Scf2856	-	51069	51328	aatggatgagTGACAGAAGAGAGTGAGCCCacatggttcttgcatgactacatccccatgcttaaaagctatgtgtgctttatctctatccgtcatacacctaa	cme-MIR156h,cme-MIR156g,dpr-MIR156a,ptc-MIR156k,vvi-MIR156a,hci-MIR156b,sbi-MIR156e,zma-MIR156k,	0.8
22	nta-miR156g_L+1	nbe-miR156g-3	TTGACAGAAGATAGAGAGCAC	0.332959	3638.99	872.928	4791.84	1349.5	0.397041	21	Niben.v0.4.2.Scf11529	-	88645	88759	tgataattgTTGACAGAAGATAGAGAGCACtaatgatgatatgctaagtaaatttaggggcaaaagcatctcaattcatttgtGCTCTCTATGCTTCTGTCATCaccttcagcca	nta-MIR156j,nta-MIR156i,	1.1
23	nta-miR156g_L+1_1ss13AG	nbe-miR156g-4	TTGACAGAAGATGGAGAGCAC	0.656676	1294.86	484.393	1521.52	532.651	0.232716	21	Niben.v0.4.2.Scf11529	-	88536	88796	aaagggtgataattgTTGACAGAAGATAGAGAGCACtaatgatgatatgctaagtaaatttaggggcaaaagcatctcaattcatttgtGCTCTCTATGCTTCTGTCATCaccttcagccaac	nta-MIR156j,nta-MIR156i,nta-MIR156g,sly-MIR156a,sly-MIR156c,sly-MIR156b,aly-MIR157c,aly-MIR157d,ath-MIR157c,ath-MIR157d,bna-MIR156c,bna-MIR156b,bol-MIR157a,bra-MIR157a,cme-MIR156e,rco-MIR156g,rco-MIR156f,ahy-MIR156b,gma-MIR156e,gma-MIR156g,gma-MIR156c,gma-MIR156i,gma-MIR156d,mtr-MIR156g,tcc-MIR156f,ptc-MIR156h,ptc-MIR156l,vvi-MIR156f,cca-MIR156c,pta-MIR156b,	1.1
24	nta-miR156g_L+1_1ss17AG	nbe-miR156g-5	TTGACAGAAGATAGAGGGCAC	0.952668	427.652	223.264	405.422	207	-0.0770139	21	Niben.v0.4.2.Scf14276	-	38578	38838	ttttaaaagaggaagcagcgagagatgttgTTGACAGAAGATAGAGAGCACagataatgaagtgcatgaaaatagtctgcacctcactcgtttgtgcTCTTTATTCTTCTGTCATCATCctcagctcccttttttataa	nta-MIR156h,aly-MIR156h,ath-MIR156h,cme-MIR156e,rco-MIR156g,ahy-MIR156b,gma-MIR156r,gma-MIR156e,mtr-MIR156g,smo-MIR156c,	1.2
25	nta-miR156g_L+4	nbe-miR156g-6	ATCTTGACAGAAGATAGAGAGCAC	0.373896	3123.37	907.851	4150.52	1280.31	0.410188	24	Niben.v0.4.2.Scf35620	-	57082	57345	aagagagaggcaagttggagATGTTGACAGAAGATAGAGAGCACagatgatgataagatgctaattggaagctttctgcaccttaatcctttgtgcTCTCTAGTCTTCTGTCATCATCctcagcccctccctacc	nta-MIR156h,sly-MIR156c,sly-MIR156b,bna-MIR156g,rco-MIR156g,gma-MIR156e,ptc-MIR156h,ptc-MIR156g,ptc-MIR156l,cca-MIR156c,han-MIR156c,	1
26	nta-miR156g_R+2	nbe-miR156g-7	TGACAGAAGATAGAGAGCACAT	0.318743	3060.93	840.121	4167.67	1238.64	0.445269	22	Niben.v0.4.2.Scf14276	-	41081	41342	ttgttaaaagaggaggcagcgagagatgttgtTGACAGAAGATAGAGAGCACAGataatgaagtgcatgaaaattgtctgcacctcactcttttgtGCTCTTTATTCTTCCGTCATCatcctcagctcccttttttaaatg	nta-MIR156g,mtr-MIR156f,gra-MIR157a,pta-MIR156a,	1
27	aly-miR156g-5p	nbe-miR156g-5p	CGACAGAAGAGAGTGAGCAC	0.583885	1438.3	395.623	1712.76	579.272	0.251957	20	Niben.v0.4.2.Scf26209	-	27312	27571	TGACAGAAGAGAGTGAGCACAcgcaggcaattgtatagatattatattactgtcatttgcgtgtgcaacagttagaaagaaTGACAGAAGAGAGTGAGCACacgcaggcaattgtatagatattatattactgtcatttg	aly-MIR156g,aly-MIR156g,ath-MIR156g,ath-MIR156g,cme-MIR156c,cme-MIR156c,gma-MIR156k,gma-MIR156k,mtr-MIR156i,mtr-MIR156i,vun-MIR156a,vun-MIR156a,tcc-MIR156g,tcc-MIR156g,mdm-MIR156d,mdm-MIR156d,mdm-MIR156l,mdm-MIR156l,han-MIR156a,bdi-MIR156b,bdi-MIR156b,osa-MIR156f,osa-MIR156f,osa-MIR156l,osa-MIR156l,osa-MIR156d,osa-MIR156d,osa-MIR156a,osa-MIR156a,sbi-MIR156f,sbi-MIR156f,zma-MIR156d,zma-MIR156d,zma…	0.6
28	nta-MIR156g-p3	nbe-miR156g-p3-1	GCTCTCTATGCTTCCGTCA	0.193622	1321.46	489.339	1993.76	586.019	0.593362	19	Niben.v0.4.2.Scf18584	-	14702	14962	ctggaaaatgtaaatttagggtaaggagtatagaggaagtgagcaaaaaagggtgataattgTTGACAGAAGATAGAGAGCACtaatgatgatatgctaagtaaatttaggggcaaaagcatctcaattcatttgtGCTCTCTATGCTTCTGTCAtcaccttcagccaactacctctcttctcttaactaaattaattttcat	nta-MIR156j,nta-MIR156i,nta-MIR156g,sly-MIR156a,sly-MIR156c,sly-MIR156b,aly-MIR157c,aly-MIR157d,ath-MIR157c,ath-MIR157d,bna-MIR156c,bna-MIR156b,bol-MIR157a,bra-MIR157a,cme-MIR156e,rco-MIR156g,rco-MIR156f,ahy-MIR156b,gma-MIR156e,gma-MIR156g,gma-MIR156c,gma-MIR156i,gma-MIR156d,mtr-MIR156g,tcc-MIR156f,ptc-MIR156h,ptc-MIR156l,vvi-MIR156f,cca-MIR156c,pta-MIR156b,	1
29	nta-MIR156g-p3_1ss6CT	nbe-miR156g-p3-2	GCTCTTTATGCTTCCGTCATC	0.114158	1201.8	231.265	1810.25	477.432	0.590996	21	Niben.v0.4.2.Scf14276	-	41081	41342	ttgttaaaagaggaggcagcgagagatgttgtTGACAGAAGATAGAGAGCACAGataatgaagtgcatgaaaattgtctgcacctcactcttttgtGCTCTTTATTCTTCCGTCATCatcctcagctcccttttttaaatg	nta-MIR156g,mtr-MIR156f,gra-MIR157a,pta-MIR156a,	1
30	ptc-MIR156g-p5	nbe-miR156g-p5	GATGTTGTTGACAGAAGATAGAG	0.410564	144.776	45.2255	185.918	57.86	0.360845	23	Niben.v0.4.2.Scf14276	-	34117	34210	GATGTTGTTGACAGAAGATAGAGagcacagataatgaagtgcatgaaaattgtttgcacctcactcctttgtgctctttattcttctgtcatca	rco-MIR156h,mtr-MIR156h,ptc-MIR156g,	1.2
31	nta-miR156h	nbe-miR156h	TGACAGAAGATAGAGAGCAC	0.337085	3017.66	734.403	3963	1090.1	0.393162	0	0	0	0	0	0	0	0
32	nta-MIR156h-p3	nbe-miR156h-p3-1	GCTCTCTAGTCTTCTGTCATC	0.237795	1370.52	366.402	1891.83	507.155	0.465059	21	Niben.v0.4.2.Scf6952	-	210809	210920	ggagatgttgTTGACAGAAGATAGAGAGCACagatgatgatatgatgctaactggaagctttctgcatcttaatcatttgtGCTCTCTAGTCTTCTGCCATCatcctcagcc	nta-MIR156h,	1
33	nta-MIR156h-p3_1ss4CT	nbe-miR156h-p3-2	TCTTTAGTCTTCTGTCATCATC	0.167583	3.88412	4.15921	39.1057	16.2688	3.33172	22	Niben.v0.4.2.Scf14276	-	38578	38838	ttttaaaagaggaagcagcgagagatgttgTTGACAGAAGATAGAGAGCACagataatgaagtgcatgaaaatagtctgcacctcactcgtttgtgcTCTTTATTCTTCTGTCATCATCctcagctcccttttttataa	nta-MIR156h,aly-MIR156h,ath-MIR156h,cme-MIR156e,rco-MIR156g,ahy-MIR156b,gma-MIR156r,gma-MIR156e,mtr-MIR156g,smo-MIR156c,	1.2
34	ath-miR156j	nbe-miR156j-1	TGACAGAAGAGAGAGAGCAC	0.675548	4338.47	1073.6	3933.71	1104.31	-0.141296	20	Niben.v0.4.2.Scf34968	+	6507	6766	caatctccctagttacagcgggtgctgaTGACAGAAGAGAGAGAGCAC	ath-MIR156j,rco-MIR156e,ahy-MIR156c,ahy-MIR156a,gma-MIR156f,gma-MIR156b,mtr-MIR156a,tcc-MIR156a,aqc-MIR529,mdm-MIR156u,mdm-MIR156t,mdm-MIR156w,hpa-MIR156a,bdi-MIR156a,far-MIR156a,far-MIR529,osa-MIR156k,sbi-MIR156d,zma-MIR156j,	0.5
35	ath-miR156j_L+1	nbe-miR156j-2	TTGACAGAAGAGAGAGAGCAC	0.631763	4295.92	844.392	3924.08	948.347	-0.130611	21	Niben.v0.4.2.Scf43379	+	19017	19277	TTGACAGAAGAGAGAGAGCACcagttcgtg	ath-MIR156j,rco-MIR156e,ahy-MIR156c,ahy-MIR156a,gma-MIR156f,gma-MIR156b,tcc-MIR156a,aqc-MIR529,mdm-MIR156u,mdm-MIR156t,mdm-MIR156w,bdi-MIR156a,far-MIR156a,far-MIR529,	0.2
36	nta-MIR156j-p3	nbe-miR156j-p3	GCTCTCTATGCTTCTGTCATC	0.159969	2152.13	633.71	3180.9	799.028	0.56367	21	Niben.v0.4.2.Scf11529	-	88645	88759	tgataattgTTGACAGAAGATAGAGAGCACtaatgatgatatgctaagtaaatttaggggcaaaagcatctcaattcatttgtGCTCTCTATGCTTCTGTCATCaccttcagcca	nta-MIR156j,nta-MIR156i,	1.1
37	aly-miR157d-3p_1ss15TC	nbe-miR157d-3p	GCTCTCTATGCTTCCGTCATC	0.161845	1677.74	436.503	2503.63	721.815	0.577498	21	Niben.v0.4.2.Scf11529	-	88536	88796	aaagggtgataattgTTGACAGAAGATAGAGAGCACtaatgatgatatgctaagtaaatttaggggcaaaagcatctcaattcatttgtGCTCTCTATGCTTCTGTCATCaccttcagccaac	nta-MIR156j,nta-MIR156i,nta-MIR156g,sly-MIR156a,sly-MIR156c,sly-MIR156b,aly-MIR157c,aly-MIR157d,ath-MIR157c,ath-MIR157d,bna-MIR156c,bna-MIR156b,bol-MIR157a,bra-MIR157a,cme-MIR156e,rco-MIR156g,rco-MIR156f,ahy-MIR156b,gma-MIR156e,gma-MIR156g,gma-MIR156c,gma-MIR156i,gma-MIR156d,mtr-MIR156g,tcc-MIR156f,ptc-MIR156h,ptc-MIR156l,vvi-MIR156f,cca-MIR156c,pta-MIR156b,	1.1
38	aly-miR157d-5p_L+1	nbe-miR157d-5p-1	CTGACAGAAGATAGAGAGCAC	0.367816	3170.34	859.25	4237.38	1340.05	0.418534	21	Niben.v0.4.2.Scf10555	-	24740	25000	tctgagttgtgtaaatggtgttgtgagtgggCTGACAGAAGAGAGAGAGCACaagcggagttttgccctgcagataattcttgaaccgaaaatgtagctcgaa	nta-MIR156c,aly-MIR156a,aly-MIR156b,aly-MIR156c,aly-MIR157d,ath-MIR156j,ath-MIR157d,ath-MIR156a,ath-MIR156b,ath-MIR156c,bna-MIR156d,bna-MIR156e,cme-MIR156f,cme-MIR156i,cme-MIR156h,cme-MIR156g,rco-MIR156e,rco-MIR156d,ahy-MIR156c,ahy-MIR156a,gma-MIR156b,gma-MIR156f,gma-MIR156u,gma-MIR156a,gma-MIR156r,mtr-MIR156a,dpr-MIR156a,tcc-MIR156a,tcc-MIR156c,aqc-MIR529,mdm-MIR156t,mdm-MIR156u,mdm-MIR156w,mdm-…	0.5
39	aly-miR157d-5p_L+1_1ss3GT	nbe-miR157d-5p-2	CTTACAGAAGATAGAGAGCAC	0.32525	3567.99	882.995	4786.81	1389.32	0.423952	21	Niben.v0.4.2.Scf14276	-	39832	40092	ggaggcagcgagagatgttgTTTACAGAAGATAGAGAGCACagataatgaagtgcaagaaaattgactgcaccttactcctttgtgctctttattcttctgtcatcatcctcagctcccttt	aly-MIR157d,ath-MIR157d,cme-MIR156f,mdm-MIR156p,mdm-MIR156aa,smo-MIR156b,	1
40	aly-miR157d-5p_L+1R-1	nbe-miR157d-5p-3	CTGACAGAAGATAGAGAGCA	0.368958	3099.43	928.959	4009.41	1040.85	0.371387	20	Niben.v0.4.2.Scf37995	-	35891	36150	aCTGACAGAAGAGAGAGAGCAagagcaagcatatattatccattttttgcctctgtttttttcatc	aly-MIR157d,ath-MIR157d,cme-MIR156f,gma-MIR156r,mdm-MIR156p,mdm-MIR156aa,smo-MIR156b,	0.6
41	nta-miR159	nbe-miR159-1	TTTGGATTGAAGGGAGCTCTA	0.060716	27574.9	3542.11	19959.7	2627.58	-0.466271	0	0	0	0	0	0	0	0
42	nta-MIR159-p3	nbe-miR159-p3	TTGCATATGTCAGGAGCTTCA	0.816924	704.767	135.213	679.473	199.764	-0.0527299	21	Niben.v0.4.2.Scf29058	-	3010	3192	tttgagagtggagctccttgaagtccaacagaggatctaacaggtaagattAAGCTGCTGACCTATGGATTCCtcagtcctatctattatttgattggataggtttgtgggTTGCATATGTCAGGAGCTTCAttgccctaagttggatccctttttggattgaagggagctctacattcattt	nta-MIR159,	1.1
43	nta-MIR159-p5_1ss1GA	nbe-miR159-p5-1	AAGCTGCTGACCTATGGATTCC	0.00247437	189.239	39.9394	1024.79	245.218	2.43705	22	Niben.v0.4.2.Scf29058	-	3010	3192	tttgagagtggagctccttgaagtccaacagaggatctaacaggtaagattAAGCTGCTGACCTATGGATTCCtcagtcctatctattatttgattggataggtttgtgggTTGCATATGTCAGGAGCTTCAttgccctaagttggatccctttttggattgaagggagctctacattcattt	nta-MIR159,	1.1
44	nta-miR160a	nbe-miR160a	TGCCTGGCTCCCTGTATGCCA	0.0455659	1018.64	119.209	670.99	124.239	-0.602285	21	Niben.v0.4.2.Scf35324	+	18201	18303	aatatgcataTGCCTGGCTCCCTGTATGCCAtttgcagagctcatcggaataccgttgggtcctcgtgaatgGCGTATGAGGAGCCAAGCATAtccaggatat	nta-MIR160a,	1.1
45	nta-MIR160a-p3	nbe-miR160a-p3	GCGTATGAGGAGCCAAGCATA	0.00222138	527.538	35.5286	3365.39	437.596	2.67343	21	Niben.v0.4.2.Scf35324	+	18201	18303	aatatgcataTGCCTGGCTCCCTGTATGCCAtttgcagagctcatcggaataccgttgggtcctcgtgaatgGCGTATGAGGAGCCAAGCATAtccaggatat	nta-MIR160a,	1.1
46	gma-MIR160b-p3_1ss22CT	nbe-miR160b-p3	TGTGAATGGCGTATGAGGAGCT	0.987618	506.555	253.361	487.239	207.961	-0.0560901	22	Niben.v0.4.2.Scf4910	+	93648	93758	acgtatatgcctggctccctgtatgccatttgcagagctcaacgtaatatcgatgggccttTGTGAATGGCGTATGAGGAGCCaagcatatcccaatatcgtgtatatgat	sly-MIR160a,ath-MIR160a,gma-MIR160b,aqc-MIR160b,mdm-MIR160c,mdm-MIR160e,	1.1
47	nta-MIR160c-p3	nbe-miR160c-p3	GCGTGCGAGGAGCCAAGCATA	0.000299074	303.667	30.537	2072.88	282.527	2.77108	21	Niben.v0.4.2.Scf58	-	53072	53181	aacttggatgTGCCTGGCTCCTTGTATGCCAcacactttcaccaatcctcgacttctttgattggctgatcagtgggtgGCGTGCGAGGAGCCAAGCATAccacattata	nta-MIR160c,nta-MIR160d,	1.1
48	nta-miR160d	nbe-miR160d	TGCCTGGCTCCCTGCATGCCA	0.687427	138.414	42.3207	124.996	51.5285	-0.147105	0	0	0	0	0	0	0	0
49	nta-miR162a	nbe-miR162a	TCGATAAACCTCTGCATCCAG	0.249246	2065.68	469.481	2538.69	345.778	0.29747	21	Niben.v0.4.2.Scf8011	-	6830	6936	ttaaaaacacTGGAGGCAGCGGTTCATCGATctgttccctgaaaggcgataacaaaaatatagcaacaggaatcggTCGATAAACCTCTGCATCCAGcgcttaaccc	nta-MIR162a,	0.8
50	nta-MIR162a-p5	nbe-miR162a-p5	TGGAGGCAGCGGTTCATCGAT	0.0799032	1715.37	598.468	4239.74	2086.88	1.30546	21	Niben.v0.4.2.Scf8011	-	6830	6936	ttaaaaacacTGGAGGCAGCGGTTCATCGATctgttccctgaaaggcgataacaaaaatatagcaacaggaatcggTCGATAAACCTCTGCATCCAGcgcttaaccc	nta-MIR162a,	0.8
51	cme-miR164a	nbe-miR164a-1	TGGAGAAGCAGGGCACGTGCT	0.00544564	5376.28	592.729	2665.02	347.765	-1.01246	21	Niben.v0.4.2.Scf6639	-	47949	48209	TGGAGAAGCAGGGCACTTGCTcataatataattcattcatattaatagtattaatattaatattgttaggttgtgtttggtcaaaagtgata	cme-MIR164a,bdi-MIR164c,osa-MIR164d,sbi-MIR164b,zma-MIR164f,	0.6
52	nta-miR164a	nbe-miR164a-2	TGGAGAAGCAGGGCACGTGCA	0.00776343	5501.79	619.209	2730.24	432.022	-1.01088	21	Niben.v0.4.2.Scf8545	+	82859	83119	tgagtggtgatcaagaTGGAGAAGCAGGGCACGTGCAttactaactcatgcacaagaattgtcagtgctcagttcgaaaagttctatggcattcatctgacatcatagt	nta-MIR164a,aly-MIR164c,aly-MIR164b,aly-MIR164a,ath-MIR164b,ath-MIR164a,ath-MIR164c,bna-MIR164a,bra-MIR164a,cme-MIR164c,cme-MIR164d,cme-MIR164a,rco-MIR164c,rco-MIR164a,rco-MIR164b,gma-MIR164i,gma-MIR164g,gma-MIR164d,gma-MIR164a,gma-MIR164e,gma-MIR164j,gma-MIR164b,gma-MIR164f,gma-MIR164k,gma-MIR164h,gma-MIR164c,mtr-MIR164c,mtr-MIR164a,mtr-MIR164b,ssl-MIR164b,ssl-MIR164a,ghr-MIR164,tcc-MIR164b,tcc-…	0.6
53	cme-miR164a_1ss14CT	nbe-miR164a-3	TGGAGAAGCAGGGTACGTGCT	0.00104719	4390.17	306.36	1807.5	178.513	-1.28028	21	Niben.v0.4.2.Scf14971	+	24650	24910	aaatgcagcttcagattgtggcatgagaaggtgagtgttgaacaagaTGGAGAAGCAGGGTACGTGCT	cme-MIR164a,cca-MIR164,bdi-MIR164c,osa-MIR164c,osa-MIR164d,sbi-MIR164b,zma-MIR164f,	0.4
54	nta-miR164a_1ss16CT	nbe-miR164a-4	TGGAGAAGCAGGGCATGTGCA	0.00423481	3097.12	377.389	1123.38	201.106	-1.46308	21	Niben.v0.4.2.Scf4508	+	62199	62459	caagaTGGAGAAGCAGGGCATGTGCActactaactcatgctcgaacaggacagcggccggtctgtttttcgaggcgggattttcaccaagaaaatcaacatctgttatatatacatataaaaatctgtcgtgattttccgtcaaa	nta-MIR164a,aly-MIR164b,aly-MIR164a,ath-MIR164a,ath-MIR164b,bna-MIR164a,bra-MIR164a,cme-MIR164d,cme-MIR164c,rco-MIR164c,rco-MIR164a,rco-MIR164b,gma-MIR164e,gma-MIR164j,gma-MIR164f,gma-MIR164h,gma-MIR164c,gma-MIR164i,gma-MIR164g,gma-MIR164d,gma-MIR164a,gma-MIR164b,gma-MIR164k,mtr-MIR164c,mtr-MIR164a,mtr-MIR164b,ssl-MIR164b,ssl-MIR164a,ghr-MIR164,tcc-MIR164b,tcc-MIR164a,mdm-MIR164c,mdm-MIR164b,mdm-…	0.6
55	nta-miR164a_1ss17GT	nbe-miR164a-5	TGGAGAAGCAGGGCACTTGCA	0.00294746	5085.57	609.742	2300.88	217.703	-1.14423	21	Niben.v0.4.2.Scf3767	-	60627	60887	TGGAGAAGCAGGGCACTTGCTcataatataattcactcatattaatagtattaatattaatattgttaggctgtggttggtcaaaagtaatataaggatccattaatggcggtagagataaagagcttatcgtgtcatgtt	nta-MIR164a,aly-MIR164b,aly-MIR164a,ath-MIR164b,ath-MIR164a,bna-MIR164a,bra-MIR164a,cme-MIR164c,cme-MIR164d,rco-MIR164c,rco-MIR164a,rco-MIR164b,gma-MIR164a,gma-MIR164e,gma-MIR164i,gma-MIR164g,gma-MIR164d,gma-MIR164j,gma-MIR164b,gma-MIR164f,gma-MIR164k,gma-MIR164h,gma-MIR164c,mtr-MIR164c,mtr-MIR164a,mtr-MIR164b,ssl-MIR164b,ssl-MIR164a,ghr-MIR164,tcc-MIR164b,tcc-MIR164a,mdm-MIR164f,mdm-MIR164b,mdm-…	0.6
56	nta-miR164a_1ss18TG	nbe-miR164a-6	TGGAGAAGCAGGGCACGGGCA	0.0413266	6851.44	1242.63	3719.83	853.282	-0.88117	21	Niben.v0.4.2.Scf574	-	65202	65462	caagctacctctttaatttttttatttttctctcaaatatcttctgtctttcagaattctccctatatgtgaactgctaaaaaaatgtagcctacgaaaaaggtgagtagtgatcaagaTGGAGAAGCAGGGCACGTGCAttactaactca	nta-MIR164a,aly-MIR164b,aly-MIR164a,aly-MIR164c,ath-MIR164b,ath-MIR164a,ath-MIR164c,bna-MIR164a,bna-MIR164d,bna-MIR164c,bna-MIR164b,bra-MIR164a,cme-MIR164c,cme-MIR164d,cme-MIR164a,rco-MIR164c,rco-MIR164a,rco-MIR164b,gma-MIR164i,gma-MIR164g,gma-MIR164d,gma-MIR164a,gma-MIR164e,gma-MIR164j,gma-MIR164b,gma-MIR164f,gma-MIR164k,gma-MIR164h,gma-MIR164c,mtr-MIR164c,mtr-MIR164a,mtr-MIR164b,ssl-MIR164b,ssl…	0.4
57	nta-miR164a_1ss8GA	nbe-miR164a-7	TGGAGAAACAGGGCACGTGCA	0.00172754	4786.44	631.962	1926.58	138.895	-1.31291	21	Niben.v0.4.2.Scf14197	+	9276	9536	gaacttgggtcgaaactgtgcgtagcagttgTGGAGAAACAGGGCACGTGCT	nta-MIR164a,aly-MIR164b,aly-MIR164a,ath-MIR164b,ath-MIR164a,bna-MIR164a,bra-MIR164a,cme-MIR164a,cme-MIR164c,cme-MIR164d,rco-MIR164c,rco-MIR164a,rco-MIR164b,gma-MIR164i,gma-MIR164g,gma-MIR164d,gma-MIR164a,gma-MIR164e,gma-MIR164j,gma-MIR164b,gma-MIR164f,gma-MIR164k,gma-MIR164h,gma-MIR164c,mtr-MIR164c,mtr-MIR164a,mtr-MIR164b,ssl-MIR164b,ssl-MIR164a,ghr-MIR164,tcc-MIR164b,tcc-MIR164a,mdm-MIR164f,mdm-…	0.5
58	nta-miR164a_L-1_1ss2GT	nbe-miR164a-8	TGAGAAGCAGGGCACGTGCA	0.00147898	6929.56	592.814	3491	212.068	-0.989126	20	Niben.v0.4.2.Scf12243	+	3051	3310	TGAGAAGCAGTGCACGTGCAttggttgaa	nta-MIR164a,aly-MIR164b,aly-MIR164a,ath-MIR164a,ath-MIR164b,bna-MIR164a,bra-MIR164a,cme-MIR164d,cme-MIR164c,rco-MIR164c,rco-MIR164a,rco-MIR164b,gma-MIR164e,gma-MIR164j,gma-MIR164f,gma-MIR164h,gma-MIR164c,gma-MIR164i,gma-MIR164g,gma-MIR164d,gma-MIR164a,gma-MIR164b,gma-MIR164k,mtr-MIR164c,mtr-MIR164a,mtr-MIR164b,ssl-MIR164b,ssl-MIR164a,ghr-MIR164,tcc-MIR164b,tcc-MIR164a,mdm-MIR164c,mdm-MIR164b,mdm-…	0.6
59	nta-miR164a_R+1	nbe-miR164a-9	TGGAGAAGCAGGGCACGTGCAA	0.00323301	2497.46	397.772	924.761	115.144	-1.43331	22	Niben.v0.4.2.Scf22630	+	1772	2033	aatggttggtagctctcgtTGGAGAAGCAGGGCACGTGCAAgttcgaagatatatgcatatctcatgcatgaattttgCACGTGTTCTCCTTCTCCAACatgagtttcctccctcc	nta-MIR164a,aly-MIR164a,aly-MIR164b,aly-MIR164c,ath-MIR164a,ath-MIR164b,ath-MIR164c,bna-MIR164a,bna-MIR164d,bna-MIR164c,bna-MIR164b,bra-MIR164a,cme-MIR164c,cme-MIR164d,cme-MIR164a,rco-MIR164a,rco-MIR164b,rco-MIR164c,gma-MIR164i,gma-MIR164g,gma-MIR164d,gma-MIR164a,gma-MIR164e,gma-MIR164j,gma-MIR164b,gma-MIR164f,gma-MIR164k,gma-MIR164h,gma-MIR164c,mtr-MIR164c,mtr-MIR164a,mtr-MIR164b,ssl-MIR164a,ssl…	1
60	nta-miR164a_R-1	nbe-miR164a-10	TGGAGAAGCAGGGCACGTGC	0.00607636	5624.19	641.798	2711.16	389.989	-1.05273	20	Niben.v0.4.2.Scf31695	+	25625	25884	aatggttggtagctctcgtTGGAGAAGCAGGGCACGTGCaagttcgaagatatatgcatttgtcatgcatgaattttgCACGTGTTCTCCTTCTCCAACatgagtttcctccctcc	nta-MIR164a,aly-MIR164c,aly-MIR164b,aly-MIR164a,ath-MIR164b,ath-MIR164a,ath-MIR164c,bna-MIR164d,bna-MIR164c,bna-MIR164a,bna-MIR164b,bra-MIR164a,cme-MIR164a,cme-MIR164c,cme-MIR164d,rco-MIR164c,rco-MIR164a,rco-MIR164b,gma-MIR164i,gma-MIR164g,gma-MIR164d,gma-MIR164a,gma-MIR164e,gma-MIR164j,gma-MIR164f,gma-MIR164b,gma-MIR164k,gma-MIR164h,gma-MIR164c,mtr-MIR164c,mtr-MIR164a,mtr-MIR164b,ssl-MIR164b,ssl…	1
61	nta-MIR164a-p3_1ss22CT	nbe-miR164a-p3	TCAAGATGGAGAAGCAGGGCAT	0.169524	1228.7	533.393	708.817	209.502	-0.793642	22	Niben.v0.4.2.Scf2097	-	172047	172308	ataagatgcaatatcttggtacatttgcccagatcccaagaagtggTCAAGATGGATAAGCAGGGCATctgat	nta-MIR164a,	0.6
62	nta-miR164c	nbe-miR164c-1	TGGAGAAGCAGGGCACATGCT	0.00184597	5720.28	484.098	2876.53	211.648	-0.991753	0	0	0	0	0	0	0	0
63	nta-miR164c_R-2	nbe-miR164c-2	TGGAGAAGCAGGGCACATG	0.00290533	5894.46	601.988	2877.95	271.128	-1.03432	19	Niben.v0.4.2.Scf37971	-	28717	28813	ttatttaagcTGGAGAAGCAGGGCACATGctaaattacttggaactttgatctttcaagaattttgcatgtgctcttgctctccagcttaattctcc	nta-MIR164c,	1.3
64	aly-miR164c-3p_2ss11AC14CT	nbe-miR164c-3p	CACGTGTTCTCCTTCTCCAAC	0.0334406	205.341	87.1167	751.947	283.306	1.87261	21	Niben.v0.4.2.Scf22630	+	1772	2033	aatggttggtagctctcgtTGGAGAAGCAGGGCACGTGCAAgttcgaagatatatgcatatctcatgcatgaattttgCACGTGTTCTCCTTCTCCAACatgagtttcctccctcc	nta-MIR164a,aly-MIR164a,aly-MIR164b,aly-MIR164c,ath-MIR164a,ath-MIR164b,ath-MIR164c,bna-MIR164a,bna-MIR164d,bna-MIR164c,bna-MIR164b,bra-MIR164a,cme-MIR164c,cme-MIR164d,cme-MIR164a,rco-MIR164a,rco-MIR164b,rco-MIR164c,gma-MIR164i,gma-MIR164g,gma-MIR164d,gma-MIR164a,gma-MIR164e,gma-MIR164j,gma-MIR164b,gma-MIR164f,gma-MIR164k,gma-MIR164h,gma-MIR164c,mtr-MIR164c,mtr-MIR164a,mtr-MIR164b,ssl-MIR164a,ssl…	1
65	aly-miR165a-3p_2ss17CT19CT	nbe-miR165a-3p-1	TCGGACCAGGCTTCATTCTC	0.0516014	11991.1	860.276	7934.78	1220.24	-0.595704	20	Niben.v0.4.2.Scf17222	+	142189	142448	tgtgcatgatcaagtgtatgttgaggagaatgtcgtctggttcgagatctttcattgacaaggcaaaaccaaaaactatagatatttatatttgtgtgtagtcgaatgattTCGGACCAGGCTTCATTCTCgtcaacatccaatatatttacatttatgatttagctta	aly-MIR165b,aly-MIR165a,ath-MIR165b,ath-MIR165a,bna-MIR166f,cme-MIR166i,gma-MIR166r,crt-MIR166b,csi-MIR166d,osa-MIR166m,	1
66	aly-miR165a-3p_R+1	nbe-miR165a-3p-2	TCGGACCAGGCTTCATCCCCC	0.0105038	11687.3	1014.58	7883.5	636.784	-0.568034	21	Niben.v0.4.2.Scf13119	-	74415	74675	catggtttagtgtcgTCGGACCAGGCTTCATTCCCCccaaatcttgcttcctccctacgaaaatcaaggttactaaatcttt	aly-MIR165b,aly-MIR165a,ath-MIR165a,ath-MIR165b,bna-MIR166f,hbr-MIR166a,rco-MIR166a,gma-MIR166r,mtr-MIR166c,aqc-MIR166a,mdm-MIR166d,crt-MIR166b,csi-MIR166d,ptc-MIR166i,ptc-MIR166l,ptc-MIR166p,vvi-MIR166d,osa-MIR166m,sbi-MIR166j,ppt-MIR166f,	0.4
67	aly-miR165a-3p_R+2_1ss17CT	nbe-miR165a-3p-3	TCGGACCAGGCTTCATTCCCCA	0.141998	8672.16	1688.66	6243.83	1218.15	-0.47396	22	Niben.v0.4.2.Scf29190	-	78958	79219	cgattTCGGACCAGGCTTCATTCCCCTcaactcaagagttttcatcaatatactactcatcaaaagcttataaggatcattgcaggttcatt	aly-MIR165a,aly-MIR165b,ath-MIR165a,ath-MIR165b,bna-MIR166f,cme-MIR166a,hbr-MIR166a,gma-MIR166u,gma-MIR166r,dpr-MIR166a,aqc-MIR166d,aqc-MIR166a,crt-MIR166b,csi-MIR166d,vvi-MIR166b,bdi-MIR166a,hvu-MIR166a,osa-MIR166n,osa-MIR166m,sbi-MIR166g,zma-MIR166e,zma-MIR166k,pab-MIR166a,	0.3
68	aly-miR165a-3p_R-1_1ss18CT	nbe-miR165a-3p-4	TCGGACCAGGCTTCATCTC	0.00829744	9914.06	1111.26	6330.56	365.111	-0.647143	19	0	0	0	0	0	aly-MIR165a,aly-MIR166g,aly-MIR166b,aly-MIR166a,aly-MIR166e,aly-MIR166c,gma-MIR166a,gma-MIR166c,gma-MIR166b,gma-MIR166q,gma-MIR166h,gma-MIR166u,gma-MIR166m,csi-MIR166e,csi-MIR166a,osa-MIR166b,osa-MIR166d,osa-MIR166a,osa-MIR166e,osa-MIR166h,zma-MIR166m,	1
69	aly-miR165a-5p_L+1_1ss15AT	nbe-miR165a-5p	AGAATGTTGTCTGGTTCGAGG	0.000569575	657.952	127.231	5261.07	548.476	2.9993	21	Niben.v0.4.2.Scf17114	-	41824	42084	actgttgaggAGAATGTTGTCTGGTTCGAGAtctttcattagaaggcaacatgaaaagtgtagatgtagagaagttttcatatcctgagaatgattTCGGACCAGGCTTCATTCCCCtcaactcc	nta-MIR166g,nta-MIR166e,sly-MIR166b,sly-MIR166a,aly-MIR165b,aly-MIR165a,ath-MIR166a,ath-MIR165a,ath-MIR165b,bna-MIR166f,cme-MIR166h,cme-MIR166g,hbr-MIR166a,hbr-MIR166b,rco-MIR166a,rco-MIR166c,gma-MIR166d,gma-MIR166f,gma-MIR166j,gma-MIR166m,gma-MIR166r,gma-MIR166e,gma-MIR166h,gma-MIR166g,gma-MIR166i,mtr-MIR166h,mtr-MIR166a,mtr-MIR166e,mtr-MIR166b,mtr-MIR166f,tcc-MIR166b,tcc-MIR166a,aqc-MIR166e,mdm…	1
70	nta-miR166a	nbe-miR166a-1	TCGGACCAGGCTTCATTCCCC	0.0678399	11377.6	372.493	7577.92	1532.12	-0.586318	21	Niben.v0.4.2.Scf13119	-	74525	74713	tttgaggGGAATGTTGTCTGGCTCGAGGtcactaatttgatcctatttgaactctcttcccctttttgagatgttatctccattacttagcaaatagatcaatagttcttgattgacattctgtattaagagggatcatggaccatggtttagtgtcgTCGGACCAGGCTTCATTCCCCccaaatcttg	nta-MIR166d,	0.8
71	nta-miR166a_1ss20CT	nbe-miR166a-2	TCGGACCAGGCTTCATTCCTC	0.0801205	12480.6	2042.26	8702.78	1500.6	-0.520142	21	Niben.v0.4.2.Scf30053	-	78169	78429	tttggaatgatcTCGGACCAGGCTTCATTCCTCaca	nta-MIR166g,nta-MIR166d,nta-MIR166h,nta-MIR166b,nta-MIR166f,nta-MIR166c,nta-MIR166a,nta-MIR166e,sly-MIR166b,aly-MIR166d,aly-MIR166g,aly-MIR166b,aly-MIR166c,aly-MIR166e,aly-MIR166a,aly-MIR166f,aly-MIR165b,aly-MIR165a,ath-MIR166c,ath-MIR166d,ath-MIR166g,ath-MIR166a,ath-MIR166f,ath-MIR165a,ath-MIR165b,bna-MIR166d,bna-MIR166e,bna-MIR166b,bna-MIR166c,bna-MIR166f,cme-MIR166a,cme-MIR166e,cme-MIR166g,cme…	0.6
72	nta-miR166a_1ss4GA	nbe-miR166a-3	TCGAACCAGGCTTCATTCCCC	0.0360342	7463.99	782.223	5549.28	519.199	-0.427647	21	Niben.v0.4.2.Scf17114	-	41824	42084	actgttgaggAGAATGTTGTCTGGTTCGAGAtctttcattagaaggcaacatgaaaagtgtagatgtagagaagttttcatatcctgagaatgattTCGGACCAGGCTTCATTCCCCtcaactcc	nta-MIR166g,nta-MIR166e,sly-MIR166b,sly-MIR166a,aly-MIR165b,aly-MIR165a,ath-MIR166a,ath-MIR165a,ath-MIR165b,bna-MIR166f,cme-MIR166h,cme-MIR166g,hbr-MIR166a,hbr-MIR166b,rco-MIR166a,rco-MIR166c,gma-MIR166d,gma-MIR166f,gma-MIR166j,gma-MIR166m,gma-MIR166r,gma-MIR166e,gma-MIR166h,gma-MIR166g,gma-MIR166i,mtr-MIR166h,mtr-MIR166a,mtr-MIR166e,mtr-MIR166b,mtr-MIR166f,tcc-MIR166b,tcc-MIR166a,aqc-MIR166e,mdm…	1
73	nta-miR166a_L+2R-2	nbe-miR166a-4	TCTCGGACCAGGCTTCATTCC	0.0882409	17325.5	4214.9	10854.5	1851.25	-0.6746	21	Niben.v0.4.2.Scf26055	+	36804	37064	aagaaaagaaacaagatttgttAAGGAGAATGTTGTCTGGTTCgtgaccaatctgtaaacagtaattagcTCTCGGACCAGGCTTCATTCCcctcaactcaatgtttcttttgga	nta-MIR166g,aly-MIR166c,aly-MIR166d,aly-MIR166g,aly-MIR166b,ath-MIR166d,ath-MIR166c,ath-MIR166g,bna-MIR166d,bna-MIR166f,cme-MIR166a,cme-MIR166e,cme-MIR166g,cme-MIR166i,hbr-MIR166a,rco-MIR166a,rco-MIR166d,gma-MIR166t,gma-MIR166b,gma-MIR166n,gma-MIR166j,gma-MIR166d,gma-MIR166f,gma-MIR166r,gma-MIR166k,gma-MIR166h,gma-MIR166o,gma-MIR166u,gma-MIR166q,gma-MIR166s,mtr-MIR166b,mtr-MIR166h,mtr-MIR166a,mtr…	0.9
74	nta-miR166a_L+3	nbe-miR166a-5	TTGTCGGACCAGGCTTCATTCCCC	0.04065	12621.6	1825.8	8322.06	1250.64	-0.600877	24	Niben.v0.4.2.Scf37171	+	38326	38589	GTTGAGGGGAATGTTGTCTGGctcgaggtcatcagctagatcaataagctccatattatgcttttttgaatacgaagattagttgttatgtgaaaaggggttatggatcatgagttagtgTTGTCGGACCAGGCTTCATTCCCCccaattgt	nta-MIR166e,sly-MIR166b,aly-MIR166c,aly-MIR166d,aly-MIR166f,aly-MIR165a,aly-MIR166a,ath-MIR166f,ath-MIR165a,ath-MIR166a,bna-MIR166b,bna-MIR166f,cme-MIR166f,hbr-MIR166b,gma-MIR166b,gma-MIR166l,gma-MIR166n,gma-MIR166m,gma-MIR166o,gma-MIR166u,gma-MIR166q,gma-MIR166a,pvu-MIR166a,tcc-MIR166b,tcc-MIR166a,csi-MIR166c,ptc-MIR166q,ptc-MIR166j,ptc-MIR166a,vvi-MIR166g,hpa-MIR166a,hpe-MIR166a,bdi-MIR166d,osa…	0.8
75	bdi-miR166a_R+2	nbe-miR166a-6	TCGGACCAGGCTTCATTCCCCAA	0.245922	8065.56	1828.74	6002.85	1681.58	-0.426126	23	0	0	0	0	0	bdi-MIR166a,	1
76	pab-miR166a_R+3	nbe-miR166a-7	TCGGACCAGGCTTCATTCCTCTTT	0.120003	11202.7	2311.18	7853.16	1340.37	-0.512505	24	0	0	0	0	0	pab-MIR166a,	0.7
77	nta-miR166a_R-1_1ss17TC	nbe-miR166a-8	TCGGACCAGGCTTCATCCCC	0.0226197	12079.1	1689.28	8008.28	718.213	-0.592944	20	Niben.v0.4.2.Scf19713	-	73765	74024	ttatggatcatgagttagtgttgTCGGACCAGGCTTCATTCCCcccaattgttacttcctctctggacaaaaatctatgctttgacatgagacgagttttggcttctgaaaatggtaag	nta-MIR166e,sly-MIR166b,aly-MIR166f,aly-MIR166a,aly-MIR165a,aly-MIR165b,aly-MIR166c,aly-MIR166d,ath-MIR166f,ath-MIR166a,ath-MIR165b,ath-MIR165a,bna-MIR166b,bna-MIR166f,cme-MIR166f,hbr-MIR166b,gma-MIR166a,gma-MIR166b,gma-MIR166l,gma-MIR166n,gma-MIR166m,gma-MIR166o,gma-MIR166u,gma-MIR166q,pvu-MIR166a,tcc-MIR166b,tcc-MIR166a,mdm-MIR166d,csi-MIR166c,ptc-MIR166j,ptc-MIR166a,ptc-MIR166q,vvi-MIR166g,hpa…	0.3
78	aly-miR166a-3p_1ss21CT	nbe-miR166a-3p	TCGGACCAGGCTTCATTCCCT	0.0846117	11696.2	1794.81	8408.48	1351.62	-0.476129	21	Niben.v0.4.2.Scf12394	-	1371	1631	tttgaggggaatgttgtctggctcgaagccattatctcctcttcattgaacctagttcaaaaggtagtaggagtattttgtcaaaggtatatgaacaaacaataatgagagatagtgtcgTCGGACCAGGCTTCATTCCCCccaattt	aly-MIR166c,aly-MIR165a,aly-MIR165b,ath-MIR166c,ath-MIR165a,ath-MIR165b,bna-MIR166f,gma-MIR166d,gma-MIR166f,gma-MIR166r,mtr-MIR166a,mtr-MIR166h,mdm-MIR166f,crt-MIR166b,csi-MIR166d,osa-MIR166m,ppt-MIR166k,ppt-MIR166j,ppt-MIR166l,	0.9
79	aly-miR166a-5p_R+1	nbe-miR166a-5p	GGAATGTTGTCTGGCTCGAGGA	0.00127521	781.681	151.056	5103.18	891.087	2.70674	22	Niben.v0.4.2.Scf14823	+	245465	245726	ggggataaaaggataagagacagagaggaaactacacaaataagcaacaaaaatgaatcttctaacaatcaagaaagggagcttttctattgtggGGAATGTTGTCTGGCTCGAGGActctttaatcttg	aly-MIR166a,aly-MIR166c,aly-MIR166d,cme-MIR166b,cme-MIR166f,mes-MIR166,rco-MIR166e,gma-MIR166a,gma-MIR166c,gma-MIR166b,gma-MIR166n,gma-MIR166m,gma-MIR166l,gma-MIR166o,gma-MIR166u,gma-MIR166q,mtr-MIR166g,pvu-MIR166a,mdm-MIR166a,mdm-MIR166g,csi-MIR166e,ptc-MIR166j,ptc-MIR166c,ptc-MIR166q,vvi-MIR166c,vvi-MIR166e,	0.5
80	mtr-miR166b_L+2_1ss22TA	nbe-miR166b	TCTCGGACCAGGCTTCATTCCAA	0.113869	14884.3	3548.57	9507.26	2279.17	-0.64669	23	0	0	0	0	0	mtr-MIR166b,	1.1
81	nta-MIR166b-p3_R-2_4ss6AT18AG19-G20-G	nbe-miR166b-p3	TCAAATATAGCAGAACAGGGACAA	0.825217	647.512	449.795	532.052	224.422	-0.283341	24	Niben.v0.4.2.Scf28235	+	86119	86382	ttggtcctattTCAAATATAGCAGAACAGGGACAAg	nta-MIR166b,	0.5
82	nta-MIR166c-p5	nbe-miR166c-p5	GGAATGCTGTCTGGTTCGAAA	0.0028008	322.642	63.0742	3674.6	301.184	3.50958	21	Niben.v0.4.2.Scf25274	+	25390	25495	tgttgaggGGAATGCTGTCTGGTTCGAAAccattcaccaaagtatgatcaagatccagttgattatttgaatgattTCGGACCAGGCTTCATTCCCCccaactcta	nta-MIR166c,	1.1
83	nta-MIR166d-p5	nbe-miR166d-p5	GGAATGTTGTCTGGCTCGAGG	0.000948142	923.752	108.683	5530.05	1037.58	2.58171	21	Niben.v0.4.2.Scf13119	-	74525	74713	tttgaggGGAATGTTGTCTGGCTCGAGGtcactaatttgatcctatttgaactctcttcccctttttgagatgttatctccattacttagcaaatagatcaatagttcttgattgacattctgtattaagagggatcatggaccatggtttagtgtcgTCGGACCAGGCTTCATTCCCCccaaatcttg	nta-MIR166d,	0.8
84	cme-miR166e_1ss2CT	nbe-miR166e-1	TTGGACCAGGCTTCATTCCTC	0.207344	11448.6	2421.52	8539.63	1989.66	-0.42293	21	Niben.v0.4.2.Scf10524	+	20279	20539	taaacatggtgaagaaagagatagatatggtgattttgaggggaatgttggttggctcaatgcaaccacccattctaattataagtagaaagggtgaaggcaTTGGACCATGCTTCATTCCTCtcaaaccatattctgcccttaccacccattgtgtgtg	cme-MIR166e,hbr-MIR166a,gma-MIR166k,mtr-MIR166c,mtr-MIR166f,mtr-MIR166b,dpr-MIR166a,ssl-MIR166a,tcc-MIR166c,aqc-MIR166a,aqc-MIR166d,vvi-MIR166b,bdi-MIR166f,osa-MIR166h,osa-MIR166g,sbi-MIR166k,sbi-MIR166f,zma-MIR166m,zma-MIR166l,pab-MIR166a,	0.9
85	cme-miR166e_R-1	nbe-miR166e-2	TCGGACCAGGCTTCATTCCT	0.0377561	12751.8	1765.35	8752.39	1035.4	-0.542947	20	Niben.v0.4.2.Scf5411	+	4124	4383	tatggggtgattTCGGACCAGGCTTCATTCCTtata	cme-MIR166e,hbr-MIR166a,gma-MIR166k,gma-MIR166r,gma-MIR166u,mtr-MIR166b,mtr-MIR166c,mtr-MIR166f,dpr-MIR166a,ssl-MIR166a,tcc-MIR166c,aqc-MIR166a,aqc-MIR166d,aqc-MIR166c,crt-MIR166b,csi-MIR166d,ptc-MIR166q,ptc-MIR166n,ptc-MIR166o,vvi-MIR166a,vvi-MIR166b,bdi-MIR166f,bdi-MIR166a,hvu-MIR166a,osa-MIR166h,osa-MIR166g,osa-MIR166n,osa-MIR166m,osa-MIR166j,osa-MIR166i,sbi-MIR166k,sbi-MIR166f,zma-MIR166m,zma…	0.6
86	nta-MIR166e-p5	nbe-miR166e-p5-1	GTTGAGGGGAATGTTGTCTGG	0.000607641	195.076	27.4234	1098.55	140.926	2.4935	21	Niben.v0.4.2.Scf37171	+	38326	38589	GTTGAGGGGAATGTTGTCTGGctcgaggtcatcagctagatcaataagctccatattatgcttttttgaatacgaagattagttgttatgtgaaaaggggttatggatcatgagttagtgTTGTCGGACCAGGCTTCATTCCCCccaattgt	nta-MIR166e,sly-MIR166b,aly-MIR166c,aly-MIR166d,aly-MIR166f,aly-MIR165a,aly-MIR166a,ath-MIR166f,ath-MIR165a,ath-MIR166a,bna-MIR166b,bna-MIR166f,cme-MIR166f,hbr-MIR166b,gma-MIR166b,gma-MIR166l,gma-MIR166n,gma-MIR166m,gma-MIR166o,gma-MIR166u,gma-MIR166q,gma-MIR166a,pvu-MIR166a,tcc-MIR166b,tcc-MIR166a,csi-MIR166c,ptc-MIR166q,ptc-MIR166j,ptc-MIR166a,vvi-MIR166g,hpa-MIR166a,hpe-MIR166a,bdi-MIR166d,osa…	0.8
87	nta-MIR166e-p5_1ss20GA	nbe-miR166e-p5-2	TCACCAACTAGATCCATAAAC	#N/A	#N/A	#N/A	#N/A	#N/A	#N/A	21	0	0	0	0	0	nta-MIR166e,	1
88	nta-MIR166f-p5	nbe-miR166f-p5	GGAATGTTGTCTGGCTCGAAG	0.000435857	1035.99	153.479	6556.33	727.192	2.66188	21	Niben.v0.4.2.Scf7951	+	101742	101896	agctttgaggGGTATGTTGTCTGGCTCGAAGccattatctcctcttgatttaacctagttcaaaaagtagtaggagtatttttgacaaaggtatatgaacaaacaataatcagagatagtgtcgTCGGACCAGGCTTCATTCCCCccaatttgga	nta-MIR166f,	0.7
89	osa-miR166g-3p_R+2	nbe-miR166g-3p	TCGGACCAGGCTTCATTCCTCGA	0.0979857	10618.9	2064.31	7344.09	1249.58	-0.531976	23	0	0	0	0	0	osa-MIR166h,	0.9
90	nta-MIR166g-p5	nbe-miR166g-p5	AAGGAGAATGTTGTCTGGTTC	0.0020557	230.596	53.5477	1435.2	331.79	2.63781	21	Niben.v0.4.2.Scf26055	+	36804	37064	aagaaaagaaacaagatttgttAAGGAGAATGTTGTCTGGTTCgtgaccaatctgtaaacagtaattagcTCTCGGACCAGGCTTCATTCCcctcaactcaatgtttcttttgga	nta-MIR166g,aly-MIR166c,aly-MIR166d,aly-MIR166g,aly-MIR166b,ath-MIR166d,ath-MIR166c,ath-MIR166g,bna-MIR166d,bna-MIR166f,cme-MIR166a,cme-MIR166e,cme-MIR166g,cme-MIR166i,hbr-MIR166a,rco-MIR166a,rco-MIR166d,gma-MIR166t,gma-MIR166b,gma-MIR166n,gma-MIR166j,gma-MIR166d,gma-MIR166f,gma-MIR166r,gma-MIR166k,gma-MIR166h,gma-MIR166o,gma-MIR166u,gma-MIR166q,gma-MIR166s,mtr-MIR166b,mtr-MIR166h,mtr-MIR166a,mtr…	0.9
91	nta-MIR166h-p3_1ss1TA	nbe-miR166h-p3	AAATATTGAATCATG	#N/A	#N/A	#N/A	#N/A	#N/A	#N/A	15	0	0	0	0	0	nta-MIR166h,	1
92	nta-MIR166h-p5	nbe-miR166h-p5	GGAATGTTGTTTGGCTCGAGG	0.00221512	869.245	212.788	5889.99	1145.03	2.76043	21	Niben.v0.4.2.Scf21673	+	9741	9895	tctattgtggGGAATGTTGTTTGGCTCGAGGattcttcaatcttgatcaaattcttactttttttatagatctgtatatcaatatatagagatctataatattgaattatgtttttggtatcgTCGGACCAGGCTTCATTCCCCtcaaagattgc	nta-MIR166h,	1
93	osa-miR166i-3p_1ss7CT	nbe-miR166i-3p-1	TCGGATTAGGCTTCATTCCTC	0.0442163	6634.25	992.644	3841.59	897.472	-0.788229	21	0	0	0	0	0	osa-MIR166i,nta-MIR166d,nta-MIR166h,nta-MIR166b,nta-MIR166f,nta-MIR166c,nta-MIR166a,nta-MIR166g,nta-MIR166e,sly-MIR166b,aly-MIR166e,aly-MIR166g,aly-MIR166b,aly-MIR166a,aly-MIR166f,aly-MIR166c,aly-MIR165b,aly-MIR165a,ath-MIR166a,ath-MIR166f,ath-MIR166g,ath-MIR166c,ath-MIR166e,ath-MIR165a,ath-MIR165b,bna-MIR166e,bna-MIR166b,bna-MIR166d,bna-MIR166f,cme-MIR166e,cme-MIR166d,cme-MIR166c,cme-MIR166i,cme…	1
94	osa-miR166i-3p_2ss6TC15AC	nbe-miR166i-3p-2	TCGGACCAGGCTTCCTTCCTC	0.0662989	10277	1479.8	6716.94	1496.47	-0.613538	21	Niben.v0.4.2.Scf11007	-	104003	104263	tttggaatgatcTCGGACCAGGCTTCATTCCTCaca	nta-MIR166g,nta-MIR166d,nta-MIR166h,nta-MIR166b,nta-MIR166f,nta-MIR166e,sly-MIR166b,aly-MIR166d,aly-MIR166g,aly-MIR166b,aly-MIR166c,aly-MIR166e,aly-MIR166a,aly-MIR165b,aly-MIR165a,ath-MIR166c,ath-MIR166d,ath-MIR166g,ath-MIR166a,ath-MIR165a,ath-MIR165b,bna-MIR166d,bna-MIR166c,bna-MIR166f,cme-MIR166a,cme-MIR166e,cme-MIR166g,cme-MIR166d,cme-MIR166i,cme-MIR166h,hbr-MIR166a,hbr-MIR166b,mes-MIR166,rco-…	0.6
95	osa-miR166m_R+2_1ss20CA	nbe-miR166m	TCGGACCAGGCTTCATTCCATTT	0.0780977	11001.6	1833.49	7638.15	1243.95	-0.526412	23	0	0	0	0	0	osa-MIR166m,	0.8
96	ahy-miR167-3p_L+3_1ss19TA	nbe-miR167-3p	ATCAGATCATGTGGCAGTATCACC	0.666889	35.8483	11.2315	38.2611	1.74654	0.0939719	24	Niben.v0.4.2.Scf1453	-	170182	170442	cgtgaaccactactagtTGAAGCTGCCAGCATGATCTAaacttttctagttggctccgttgaggaaagATCAGATCATGTGGCAGTATCACCtattgatggtttccc	sly-MIR167,aly-MIR167a,aly-MIR167b,aly-MIR167d,ath-MIR167a,ath-MIR167b,ath-MIR167d,bna-MIR167a,bna-MIR167b,bna-MIR167c,bna-MIR167d,cme-MIR167c,rco-MIR167b,rco-MIR167a,rco-MIR167c,ahy-MIR167,gma-MIR167d,gma-MIR167b,gma-MIR167e,gma-MIR167f,mtr-MIR167a,dpr-MIR167b,ghr-MIR167a,tcc-MIR167b,tcc-MIR167c,mdm-MIR167g,mdm-MIR167f,mdm-MIR167e,mdm-MIR167b,mdm-MIR167j,mdm-MIR167a,csi-MIR167b,ptc-MIR167c,ptc-M…	0.9
97	sly-miR167_1ss21AT	nbe-miR167-1	TGAAGCTGCCAGCATGATCTT	0.212301	6078.61	1224.18	7412.73	171.726	0.286263	21	Niben.v0.4.2.Scf1453	-	170182	170442	cgtgaaccactactagtTGAAGCTGCCAGCATGATCTAaacttttctagttggctccgttgaggaaagATCAGATCATGTGGCAGTATCACCtattgatggtttccc	sly-MIR167,aly-MIR167a,aly-MIR167b,aly-MIR167d,ath-MIR167a,ath-MIR167b,ath-MIR167d,bna-MIR167a,bna-MIR167b,bna-MIR167c,bna-MIR167d,cme-MIR167c,rco-MIR167b,rco-MIR167a,rco-MIR167c,ahy-MIR167,gma-MIR167d,gma-MIR167b,gma-MIR167e,gma-MIR167f,mtr-MIR167a,dpr-MIR167b,ghr-MIR167a,tcc-MIR167b,tcc-MIR167c,mdm-MIR167g,mdm-MIR167f,mdm-MIR167e,mdm-MIR167b,mdm-MIR167j,mdm-MIR167a,csi-MIR167b,ptc-MIR167c,ptc-M…	0.9
98	sly-miR167_R+1	nbe-miR167-2	TGAAGCTGCCAGCATGATCTAT	0.235189	5880.87	1200.61	7190.9	835.266	0.290143	22	Niben.v0.4.2.Scf6749	-	3085	3346	cgtgaatcactagtagtTGAAGCTGCCAGCATGATCTAAacttttctagttgctccgttgaggaaagATCAGATCATGTGGCAGCATCACCtattgatggtttccc	sly-MIR167,aly-MIR167a,aly-MIR167b,ath-MIR167a,ath-MIR167b,bna-MIR167a,bna-MIR167b,bna-MIR167c,cme-MIR167a,cme-MIR167f,cme-MIR167d,cme-MIR167c,rco-MIR167b,rco-MIR167c,ahy-MIR167,gma-MIR167a,gma-MIR167e,gma-MIR167g,gma-MIR167f,gso-MIR167a,lja-MIR167,dpr-MIR167b,dpr-MIR167c,ghr-MIR167a,tcc-MIR167b,tcc-MIR167c,mdm-MIR167g,mdm-MIR167f,mdm-MIR167a,mdm-MIR167j,ccl-MIR167b,ccl-MIR167a,csi-MIR167b,csi-MI…	0.9
99	nta-miR167a	nbe-miR167a-1	TGAAGCTGCCAGCATGATCTGG	0.217752	5164.81	757.853	6322.27	1011.38	0.291727	22	Niben.v0.4.2.Scf44905	-	9208	9467	tttgagaggtTGAAGCTGCCAGCATGATCTGGtacgaacacagtccatttctttctatatatattttcttgcaaagaataaaagaaagtccaatttttcttaaaatcttgaggtctggcttttccggttttgggtttgaatttagctaagtgatttggaaaagaaaatggaattttgtaaagtttttattgaaagagaatataggtagctttcataggtttggttccatcAGGTCATCTAGCAGCTTCAATcactcacca	nta-MIR167a,	0.9
100	cme-miR167a_R+4	nbe-miR167a-2	TGAAGCTGCCAGCATGATCTAACTT	0.287134	4188.09	757.777	5031.82	825.842	0.264791	25	Niben.v0.4.2.Scf23292	+	34679	34770	tagcagtTGAAGCTGCCAGCATGATCTAAACTtcccttttgtttcatctatcaaggaaagatcagatcatgtggtagcctcacctgttgatg	cme-MIR167b,ptc-MIR167a,	0.9
101	aly-miR167a-5p_1ss21AC	nbe-miR167a-5p-1	TGAAGCTGCCAGCATGATCTC	0.194971	5113.48	651.739	6218.93	906.691	0.28236	21	Niben.v0.4.2.Scf6749	-	30218	30478	gatgcttcagatccaagtctgaaagggaacaagTGAAGCTGCCAGCATGATCTAaacttggccagttaataaacattcataaataagagaaatggatggccaaggttaGGTCATGCTTTGACAGCCTCACTccttcctcttttgacgactcaacggattctaaaaagcata	aly-MIR167b,aly-MIR167a,ath-MIR167b,ath-MIR167a,bna-MIR167a,bna-MIR167c,bna-MIR167b,cme-MIR167a,cme-MIR167c,cme-MIR167e,rco-MIR167a,ahy-MIR167,gma-MIR167b,gma-MIR167a,gma-MIR167d,gma-MIR167e,gma-MIR167f,mtr-MIR167a,dpr-MIR167b,ghr-MIR167a,tcc-MIR167b,tcc-MIR167c,aqc-MIR167,mdm-MIR167e,mdm-MIR167b,mdm-MIR167a,mdm-MIR167j,csi-MIR167b,ptc-MIR167b,ptc-MIR167d,ptc-MIR167f,ptc-MIR167g,ptc-MIR167h,vvi-M…	0.9
102	aly-miR167a-5p_R+1	nbe-miR167a-5p-2	TGAAGCTGCCAGCATGATCTAC	0.257207	6167.66	1229.22	7531.08	691.252	0.288134	22	Niben.v0.4.2.Scf60243	-	3668	3929	tcagatccaagtctgaaagggaacaagTGAAGCTGCCAGCATGATCTAAacttggccagttaattatgcataaataagagaaatggatggccaaggttaGGTCATGCTTTGACAGCCTCACTccttcctcttttgaggactcaacggattcta	aly-MIR167b,aly-MIR167a,ath-MIR167b,ath-MIR167a,bna-MIR167a,bna-MIR167b,bna-MIR167c,cme-MIR167a,cme-MIR167c,cme-MIR167e,rco-MIR167a,ahy-MIR167,gma-MIR167d,gma-MIR167b,gma-MIR167a,gma-MIR167e,gma-MIR167f,mtr-MIR167a,dpr-MIR167b,ghr-MIR167a,tcc-MIR167b,tcc-MIR167c,aqc-MIR167,mdm-MIR167e,mdm-MIR167b,mdm-MIR167j,mdm-MIR167a,csi-MIR167b,ptc-MIR167b,ptc-MIR167d,ptc-MIR167g,ptc-MIR167f,vvi-MIR167d,bdi-M…	0.9
103	aly-miR167a-5p_R+1_1ss8GA	nbe-miR167a-5p-3	TGAAGCTACCAGCATGATCTAT	0.201884	7460.24	1344.5	9346.49	1383.3	0.325203	22	Niben.v0.4.2.Scf45137	+	15531	15792	atcgtgaaccattagcagtTGAAGCTACCAGCATGATCTAAacttcccttttgtttcatctatcaaggaaagatcagatcatgtggcagcctcacctattgttggtgtcacaaa	aly-MIR167b,ath-MIR167b,cme-MIR167c,ahy-MIR167,gma-MIR167e,gma-MIR167f,dpr-MIR167b,ghr-MIR167a,tcc-MIR167b,tcc-MIR167c,mdm-MIR167j,mdm-MIR167a,csi-MIR167b,ptc-MIR167b,ptc-MIR167d,ptc-MIR167f,ptc-MIR167g,bdi-MIR167a,	0.7
104	aly-miR167a-5p_R+2	nbe-miR167a-5p-4	TGAAGCTGCCAGCATGATCTATC	0.243983	5311.66	941.441	6386.84	825.99	0.265939	23	Niben.v0.4.2.Scf17114	+	161196	161458	tcaacgtttggtgggaacaagTGAAGCTGCCAGCATGATCTAACcttggccaaaataaaaggggaaaggaataaagaaaaagaaattttgactatagttaggtcatgctcgacagcttcactctttctcatcggatgtaat	aly-MIR167b,ath-MIR167b,dpr-MIR167b,ghr-MIR167a,tcc-MIR167b,ptc-MIR167b,ptc-MIR167d,bdi-MIR167a,sbi-MIR167b,	1
105	nta-MIR167a-p3	nbe-miR167a-p3	AGGTCATCTAGCAGCTTCAAT	0.845618	391.11	83.0489	418.003	140.197	0.0959413	21	Niben.v0.4.2.Scf44905	-	9208	9467	tttgagaggtTGAAGCTGCCAGCATGATCTGGtacgaacacagtccatttctttctatatatattttcttgcaaagaataaaagaaagtccaatttttcttaaaatcttgaggtctggcttttccggttttgggtttgaatttagctaagtgatttggaaaagaaaatggaattttgtaaagtttttattgaaagagaatataggtagctttcataggtttggttccatcAGGTCATCTAGCAGCTTCAATcactcacca	nta-MIR167a,	0.9
106	aly-miR167b-3p_1ss10CT	nbe-miR167b-3p	GGTCATGCTTTGACAGCCTCACT	0.00750234	103.806	12.7425	198.714	24.1335	0.936807	23	Niben.v0.4.2.Scf60243	-	3668	3929	tcagatccaagtctgaaagggaacaagTGAAGCTGCCAGCATGATCTAAacttggccagttaattatgcataaataagagaaatggatggccaaggttaGGTCATGCTTTGACAGCCTCACTccttcctcttttgaggactcaacggattcta	aly-MIR167b,aly-MIR167a,ath-MIR167b,ath-MIR167a,bna-MIR167a,bna-MIR167b,bna-MIR167c,cme-MIR167a,cme-MIR167c,cme-MIR167e,rco-MIR167a,ahy-MIR167,gma-MIR167d,gma-MIR167b,gma-MIR167a,gma-MIR167e,gma-MIR167f,mtr-MIR167a,dpr-MIR167b,ghr-MIR167a,tcc-MIR167b,tcc-MIR167c,aqc-MIR167,mdm-MIR167e,mdm-MIR167b,mdm-MIR167j,mdm-MIR167a,csi-MIR167b,ptc-MIR167b,ptc-MIR167d,ptc-MIR167g,ptc-MIR167f,vvi-MIR167d,bdi-M…	0.9
107	nta-miR167d	nbe-miR167d-1	TGAAGCTGCCAGCATGATCTA	0.26556	6098.1	1165.54	7338.24	644.539	0.267075	21	Niben.v0.4.2.Scf23483	-	3853	3952	cactatcagtTGAAGCTGCCAGCATGATCTAaacttacctcttgtaattaattaagtttgagggaagattAGATCATGTGGTAGCTTCACCcgttagttg	nta-MIR167d,	1.1
108	bna-miR167d_R+3	nbe-miR167d-2	TGAAGCTGCCAGCATGATCTGGA	0.227881	5219.1	816.612	6472.32	1128.6	0.310481	23	Niben.v0.4.2.Scf22524	+	12042	12304	ttttgagaggtTGAAGCTGCCAGCATGATCTGGTacgaacaaactccattt	bna-MIR167d,rco-MIR167c,mtr-MIR167b,	0.5
109	osa-miR167d-5p_L+1R+2	nbe-miR167d-5p	ATGAAGCTGCCAGCATGATCTGGA	0.244444	6323.96	1107.73	7555.89	531.622	0.256774	24	0	0	0	0	0	osa-MIR167e,	0.8
110	nta-MIR167d-p3	nbe-miR167d-p3	AGATCATGTGGTAGCTTCACC	0.039885	176.669	52.7769	400.908	115.534	1.18222	21	Niben.v0.4.2.Scf23483	-	3853	3952	cactatcagtTGAAGCTGCCAGCATGATCTAaacttacctcttgtaattaattaagtttgagggaagattAGATCATGTGGTAGCTTCACCcgttagttg	nta-MIR167d,	1.1
111	nta-MIR167e-p3_1ss12AG	nbe-miR167e-p3	TCAGATCATGTGGCAGCATCACC	0.803538	266.366	106.299	241.941	103.643	-0.138756	23	Niben.v0.4.2.Scf6749	-	3143	3235	actagtagtTGAAGCTGCCAGCATGATCTAaacttttctagttgctccgttgaggaaagaTCAGATCATGTGGCAGCATCACCtattgatggt	nta-MIR167e,	0.9
112	cca-MIR167-p3_1ss10TC	nbe-miR167-p3	GTGTGTGTGCGTGTGTGTGTGTGT	0.944005	1021.64	247.226	1024.7	165.995	0.00431426	24	0	0	0	0	0	cca-MIR167,	0.8
113	bdi-miR168	nbe-miR168	TCGCTTGGTGCAGATCGGGAC	0.0094739	4312.26	809.177	13781.9	953.41	1.67626	21	Niben.v0.4.2.Scf49887	-	41345	41605	taatTCGCTTGGTGCAGGTCGGGACtaattcgccggcggcggcaatcacgacggcggtgattgttattaaatggagttaagatgtacgaagttatcaactttttttgttttgcggcgaaatttgtcccgccttgcatcaactgaa	bna-MIR168b,bdi-MIR168,hvu-MIR168,osa-MIR168a,sof-MIR168a,ssp-MIR168a,sbi-MIR168,zma-MIR168a,zma-MIR168b,	0.8
114	nta-miR168a	nbe-miR168a-1	TCGCTTGGTGCAGGTCGGGAC	0.0339052	5963.7	1612.82	15056.9	1870.59	1.33614	21	Niben.v0.4.2.Scf47223	-	40618	40783	tgtctctaatTCGCTTGGTGCAGGTCGGGACtaattcgccggcgacggcggcaatcacgacgacggtgattgttatttaatggagtttagacgtacgaagttatcaacatttttttgttttgcagcgaaatttgtCCCGCCTTGCATCAACTGAATtggagactgc	nta-MIR168a,	0.8
115	nta-miR168a_R+1	nbe-miR168a-2	TCGCTTGGTGCAGGTCGGGACC	0.0339111	6045.82	1630.57	15128.7	1754.54	1.32327	22	Niben.v0.4.2.Scf30774	-	127191	127452	ttatcgcggcggtctctcatTCGCTTGGTGCAGGTCGGGACCtgctttgtcggcgacaatgacgtcagctgacggtgacggtggcatatcgatagatatacatgtttatgacgaagtttgggtcccgccTTGCATCAACTGAATCGGAGACtgcggcgaatt	nta-MIR168c,nta-MIR168b,bna-MIR168a,bna-MIR168b,mes-MIR168,gma-MIR168b,gma-MIR168a,mtr-MIR168c,vun-MIR168,tcc-MIR168,mdm-MIR168a,mdm-MIR168b,ccl-MIR168,crt-MIR168,ptc-MIR168b,ptc-MIR168a,vvi-MIR168,bdi-MIR168,hvu-MIR168,osa-MIR168a,sof-MIR168a,ssp-MIR168a,sbi-MIR168,zma-MIR168b,zma-MIR168a,	1
116	aly-miR168a-3p_L+1_2ss3CT4CT	nbe-miR168a-3p	TCTTGCCTTGCATCAACTGAAT	0.00287348	3216.9	468.696	16584.4	783.931	2.36609	22	0	0	0	0	0	cca-MIR168a,nta-MIR168d,nta-MIR168e,nta-MIR168c,nta-MIR168a,nta-MIR168b,aly-MIR168b,aly-MIR168a,ath-MIR168b,ath-MIR168a,bna-MIR168a,bna-MIR168b,cme-MIR168,mes-MIR168,rco-MIR168,gma-MIR168a,gma-MIR168b,mtr-MIR168b,mtr-MIR168c,vun-MIR168,tcc-MIR168,mdm-MIR168a,mdm-MIR168b,ccl-MIR168,crt-MIR168,ptc-MIR168a,ptc-MIR168b,vvi-MIR168,bdi-MIR168,hvu-MIR168,osa-MIR168a,sof-MIR168a,ssp-MIR168a,sbi-MIR168,zm…	0.8
117	nta-MIR168a-p3	nbe-miR168a-p3	CCCGCCTTGCATCAACTGAAT	0.00607629	3707.04	777.097	19085	403.087	2.3641	21	Niben.v0.4.2.Scf47223	-	40618	40783	tgtctctaatTCGCTTGGTGCAGGTCGGGACtaattcgccggcgacggcggcaatcacgacgacggtgattgttatttaatggagtttagacgtacgaagttatcaacatttttttgttttgcagcgaaatttgtCCCGCCTTGCATCAACTGAATtggagactgc	nta-MIR168a,	0.8
118	nta-MIR168c-p3	nbe-miR168c-p3	TTGCATCAACTGAATCGGAGAC	0.0783963	52.0466	11.8393	84.7464	17.8913	0.703349	22	Niben.v0.4.2.Scf30774	-	127191	127452	ttatcgcggcggtctctcatTCGCTTGGTGCAGGTCGGGACCtgctttgtcggcgacaatgacgtcagctgacggtgacggtggcatatcgatagatatacatgtttatgacgaagtttgggtcccgccTTGCATCAACTGAATCGGAGACtgcggcgaatt	nta-MIR168c,nta-MIR168b,bna-MIR168a,bna-MIR168b,mes-MIR168,gma-MIR168b,gma-MIR168a,mtr-MIR168c,vun-MIR168,tcc-MIR168,mdm-MIR168a,mdm-MIR168b,ccl-MIR168,crt-MIR168,ptc-MIR168b,ptc-MIR168a,vvi-MIR168,bdi-MIR168,hvu-MIR168,osa-MIR168a,sof-MIR168a,ssp-MIR168a,sbi-MIR168,zma-MIR168b,zma-MIR168a,	1
119	nta-miR168d	nbe-miR168d	TCGCTTGGTGCAGGTCGGGAA	0.0263262	5947.32	1423.4	15171	1713.46	1.35101	21	Niben.v0.4.2.Scf8481	-	93112	93476	ggtctctaatTCGCTTGGTGCAGGTCGGGAActgactcgccggtgacgctgtccgcgccggaatcggcgcccttagtttcattgatattttgtttacatgtaccgatgtttagagagctctcttttggacttatttgttagtaatttttgttgttgaaaataacttgatatatgtatagctaagtagagagtgtttacccacggttagttaagtaatagatactatgtagagagtgtttaccacggttggttaggtaatggatatgtagagagttcatgtttttaatagattagttatgaatgaaagtgcgcctcgtaaatggctaagtttgttCCCGCCTTGCATCAACTGAATtggtgaccgc	nta-MIR168d,	0.8
120	nta-miR169a_2ss7AG21AT	nbe-miR169a	CAGCCAGGGATGACTTGCCGT	0.493783	305.387	75.6617	266.837	16.396	-0.194681	21	Niben.v0.4.2.Scf13924	-	34672	34930	agagtggattgCAGCCAGGGATGACTTGCCGAgtatttctttgttttaattgcctgtggtttaccagggattttgtatcgGCAAGTTGTCCCTGGCTACattt	nta-MIR169f,nta-MIR169m,aly-MIR169a,ath-MIR169a,gma-MIR169u,tcc-MIR169g,tcc-MIR169e,ptc-MIR169a,vvi-MIR169c,vvi-MIR169d,vvi-MIR169a,vvi-MIR169s,osa-MIR169b,zma-MIR169r,	1
121	aly-miR169a-3p_L+1R-1_1ss9TG	nbe-miR169a-3p-1	TGGCAAGTGGTCCTTGGCTAC	0.0781325	171.415	48.6347	102.725	17.8997	-0.738696	21	Niben.v0.4.2.Scf15541	-	5694	5954	aatatcacgaaatggccttgcatgttggtgcaggaagtaagagttgCAGCCAAGGATGACTTGCCGACtcttgcacattaacagtaatatgtagtgcattggaatagaaaaagtTGGCAAGTGGTCCTTGGCTACatctttgtttctgcccctcttgccaggtctttggtgatggc	aly-MIR169d,aly-MIR169a,ath-MIR169e,ath-MIR169d,ath-MIR169a,bna-MIR169b,bna-MIR169a,cme-MIR169f,rco-MIR169a,gma-MIR169c,gma-MIR169b,gma-MIR169p,gma-MIR169u,mtr-MIR169a,mtr-MIR169b,vun-MIR169,tcc-MIR169c,tcc-MIR169a,tcc-MIR169e,ptc-MIR169b,ptc-MIR169c,ptc-MIR169a,vvi-MIR169g,vvi-MIR169f,vvi-MIR169d,vvi-MIR169a,vvi-MIR169c,bdi-MIR169a,osa-MIR169a,osa-MIR169b,sbi-MIR169a,sbi-MIR169b,zma-MIR169b,zma-…	0.9
122	aly-miR169a-3p_L+2R-1_1ss10TA	nbe-miR169a-3p-2	TCGGCAAGTAGTCCTTGGCTAC	0.0616999	84.9603	20.1682	49.4239	0.765995	-0.78158	22	Niben.v0.4.2.Scf13187	+	146585	146846	cagttgaattgctcataatttgtctagagagtcattgcatgaagaggtagggagTGGAATGCAGCCAAGGATGACttgccgagatgtagctaatgcaacgacttcTCGGCAAGTAGTCCTTGGCTACattttgctctcttctgctcatgcaaggctctgaaagacatatatataattcgaggt	nta-MIR169r,nta-MIR169e,nta-MIR169a,nta-MIR169d,nta-MIR169l,nta-MIR169b,nta-MIR169q,nta-MIR169c,aly-MIR169a,ath-MIR169a,bna-MIR169a,cme-MIR169f,gma-MIR169u,mtr-MIR169a,vun-MIR169,tcc-MIR169e,vvi-MIR169a,vvi-MIR169c,vvi-MIR169d,osa-MIR169b,sbi-MIR169b,zma-MIR169r,	1.1
123	aly-miR169a-3p_L-1R-1_1ss13TC	nbe-miR169a-3p-3	GCAAGTTGTCCCTGGCTAC	0.52736	235.252	65.6509	262.182	22.3997	0.156361	19	Niben.v0.4.2.Scf13924	-	34672	34930	agagtggattgCAGCCAGGGATGACTTGCCGAgtatttctttgttttaattgcctgtggtttaccagggattttgtatcgGCAAGTTGTCCCTGGCTACattt	nta-MIR169f,nta-MIR169m,aly-MIR169a,ath-MIR169a,gma-MIR169u,tcc-MIR169g,tcc-MIR169e,ptc-MIR169a,vvi-MIR169c,vvi-MIR169d,vvi-MIR169a,vvi-MIR169s,osa-MIR169b,zma-MIR169r,	1
124	nta-MIR169a-p3_1ss11CT	nbe-miR169a-p3	GCAGGTCGTCTTTGGCTAC	0.969861	108.809	57.9634	98.5292	3.63282	-0.143172	19	Niben.v0.4.2.Scf7518	+	102323	102666	gtctagagagtccttgcatgaagaggtagggagtagattgcagccaaggatgacttgccgagatgttgtagctaatgcaacgacttatCGGCAGGTCGTCTTTGGCTACattttactctcttctgctcatgtaaggctctgtaagacatatatataattcgaggtgaagtgaagtcagtaattgtgtttcacaaatcacatccagttgaattgctcataatttgtctagagagtccttgcatgaagaggttgggagtggaatgcagccaaggatgacttgccgatatgttgtagctaatgcaacgacttattgGCAGGTCGTCTTTGGCTACattttactctct	nta-MIR169a,nta-MIR169c,nta-MIR169m,nta-MIR169r,nta-MIR169q,nta-MIR169s,nta-MIR169f,nta-MIR169d,nta-MIR169d,nta-MIR169l,nta-MIR169l,nta-MIR169p,nta-MIR169p,nta-MIR169j,nta-MIR169h,nta-MIR169h,sly-MIR169c,	1.1
125	vvi-MIR169a-p5	nbe-miR169a-p5	TGGAATGCAGCCAAGGATGAC	0.608468	29.3748	15.6303	34.3088	11.8602	0.223998	21	Niben.v0.4.2.Scf13187	+	146585	146846	cagttgaattgctcataatttgtctagagagtcattgcatgaagaggtagggagTGGAATGCAGCCAAGGATGACttgccgagatgtagctaatgcaacgacttcTCGGCAAGTAGTCCTTGGCTACattttgctctcttctgctcatgcaaggctctgaaagacatatatataattcgaggt	nta-MIR169r,nta-MIR169e,nta-MIR169a,nta-MIR169d,nta-MIR169l,nta-MIR169b,nta-MIR169q,nta-MIR169c,aly-MIR169a,ath-MIR169a,bna-MIR169a,cme-MIR169f,gma-MIR169u,mtr-MIR169a,vun-MIR169,tcc-MIR169e,vvi-MIR169a,vvi-MIR169c,vvi-MIR169d,osa-MIR169b,sbi-MIR169b,zma-MIR169r,	1.1
126	nta-miR169b_L-1R+1	nbe-miR169b-1	AGCCAAGGATGACTTGCCGAG	0.667808	264.991	134.355	214.391	6.16262	-0.305696	21	Niben.v0.4.2.Scf13187	+	147074	147364	gagtggattgcAGCCAAGGATGGCTTGCCGAGatgttggtgccaatgcaaagacttatcggcgggtcgtacttggctacatttcactctcttctgctcatgtaaggctctgaaagacatatatataattcagaggtgaagttatcacaaatcacatccagttgaattgctcacaatttgtctagagtcattgcatgaagaggtagggagtcgattgcagccaaggatgacttgccgggatgttgtagccaatgcaatgactcatCGGCAGGTCGTCCTTGGCTAAatttta	nta-MIR169b,nta-MIR169e,	0.9
127	ptc-miR169b-3p_L+1	nbe-miR169b-3p	CGGCAGGTTGTTCTTGGCTAC	0.234647	73.2934	21.6763	48.9312	14.637	-0.582928	21	Niben.v0.4.2.Scf32952	+	2086	2347	tttgaaatgtttggtttatgagatttgcatgaagatttagagagtgaagttgCAGCCAAGGATGACTTGCCGGCaaatttcaaagcaaaattgcgatgattttcgaattcCGGCAAGTTGTTCTTGGCTACagtttgctctcttcttctcatgtcagcctcttttgacctatttttttctac	rco-MIR169b,gma-MIR169g,gma-MIR169m,mtr-MIR169a,mtr-MIR169b,tcc-MIR169c,tcc-MIR169a,ptc-MIR169z,ptc-MIR169c,ptc-MIR169a,ptc-MIR169b,ptc-MIR169g,vvi-MIR169g,bdi-MIR169c,sbi-MIR169a,zma-MIR169b,zma-MIR169a,	1
128	aly-miR169b-5p_L-1R+2	nbe-miR169b-5p	AGCCAAGGATGACTTGCCGGAA	0.799894	145.596	66.6909	128.785	33.8052	-0.177009	22	Niben.v0.4.2.Scf36966	+	4446	4706	cttggtttatgagatttgcatgaagatttagagagtgaagttgcAGCCAAGGATGACTTGCCGGCAaatttcaaagcaaatttgtgatgattttcgaattcCGGCAGGTTGTTCTTGGCTACagtttgctctcttcttctcatgtcagcctctttagacctat	aly-MIR169b,ath-MIR169b,rco-MIR169b,gma-MIR169m,gma-MIR169g,tcc-MIR169b,tcc-MIR169a,aqc-MIR169c,ptc-MIR169b,ptc-MIR169f,ptc-MIR169z,ptc-MIR169g,vvi-MIR169k,vvi-MIR169j,vvi-MIR169a,bdi-MIR169c,sbi-MIR169a,zma-MIR169b,zma-MIR169a,	1
129	nta-MIR169b-p3_1ss13CT	nbe-miR169b-p3	CGGCAGGTCGTCTTTGGCTAC	0.499895	134.924	52.402	107.827	16.6639	-0.323431	21	Niben.v0.4.2.Scf13187	+	147074	147364	gagtggattgcAGCCAAGGATGGCTTGCCGAGatgttggtgccaatgcaaagacttatcggcgggtcgtacttggctacatttcactctcttctgctcatgtaaggctctgaaagacatatatataattcagaggtgaagttatcacaaatcacatccagttgaattgctcacaatttgtctagagtcattgcatgaagaggtagggagtcgattgcagccaaggatgacttgccgggatgttgtagccaatgcaatgactcatCGGCAGGTCGTCCTTGGCTAAatttta	nta-MIR169b,nta-MIR169e,	0.9
130	nta-miR169c	nbe-miR169c	CAGCCAAGGATGACTTGCCGA	0.475053	292.668	118.706	229.339	18.9901	-0.351783	0	0	0	0	0	0	0	0
131	tcc-MIR169c-p3_1ss6AG	nbe-miR169c-p3	GGGCAGGTCGTCTTTGGCTA	0.430826	83.4176	45.2778	57.1607	15.9999	-0.545328	20	Niben.v0.4.2.Scf7518	+	102459	102719	gtctagagagtccttgcatgaagaggttgggagTGGAATGCAGCCAAGGATGACttgccgatatgttgtagctaatgcaacgacttatTGGCAGGTCGTCTTTGGCTAcattttactctcttctgctcatgtaaggctctgtaaaa	cme-MIR169h,gma-MIR169b,tcc-MIR169c,vvi-MIR169a,	1.3
132	aly-miR169d-5p_L-1R+2_1ss2GC	nbe-miR169d-5p	CAGCCAAGGATGACTTGCCGAC	0.38816	308.49	126.973	229.99	13.3347	-0.423651	22	Niben.v0.4.2.Scf15541	-	5694	5954	aatatcacgaaatggccttgcatgttggtgcaggaagtaagagttgCAGCCAAGGATGACTTGCCGACtcttgcacattaacagtaatatgtagtgcattggaatagaaaaagtTGGCAAGTGGTCCTTGGCTACatctttgtttctgcccctcttgccaggtctttggtgatggc	aly-MIR169d,aly-MIR169a,ath-MIR169e,ath-MIR169d,ath-MIR169a,bna-MIR169b,bna-MIR169a,cme-MIR169f,rco-MIR169a,gma-MIR169c,gma-MIR169b,gma-MIR169p,gma-MIR169u,mtr-MIR169a,mtr-MIR169b,vun-MIR169,tcc-MIR169c,tcc-MIR169a,tcc-MIR169e,ptc-MIR169b,ptc-MIR169c,ptc-MIR169a,vvi-MIR169g,vvi-MIR169f,vvi-MIR169d,vvi-MIR169a,vvi-MIR169c,bdi-MIR169a,osa-MIR169a,osa-MIR169b,sbi-MIR169a,sbi-MIR169b,zma-MIR169b,zma-…	0.9
133	cme-miR169e_L+2R-1_1ss22TC	nbe-miR169e	TGTAGCCAAGGATGACTTGCCC	0.571678	148.354	66.4589	117.554	19.1369	-0.335728	22	Niben.v0.4.2.Scf3229	-	9651	9912	agaaagagagatcttgtgtgaagatgaagaacctgtgtTGTAGCCAAGGATGACTTGCCCaaactcatattgtgaatatattttaaaaagcgagctatacgttgtagagtatgtgctttgggcagttgtccgcggttacaacacaggttcttttttcttatcatgcaagtccttctctta	cme-MIR169n,cme-MIR169e,mdm-MIR169c,ptc-MIR169w,ptc-MIR169v,ptc-MIR169ac,bdi-MIR169b,osa-MIR169e,sbi-MIR169j,	1.2
134	aly-miR169h-5p_1ss21GA	nbe-miR169h-5p	TAGCCAAGGATGACTTGCCTA	0.488313	217.786	83.1544	174.792	16.7538	-0.317271	21	0	0	0	0	0	aly-MIR169j,zma-MIR169h,	1.1
135	nta-miR169r	nbe-miR169r	CAGCCAAGGATGACTTGCCGG	0.690929	259.431	109.434	284.658	81.0716	0.133878	0	0	0	0	0	0	0	0
136	nta-miR169t	nbe-miR169t-1	TAGCCAAGGATGACTTGCCTT	0.948465	208.44	136.645	178.317	27.0759	-0.225191	0	0	0	0	0	0	0	0
137	nta-miR169t_R+2	nbe-miR169t-2	TAGCCAAGGATGACTTGCCTTTT	0.971811	180.586	149.359	144.825	14.0553	-0.318377	23	Niben.v0.4.2.Scf6701	+	86749	86869	ctttgtttagTAGCCAAGGATGACTTGCCTTTCatcaatgcatgcaaaaagggagcacagacccctttttcatggttggaattgtatgagTGGCAAGCATCTTTGGCGACTtgacgagctc	nta-MIR169t,	0.9
138	nta-MIR169t-p3	nbe-miR169t-p3	TGGCAAGCATCTTTGGCGACT	0.618026	62.1296	16.4192	67.5358	10.3126	0.12037	21	Niben.v0.4.2.Scf6701	+	86749	86869	ctttgtttagTAGCCAAGGATGACTTGCCTTTCatcaatgcatgcaaaaagggagcacagacccctttttcatggttggaattgtatgagTGGCAAGCATCTTTGGCGACTtgacgagctc	nta-MIR169t,	0.9
139	nta-miR171a	nbe-miR171a-1	TATTGGTGCGGTTCAATGAGA	0.0299118	387.347	139.642	1225.66	171.959	1.66186	0	0	0	0	0	0	0	0
140	ssl-MIR171a-p3	nbe-miR171a-p3	TATTTGATTGAGCCGTGCCAA	0.0967493	959.256	151.983	725.927	85.4625	-0.402093	21	Niben.v0.4.2.Scf19358	-	44141	44224	cgAGATATTGGTGCAGTTCAATTaaaaagccgagttctttttgtgtagaactctgtTATTTGATTGAGCCGTGCCAAtatcacg	ssl-MIR171a,	1.2
141	ssl-MIR171a-p5	nbe-miR171a-p5-1	AGATATTGGTGCGGTTCAATT	0.00496249	524.934	96.6761	1728.92	377.508	1.71966	21	Niben.v0.4.2.Scf19358	-	44141	44224	cgAGATATTGGTGCAGTTCAATTaaaaagccgagttctttttgtgtagaactctgtTATTTGATTGAGCCGTGCCAAtatcacg	ssl-MIR171a,	1.2
142	nta-MIR171a-p5_1ss5AG	nbe-miR171a-p5-2	AGATGTTGGTGCGGTTCAATG	0.00273301	511.231	82.3147	1583.97	239.587	1.6315	21	Niben.v0.4.2.Scf30139	-	105885	105978	tacacgAGATATTGGTGCGGTTCAATGagaaagaagtactcgaaaaattttgactctacttttTGATTGAGCCGTGCCAATATCacgtgtagca	nta-MIR171a,	1.3
143	nta-miR171b	nbe-miR171b-1	TTGAGCCGCGCCAATATCACT	0.0639026	2499.15	399.001	1758.82	224.563	-0.506834	21	Niben.v0.4.2.Scf11620	-	26197	26301	taaaggaagCGATGTTGGTGAGGTTCAATCcgaagacgtgtttacgttttgttttcgtaaaaaacgatctcagaTTGAGCCGCGCCAATATCACTtcctatatat	nta-MIR171b,mtr-MIR171e,	1.2
144	cme-miR171b_L+3R-1_1ss23CA	nbe-miR171b-2	TGATTGAGCCGTGCCAATATCAA	0.0392798	3224.54	344.364	2128.13	364.557	-0.599508	23	Niben.v0.4.2.Scf3022	-	41917	42179	taaaatatgatgttggaatggctcaatctaatcaaaatttccaacatttttggtcatttaattTGATTGAGCCGTGCCAATATCATattggc	cme-MIR171d,gma-MIR171u,gma-MIR171e,gma-MIR171g,	1.3
145	sly-miR171b_R-3_1ss10GT	nbe-miR171b-3	TTGAGCCGTTCCAATATC	0.200257	97.2736	36.0977	54.3534	24.3712	-0.839679	18	Niben.v0.4.2.Scf30139	-	105830	106090	gagtacacgagATATTGGTGCGGTTCAATGAGaaagaagtactcgaaaaattttgactctactttttgaTTGAGCCGTGCCAATATCacgtgtagca	sly-MIR171b,aly-MIR171c,ath-MIR171c,bna-MIR171d,cme-MIR171b,cme-MIR171i,rco-MIR171b,gma-MIR171q,gma-MIR171c,mtr-MIR171f,tcc-MIR171d,ccl-MIR171,crt-MIR171,csi-MIR171a,ptc-MIR171b,vvi-MIR171c,vvi-MIR171h,osa-MIR171c,zma-MIR171c,	1.2
146	nta-MIR171b-p5	nbe-miR171b-p5-1	CGATGTTGGTGAGGTTCAATC	0.00758517	157.933	39.4642	546.108	105.369	1.78988	21	Niben.v0.4.2.Scf11620	-	26197	26301	taaaggaagCGATGTTGGTGAGGTTCAATCcgaagacgtgtttacgttttgttttcgtaaaaaacgatctcagaTTGAGCCGCGCCAATATCACTtcctatatat	nta-MIR171b,mtr-MIR171e,	1.2
147	sly-MIR171b-p5_1ss11GA	nbe-miR171b-p5-2	ATATTGGTGCAGTTCAATTA	0.0599849	28.2352	22.1224	231.751	47.0538	3.03701	20	Niben.v0.4.2.Scf19358	-	44028	44289	tgcatacgagATATTGGTGCAGTTCAATTAaaaagccgagttctttttgtgtagaactctgTTATTTGATTGAGCCGTGCCAAtatcacgtatatt	sly-MIR171b,cme-MIR171f,	1.3
148	nta-miR171c	nbe-miR171c-1	TGATTGAGCCGTGCCAATATC	0.118532	4107.75	445.965	2822.62	620.94	-0.541316	21	Niben.v0.4.2.Scf30139	-	105885	105978	tacacgAGATATTGGTGCGGTTCAATGagaaagaagtactcgaaaaattttgactctacttttTGATTGAGCCGTGCCAATATCacgtgtagca	nta-MIR171a,	1.3
149	rco-miR171c_R+1	nbe-miR171c-2	TGATTGAGCCGTGCCAATATCC	0.0811079	3264.62	397.704	2273.79	480.891	-0.521817	22	Niben.v0.4.2.Scf18905	+	26932	27008	gaTGTTGGAATGGCTCAATCAAAtcaaattccccaaatatttgtgtcatttaattTGATTGAGCCGTGCCAATATCA	rco-MIR171e,mdm-MIR171m,mdm-MIR171h,mdm-MIR171n,mdm-MIR171g,	1.3
150	zma-miR171c-5p_L+1R-1_1ss19CT	nbe-miR171c-5p-1	ATATTGGTGCGGTTCAATTAG	0.00496875	367.935	78.3031	1145.18	200.782	1.63805	21	Niben.v0.4.2.Scf30139	-	105830	106090	gagtacacgagATATTGGTGCGGTTCAATGAGaaagaagtactcgaaaaattttgactctactttttgaTTGAGCCGTGCCAATATCacgtgtagca	sly-MIR171b,aly-MIR171c,ath-MIR171c,bna-MIR171d,cme-MIR171b,cme-MIR171i,rco-MIR171b,gma-MIR171q,gma-MIR171c,mtr-MIR171f,tcc-MIR171d,ccl-MIR171,crt-MIR171,csi-MIR171a,ptc-MIR171b,vvi-MIR171c,vvi-MIR171h,osa-MIR171c,zma-MIR171c,	1.2
151	osa-miR171c-5p_L+2R-2	nbe-miR171c-5p-2	CGGGATATTGGTGCGGTTCAA	0.00439414	488.165	110.29	1628.43	271.256	1.73804	21	Niben.v0.4.2.Scf23511	+	63009	63269	gtcggatgaatacaCGGGATATTGGTGCGGTTCAAtgagaaagcagtactcgagaaatttttgactctactttttgattgagccgcgccaatatcacgtgtagcaaaatcctaa	cme-MIR171b,ccl-MIR171,crt-MIR171,csi-MIR171a,vvi-MIR171c,osa-MIR171c,zma-MIR171c,	1.2
152	nta-MIR171c-p3	nbe-miR171c-p3-1	TTGAGCCGTGCCAATATCTCA	0.0654847	3000.93	465.854	1982.92	394.768	-0.597787	21	Niben.v0.4.2.Scf33254	+	9336	9446	acagtaactcAGGTATTGGCCTGGTTCACTCAGAcaaacaagatgaacctatttgaatattgaatggtggagttttggtttgaTTGAGCCGTGCCAATATCTCAgtttctc	nta-MIR171c,	0.9
153	sly-MIR171c-p3	nbe-miR171c-p3-2	TGATTGAGCCGCGCCAATATC	0.108973	2141.25	109.871	1484.49	324.386	-0.528487	21	Niben.v0.4.2.Scf23511	+	63118	63224	ggatgaatacacgggatattggtgcggttcaatgagaaagcagtactcgagaaatttttgactctacttttTGATTGAGCCGCGCCAATATCacgtgtagcaaaatc	sly-MIR171c,	1.1
154	mtr-MIR171c-p3	nbe-miR171c-p3-3	TTGAGCCGTGCCAATATTTCA	0.0721596	1589.12	194.93	1067.29	229.097	-0.574283	21	Niben.v0.4.2.Scf33254	+	9299	9559	tcacatacttttcctatgaaacagtaactcaggtattggcctggttcactcagacaaacaagatgaacctatttgaatattgaatggtggagttttggtttgaTTGAGCCGTGCCAATATCTCAgtttctctttcaccatagccatgtctgcat	aly-MIR171a,aly-MIR170,ath-MIR171a,ath-MIR170,bna-MIR171f,cme-MIR171e,mtr-MIR171c,mdm-MIR171e,mdm-MIR171c,	0.8
155	mtr-MIR171c-p3_1ss18TC	nbe-miR171c-p3-4	TTGAGCCGTGCCAATATCTCAAA	0.0733618	2713.13	494.741	1753.66	359.458	-0.629589	23	0	0	0	0	0	mtr-MIR171c,	1.1
156	nta-MIR171c-p5	nbe-miR171c-p5	AGGTATTGGCCTGGTTCACTCAGA	0.0031709	510.23	113.487	1956.01	282.752	1.9387	24	Niben.v0.4.2.Scf33254	+	9336	9446	acagtaactcAGGTATTGGCCTGGTTCACTCAGAcaaacaagatgaacctatttgaatattgaatggtggagttttggtttgaTTGAGCCGTGCCAATATCTCAgtttctc	nta-MIR171c,	0.9
157	mtr-MIR171d-p3_1ss8GA	nbe-miR171d-p3	TTGAGCCATGCCAATATCTCAC	0.0702245	1796.14	171.712	1135.7	236.465	-0.661312	22	Niben.v0.4.2.Scf1875	+	117092	117353	ctatgaaacagtaacttaggtattggcctggttcactcagacaacaagatgaaattatttgaatattgaatggtggagttttggtttgaTTGAGCCATGCCAATATCTCAGtttctatttcacca	sly-MIR171b,aly-MIR171a,aly-MIR170,ath-MIR171a,ath-MIR170,bna-MIR171f,cme-MIR171e,rco-MIR171d,gma-MIR171u,gma-MIR171e,mtr-MIR171d,mtr-MIR171c,tcc-MIR171h,aqc-MIR171f,mdm-MIR171e,mdm-MIR171c,ptc-MIR171e,ptc-MIR171f,bdi-MIR171b,bdi-MIR171d,far-MIR171,hvu-MIR171,osa-MIR171e,zma-MIR171e,	1
158	gma-miR171e_1ss2GT	nbe-miR171e	TTATTGAGCCGTGCCAATATC	0.0986206	3726.09	394.681	2523.37	498.124	-0.562308	21	Niben.v0.4.2.Scf7136	-	68880	69138	ttcagcttgtaggtatatcatacgAGATGTTGGTGCGGTTCAAtgagaaagcagttgtcaaacaagttttgaccctacttttTGATTGAGCCGTGCCAATATCacgtgtcactagtctagaagttttt	aly-MIR171b,ath-MIR171b,bna-MIR171c,bna-MIR171a,bna-MIR171b,cme-MIR171d,cme-MIR171i,gma-MIR171u,gma-MIR171e,vvi-MIR171h,hpa-MIR171a,htu-MIR171a,tae-MIR171b,	1.1
159	rco-MIR171e-p5	nbe-miR171e-p5	TGTTGGAATGGCTCAATCAAA	#N/A	#N/A	#N/A	#N/A	#N/A	#N/A	21	Niben.v0.4.2.Scf18905	+	26932	27008	gaTGTTGGAATGGCTCAATCAAAtcaaattccccaaatatttgtgtcatttaattTGATTGAGCCGTGCCAATATCA	rco-MIR171e,mdm-MIR171m,mdm-MIR171h,mdm-MIR171n,mdm-MIR171g,	1.3
160	cme-MIR171f-p3	nbe-miR171f-p3-1	ATATTTGATTGAGCCGTGCCAA	0.118169	976.969	162.933	724.906	120.06	-0.430519	22	Niben.v0.4.2.Scf19358	-	44028	44289	tgcatacgagATATTGGTGCAGTTCAATTAaaaagccgagttctttttgtgtagaactctgTTATTTGATTGAGCCGTGCCAAtatcacgtatatt	sly-MIR171b,cme-MIR171f,	1.3
161	cme-MIR171f-p3_1ss22GT	nbe-miR171f-p3-2	TTGAGCCGTGCCAATATCTCATTA	0.0878039	2253.94	421.044	1499.31	305.765	-0.588153	24	0	0	0	0	0	cme-MIR171f,	1
162	vvi-MIR171h-p5	nbe-miR171h-p5	AGATGTTGGTGCGGTTCAA	0.00461253	330.178	61.4505	1176.95	251.128	1.83373	19	Niben.v0.4.2.Scf7136	-	68880	69138	ttcagcttgtaggtatatcatacgAGATGTTGGTGCGGTTCAAtgagaaagcagttgtcaaacaagttttgaccctacttttTGATTGAGCCGTGCCAATATCacgtgtcactagtctagaagttttt	aly-MIR171b,ath-MIR171b,bna-MIR171c,bna-MIR171a,bna-MIR171b,cme-MIR171d,cme-MIR171i,gma-MIR171u,gma-MIR171e,vvi-MIR171h,hpa-MIR171a,htu-MIR171a,tae-MIR171b,	1.1
163	gma-MIR171j-p3_1ss23TA	nbe-miR171j-p3	TTGAGCCGTGCCAATATCTCAGAG	0.106648	1849.25	365.808	1190.72	315.922	-0.635112	24	0	0	0	0	0	gma-MIR171j,	1
164	nta-miR172a	nbe-miR172a-1	AGAATCTTGATGATGCTGCAG	0.371446	1876.1	495.09	1520.49	240.351	-0.303203	0	0	0	0	0	0	0	0
165	nta-miR172a_R-1	nbe-miR172a-2	AGAATCTTGATGATGCTGCA	0.28301	2240.83	627.642	1664.51	383.501	-0.428936	20	Niben.v0.4.2.Scf51915	-	11559	11702	ttttgcagatGCAGCATCTTCAAGATTCACatatagtttatatattatggagttctatggggggtgaaaaaaaatattattttttgctccctatggatccttaatttgatatgAGAATCTTGATGATGCTGCAgcagcaatgaa	nta-MIR172a,	1.3
166	nta-MIR172a-p5	nbe-miR172a-p5	GCAGCATCTTCAAGATTCAC	0.748327	86.7394	24.3407	92.8003	22.2135	0.0974413	20	Niben.v0.4.2.Scf51915	-	11559	11702	ttttgcagatGCAGCATCTTCAAGATTCACatatagtttatatattatggagttctatggggggtgaaaaaaaatattattttttgctccctatggatccttaatttgatatgAGAATCTTGATGATGCTGCAgcagcaatgaa	nta-MIR172a,	1.3
167	nta-miR172b	nbe-miR172b-1	AGAATCATGATGATGCTGCAT	0.194582	1298.75	299.695	964.365	179.776	-0.429474	0	0	0	0	0	0	0	0
168	nta-miR172b_1ss7AG	nbe-miR172b-2	AGAATCGTGATGATGCTGCAT	0.33561	824.971	236.341	638.815	179.915	-0.368945	21	Niben.v0.4.2.Scf6764	-	161501	161626	acttgcagctgcagcattatcaagattcacatagaaatcatgtggagcagaaaatgtttttcttaaaaatttgtccccctaagtttttttaatatgAGAATCTTGATGATGCTGCATcggcaaata	nta-MIR172b,	1
169	aly-miR172b-5p_1ss21AG	nbe-miR172b-5p	GCAGCACCATCAAGATTCACG	0.0495812	181.72	34.9191	299.977	54.5479	0.723132	21	Niben.v0.4.2.Scf32888	-	46650	46911	catggattgacatacagttgttgcttgctggtGCAGCACCATCAAGATTCACGtagaaatatggagcagaaattgaaatgaaatctgccctagtaatttgacatgAGAATCTTGATGATGCTGCATTagcaaatgatgacttaataattcttt	nta-MIR172i,aly-MIR172b,bna-MIR172a,bol-MIR172a,cme-MIR172d,gma-MIR172g,vvi-MIR172d,osa-MIR172d,sbi-MIR172c,zma-MIR172b,zma-MIR172d,	1
170	nta-miR172c	nbe-miR172c-1	AGAATCTTGATGATGCTGCAT	0.273663	2140.41	620.395	1581.52	306.317	-0.436574	21	Niben.v0.4.2.Scf18715	-	113341	113462	acttgcagctgcagcattatcaagattcacatagaaatcatgtggagcagaaaatatttttctaaaaatctgcccccaagtattttgaagatgAGAATCTTGATGATGCTGCATcagcaaat	nta-MIR172g,	1
171	nta-miR172c_L+1	nbe-miR172c-2	AAGAATCTTGATGATGCTGCAT	0.225453	2210.78	573.027	1611.56	346.244	-0.456102	22	Niben.v0.4.2.Scf25790	-	75847	76107	acagtcgttgttTGCGGATGTAGCATCATCAAGattcacatgcaaaacgcatggtgatgagctgatggaatgacattaatggccatggcagcttttgaaggtGAGAATCTTGATGATGCTGCATcagcaataaacggctac	nta-MIR172c,sly-MIR172b,gma-MIR172b,gma-MIR172f,gma-MIR172a,mtr-MIR172b,vun-MIR172,	1.1
172	nta-miR172c_R+1	nbe-miR172c-3	AGAATCTTGATGATGCTGCATT	0.31377	2033.6	562.624	1556.76	349.263	-0.385491	22	Niben.v0.4.2.Scf32888	-	46650	46911	catggattgacatacagttgttgcttgctggtGCAGCACCATCAAGATTCACGtagaaatatggagcagaaattgaaatgaaatctgccctagtaatttgacatgAGAATCTTGATGATGCTGCATTagcaaatgatgacttaataattcttt	nta-MIR172i,aly-MIR172b,bna-MIR172a,bol-MIR172a,cme-MIR172d,gma-MIR172g,vvi-MIR172d,osa-MIR172d,sbi-MIR172c,zma-MIR172b,zma-MIR172d,	1
173	aly-miR172c-3p_1ss1AG	nbe-miR172c-3p	GGAATCTTGATGATGCTGCAG	0.308893	1884.79	563.882	1410.98	282.78	-0.417711	21	Niben.v0.4.2.Scf22485	-	37433	37693	ctcagtcagtttttgctggtGGAGCATCATCAAGATTCACAtagcatatttagggctttttagccctatggcttattgatatgGGAATCTTGATGATGCTGCAGcggcgaagaaatggctatt	aly-MIR172c,ath-MIR172c,cme-MIR172a,rco-MIR172,gma-MIR172d,gma-MIR172c,gma-MIR172e,ghr-MIR172,tcc-MIR172a,mdm-MIR172l,mdm-MIR172c,mdm-MIR172a,csi-MIR172c,ptc-MIR172b,ptc-MIR172h,ptc-MIR172g,vvi-MIR172c,	1.2
174	aly-miR172c-5p	nbe-miR172c-5p	GGAGCATCATCAAGATTCACA	0.0158975	196.881	45.8881	461.989	84.7307	1.23054	21	Niben.v0.4.2.Scf22485	-	37433	37693	ctcagtcagtttttgctggtGGAGCATCATCAAGATTCACAtagcatatttagggctttttagccctatggcttattgatatgGGAATCTTGATGATGCTGCAGcggcgaagaaatggctatt	aly-MIR172c,ath-MIR172c,cme-MIR172a,rco-MIR172,gma-MIR172d,gma-MIR172c,gma-MIR172e,ghr-MIR172,tcc-MIR172a,mdm-MIR172l,mdm-MIR172c,mdm-MIR172a,csi-MIR172c,ptc-MIR172b,ptc-MIR172h,ptc-MIR172g,vvi-MIR172c,	1.2
175	nta-MIR172c-p5	nbe-miR172c-p5	TGCGGATGTAGCATCATCAAG	#N/A	#N/A	#N/A	#N/A	#N/A	#N/A	21	Niben.v0.4.2.Scf13514	+	117651	117911	tacagccgttgttTGCGGATGTAGCATCATCAAGattcacatccaaaacgcatggtgatgatcagctgatgaaatgacattaatggccatggcagctttttgaaggtgagaatcttgatgatgctgcatcagcaataaacgactacc	nta-MIR172c,nta-MIR172e,nta-MIR172f,gma-MIR172b,gma-MIR172f,gma-MIR172a,vun-MIR172,	1
176	nta-MIR172d-p5	nbe-miR172d-p5-1	GTAGCATCATCAAGATTCACA	0.0143002	272.047	62.7319	629.136	110.399	1.20952	21	Niben.v0.4.2.Scf25790	-	75866	75990	gtttgcggatGTAGCATCATCAAGATTCACAtgcaaaacgcatggtgatgagctgatggaatgacattaatggccatggcagcttttgaaggtgAGAATCTTGATGATGCTGCATcagcaataaa	nta-MIR172d,	1.1
177	nta-MIR172d-p5_1ss14CT	nbe-miR172d-p5-2	TTTGCAGATGTAGTATCATCAAGA	#N/A	#N/A	#N/A	#N/A	#N/A	#N/A	24	Niben.v0.4.2.Scf27937	+	4925	5188	cgcagtcagtcgttgTTTGCAGATGTAGTATCATCAAGAttcacatattgtaaaggcatgtcgattaatgatgaaaaattaacgactatggcttttttggaggtgagaatcttgatgatgctgcatcagcaataaaggactacctaaa	nta-MIR172d,nta-MIR172e,nta-MIR172i,mtr-MIR172b,mtr-MIR172c,	1.1
178	nta-MIR172e-p3_1ss12TC	nbe-miR172e-p3	GATACAGTCGTCGTTTGCGGG	0.639086	56.3041	41.3204	27.0203	14.9533	-1.0592	21	0	0	0	0	0	nta-MIR172e,	1
179	nta-MIR172g-p5_1ss3AG	nbe-miR172g-p5	ATGGAAATCATGTGGG	0.454968	8.85449	11.4941	17.7268	21.1494	1.00145	16	0	0	0	0	0	nta-MIR172g,	1
180	nta-miR172j	nbe-miR172j	GGAATCTTGATGATGCTGCAT	0.251595	2088.04	587.281	1560.72	253.051	-0.419935	0	0	0	0	0	0	0	0
181	gma-miR172k	nbe-miR172k	TGAATCTTGATGATGCTGCAT	0.247647	1972.87	489.518	1471.86	343.483	-0.422648	21	Niben.v0.4.2.Scf13514	-	117656	117916	aggtagtcgtttattgctgatgcagcatcatcaagattctcaccttcaaaaagctgccatggccattaatgtcatttcatcagctgatcatcaccatgcgttttggatgTGAATCTTGATGATGCTACATccgcaaacaacggctgtat	gma-MIR172k,	0.9
182	nta-MIR319a-p3_1ss21GA	nbe-miR319a-p3	GAAGCGGGAGTACAAGTTGAATCT	0.852179	26.6768	10.7269	33.3824	19.833	0.3235	24	Niben.v0.4.2.Scf5129	+	127513	127697	agttacgaagagagctttcttcagtccacacattgggaggtgataaggtttaatttgctgccgactcattcatccaaatgctgaggttagatagtcaaaagcacctcagtagctgactgaatGAAGCGGGAGTACAAGTTGAATCTtaagttttctgtgcttggactgaagggagctccctctta	nta-MIR319a,sly-MIR319,	1
183	nta-miR319b	nbe-miR319b	TTGGACTGAAGGGAGCTCCCT	0.255677	19340.7	6114.51	13260.7	4079.61	-0.544487	0	0	0	0	0	0	0	0
184	nta-MIR319b-p3	nbe-miR319b-p3	TGTGAATGATGCGGGAGGTAA	0.273346	155.587	32.1871	186.417	17.7128	0.260819	21	Niben.v0.4.2.Scf3609	-	49341	49534	ggtttaagagagcttccttcagtccactcatgggtggatgaagggatttggattAGCTGCCGACTCATTCATTCAaacacagtagaaatcatatatgtatttctatacgctactgtgaatgTGTGAATGATGCGGGAGGTAAattcatccctttttatctgtgcttggactgaagggagctcccttttgccttt	nta-MIR319b,	1.1
185	nta-MIR319b-p5	nbe-miR319b-p5-1	AGCTGCCGACTCATTCATTCA	0.324617	38.8312	15.7816	59.2123	26.2938	0.608679	21	Niben.v0.4.2.Scf3609	-	49341	49534	ggtttaagagagcttccttcagtccactcatgggtggatgaagggatttggattAGCTGCCGACTCATTCATTCAaacacagtagaaatcatatatgtatttctatacgctactgtgaatgTGTGAATGATGCGGGAGGTAAattcatccctttttatctgtgcttggactgaagggagctcccttttgccttt	nta-MIR319b,	1.1
186	nta-MIR319b-p5_5ss12AG17GC22GT23GT24AC	nbe-miR319b-p5-2	ATAGGTGGATGGAGGGCATTTTTC	0.697397	945.707	196.602	876.844	190.807	-0.109074	24	0	0	0	0	0	nta-MIR319b,	1.1
187	nta-miR390a	nbe-miR390a	AAGCTCAGGAGGGATAGCACC	0.000691317	485.306	28.7657	1005.44	62.7123	1.05086	21	Niben.v0.4.2.Scf15589	-	51983	52243	taAAGCTCAGGAGGGATAGCACCatgaaaaatgatgtgatatatgttggttttaaatttttgaattttctttttttttctttcccataaaactttcaatcattttggCGCTATCCATCCTGAGTTCTa	nta-MIR390a,bna-MIR390a,cme-MIR390b,gma-MIR390d,gma-MIR390b,ptc-MIR390b,ptc-MIR390d,bdi-MIR390a,osa-MIR390,sbi-MIR390,zma-MIR390b,zma-MIR390a,ppt-MIR390b,	1
188	hex-MIR390a-p5_1ss21GT	nbe-miR390a-p5	TAAGAAGAATAAGCTCAGGAT	0.000662791	1848.59	141.273	721.443	58.8668	-1.35747	21	Niben.v0.4.2.Scf14849	+	12803	13063	ataTAAGAAGAATAAGCTCAGGAGggataacgccacttcatg	hex-MIR390a,hex-MIR390b,	0.3
189	nta-miR390b	nbe-miR390b	AAGCTCAGGAGGGATAGCGCC	0.00406137	487.207	46.4019	967.631	104.842	0.989921	21	Niben.v0.4.2.Scf24630	-	11530	11637	gagaatctgtaAAGCTCAGGAGGGATAGCGCCatggatgaatattataacactattgcttcgtttagtcatctctagCGCTATCCATCCTGAGTTTCAtagcttcttc	nta-MIR390c,nta-MIR390b,	1
190	hex-MIR390b-p3	nbe-miR390b-p3	TAAGAAGAATAAGCTCAGGAG	0.000527565	1752.45	105.763	674.682	55.7958	-1.37709	21	Niben.v0.4.2.Scf11311	+	1796	2056	tgctcctctaaagctaaaaaaaacaagaaaaacataTAAGAAGAATAAGCTCAGGAGgaata	hex-MIR390b,hex-MIR390a,	0.6
191	nta-MIR390c-p3	nbe-miR390c-p3	CGCTATCCATCCTGAGTTTCA	0.0196359	749.798	198.211	2410.75	81.3345	1.68491	21	Niben.v0.4.2.Scf24630	-	11530	11637	gagaatctgtaAAGCTCAGGAGGGATAGCGCCatggatgaatattataacactattgcttcgtttagtcatctctagCGCTATCCATCCTGAGTTTCAtagcttcttc	nta-MIR390c,nta-MIR390b,	1
192	ptc-miR390d-3p_R-1_1ss19TC	nbe-miR390d-3p	CGCTATCCATCCTGAGTTCT	0.012186	867.439	184.749	2942.02	204.873	1.76197	20	Niben.v0.4.2.Scf15589	-	51983	52243	taAAGCTCAGGAGGGATAGCACCatgaaaaatgatgtgatatatgttggttttaaatttttgaattttctttttttttctttcccataaaactttcaatcattttggCGCTATCCATCCTGAGTTCTa	nta-MIR390a,bna-MIR390a,cme-MIR390b,gma-MIR390d,gma-MIR390b,ptc-MIR390b,ptc-MIR390d,bdi-MIR390a,osa-MIR390,sbi-MIR390,zma-MIR390b,zma-MIR390a,ppt-MIR390b,	1
193	osa-miR393a_R+1_1ss21CT	nbe-miR393a	TCCAAAGGGATCGCATTGATTT	0.00680164	21.2652	8.40949	140.622	37.0849	2.72525	22	0	0	0	0	0	osa-MIR393b,aly-MIR393b,cme-MIR393b,rco-MIR393,gma-MIR393j,gma-MIR393i,gma-MIR393h,gma-MIR393k,mtr-MIR393b,ghr-MIR393,tcc-MIR393b,mdm-MIR393b,mdm-MIR393a,ptc-MIR393d,ptc-MIR393c,bdi-MIR393b,sbi-MIR393b,zma-MIR393c,zma-MIR393a,	0.9
194	aly-miR393a-3p_2ss12TC20TC	nbe-miR393a-3p-1	ATCATGCTATCCCTTTGGACT	0.0194826	168.156	74.1668	1640.16	349.388	3.28597	21	Niben.v0.4.2.Scf2137	+	32588	32848	cccagcaactaaaggaggcgTCCAAAGGGATCGCATTGATCccatttcatttgtgttgctatatttctttccagaaattaaatactgagtttggATCATGCTATCCCTTTGGACTcatcctttggagctatt	aly-MIR393a,aly-MIR393b,ath-MIR393b,ath-MIR393a,bna-MIR393,cme-MIR393b,cme-MIR393c,cme-MIR393a,rco-MIR393,gma-MIR393b,gma-MIR393i,gma-MIR393c,gma-MIR393j,gma-MIR393h,gma-MIR393e,gma-MIR393a,gma-MIR393k,gma-MIR393d,gma-MIR393f,gma-MIR393g,mtr-MIR393a,mtr-MIR393b,ghr-MIR393,tcc-MIR393a,tcc-MIR393b,mdm-MIR393a,mdm-MIR393b,csi-MIR393,ptc-MIR393b,ptc-MIR393a,ptc-MIR393d,ptc-MIR393c,vvi-MIR393b,vvi-MIR…	1
195	aly-miR393a-3p_2ss8TG16TC	nbe-miR393a-3p-2	ATCATGCGATCTCTTCGGATT	0.0151854	10.5067	3.94732	77.7535	40.8901	2.8876	21	Niben.v0.4.2.Scf42659	+	14336	14596	ttcatagcgctggtggagtatTCCAGAGGGATCGCATTGATCctgtgtctcaataacagtctaatgggATCATGCGATCTCTTCGGATTtctccatattactggctctaaagctataat	aly-MIR393a,aly-MIR393b,ath-MIR393b,ath-MIR393a,bna-MIR393,cme-MIR393b,cme-MIR393c,cme-MIR393a,rco-MIR393,gma-MIR393i,gma-MIR393c,gma-MIR393j,gma-MIR393h,gma-MIR393e,gma-MIR393a,gma-MIR393k,gma-MIR393d,gma-MIR393f,gma-MIR393g,mtr-MIR393a,mtr-MIR393b,ghr-MIR393,tcc-MIR393a,tcc-MIR393b,mdm-MIR393a,mdm-MIR393b,csi-MIR393,ptc-MIR393b,ptc-MIR393a,ptc-MIR393d,ptc-MIR393c,vvi-MIR393b,vvi-MIR393a,htu-MIR…	0.9
196	aly-miR393a-5p_R-1	nbe-miR393a-5p-1	TCCAAAGGGATCGCATTGATC	0.00290235	35.3243	9.29399	175.709	34.3072	2.31446	21	Niben.v0.4.2.Scf2137	+	32588	32848	cccagcaactaaaggaggcgTCCAAAGGGATCGCATTGATCccatttcatttgtgttgctatatttctttccagaaattaaatactgagtttggATCATGCTATCCCTTTGGACTcatcctttggagctatt	aly-MIR393a,aly-MIR393b,ath-MIR393b,ath-MIR393a,bna-MIR393,cme-MIR393b,cme-MIR393c,cme-MIR393a,rco-MIR393,gma-MIR393b,gma-MIR393i,gma-MIR393c,gma-MIR393j,gma-MIR393h,gma-MIR393e,gma-MIR393a,gma-MIR393k,gma-MIR393d,gma-MIR393f,gma-MIR393g,mtr-MIR393a,mtr-MIR393b,ghr-MIR393,tcc-MIR393a,tcc-MIR393b,mdm-MIR393a,mdm-MIR393b,csi-MIR393,ptc-MIR393b,ptc-MIR393a,ptc-MIR393d,ptc-MIR393c,vvi-MIR393b,vvi-MIR…	1
197	aly-miR393a-5p_R-1_1ss21CT	nbe-miR393a-5p-2	TCCAAAGGGATCGCATTGATT	0.0539051	11.7227	10.7662	135.84	65.9607	3.53454	21	Niben.v0.4.2.Scf23419	-	36283	36543	actaaaggaggcgTCCAAAGGGATCGCATTGATCccatttcagtgtctatttctattattttaagaaaattatagtactgaatttggaTCATGCTATCCCTTTGGACTCCtccttttgg	aly-MIR393a,aly-MIR393b,ath-MIR393b,ath-MIR393a,bna-MIR393,cme-MIR393b,cme-MIR393c,cme-MIR393a,rco-MIR393,gma-MIR393c,gma-MIR393e,gma-MIR393a,gma-MIR393i,gma-MIR393j,gma-MIR393h,gma-MIR393k,gma-MIR393d,gma-MIR393f,gma-MIR393g,mtr-MIR393a,mtr-MIR393b,ghr-MIR393,tcc-MIR393a,tcc-MIR393b,mdm-MIR393a,mdm-MIR393b,csi-MIR393,ptc-MIR393a,ptc-MIR393c,ptc-MIR393b,ptc-MIR393d,vvi-MIR393b,vvi-MIR393a,htu-MIR…	1.3
198	aly-miR393a-5p_R-1_1ss5AG	nbe-miR393a-5p-3	TCCAGAGGGATCGCATTGATC	0.0191411	61.1054	3.78641	129.938	22.0761	1.08845	21	Niben.v0.4.2.Scf42659	+	14336	14596	ttcatagcgctggtggagtatTCCAGAGGGATCGCATTGATCctgtgtctcaataacagtctaatgggATCATGCGATCTCTTCGGATTtctccatattactggctctaaagctataat	aly-MIR393a,aly-MIR393b,ath-MIR393b,ath-MIR393a,bna-MIR393,cme-MIR393b,cme-MIR393c,cme-MIR393a,rco-MIR393,gma-MIR393i,gma-MIR393c,gma-MIR393j,gma-MIR393h,gma-MIR393e,gma-MIR393a,gma-MIR393k,gma-MIR393d,gma-MIR393f,gma-MIR393g,mtr-MIR393a,mtr-MIR393b,ghr-MIR393,tcc-MIR393a,tcc-MIR393b,mdm-MIR393a,mdm-MIR393b,csi-MIR393,ptc-MIR393b,ptc-MIR393a,ptc-MIR393d,ptc-MIR393c,vvi-MIR393b,vvi-MIR393a,htu-MIR…	0.9
199	cme-MIR393a-p3_1ss19TC	nbe-miR393a-p3	TCATGCTATCCCTTCGGACTCC	0.00558245	90.9004	19.3231	487.903	149.061	2.42424	22	Niben.v0.4.2.Scf23419	-	36283	36543	actaaaggaggcgTCCAAAGGGATCGCATTGATCccatttcagtgtctatttctattattttaagaaaattatagtactgaatttggaTCATGCTATCCCTTTGGACTCCtccttttgg	aly-MIR393a,aly-MIR393b,ath-MIR393b,ath-MIR393a,bna-MIR393,cme-MIR393b,cme-MIR393c,cme-MIR393a,rco-MIR393,gma-MIR393c,gma-MIR393e,gma-MIR393a,gma-MIR393i,gma-MIR393j,gma-MIR393h,gma-MIR393k,gma-MIR393d,gma-MIR393f,gma-MIR393g,mtr-MIR393a,mtr-MIR393b,ghr-MIR393,tcc-MIR393a,tcc-MIR393b,mdm-MIR393a,mdm-MIR393b,csi-MIR393,ptc-MIR393a,ptc-MIR393c,ptc-MIR393b,ptc-MIR393d,vvi-MIR393b,vvi-MIR393a,htu-MIR…	1.3
200	nta-miR394_1ss14CT	nbe-miR394-1	TTGGCATTCTGTCTACCTCC	0.103427	156.953	19.3845	99.632	23.8603	-0.65565	20	Niben.v0.4.2.Scf62	-	6643	6902	tttcttacagagttctTTGGCATTCTGTCTACCTCCatcttcaattctcactttgctttagaaatggaagatgatcaagaaaaagagaaaggacaaaataaagaaggtttaattaacgtggaggtgggcatactgccaacagagctgtgttggttt	nta-MIR394,aly-MIR394b,aly-MIR394a,ath-MIR394b,ath-MIR394a,bna-MIR394b,bna-MIR394a,cme-MIR394a,cme-MIR394b,mes-MIR394,ahy-MIR394,gma-MIR394e,gma-MIR394d,gma-MIR394g,gma-MIR394f,gma-MIR394b,gma-MIR394a,gma-MIR394c,ssl-MIR394,ghr-MIR394b,ghr-MIR394a,tcc-MIR394b,tcc-MIR394a,mdm-MIR394b,mdm-MIR394a,csi-MIR394,ptc-MIR394a,ptc-MIR394b,vvi-MIR394b,vvi-MIR394a,vvi-MIR394c,cca-MIR394,bdi-MIR394,osa-MIR394…	0.8
201	nta-miR394	nbe-miR394-2	TTGGCATTCTGTCCACCTCC	0.214315	171.927	60.9196	115.216	27.3735	-0.577458	20	Niben.v0.4.2.Scf53503	-	45118	45377	TTGGCATTCTGTCCACCTCCattgctatctttcaatgaggagggggccagagtgcgaa	nta-MIR394,aly-MIR394b,aly-MIR394a,ath-MIR394b,ath-MIR394a,bna-MIR394b,bna-MIR394a,cme-MIR394a,cme-MIR394b,mes-MIR394,ahy-MIR394,gma-MIR394e,gma-MIR394d,gma-MIR394g,gma-MIR394f,gma-MIR394b,gma-MIR394a,gma-MIR394c,ssl-MIR394,ghr-MIR394b,ghr-MIR394a,tcc-MIR394b,tcc-MIR394a,mdm-MIR394b,mdm-MIR394a,csi-MIR394,ptc-MIR394a,ptc-MIR394b,vvi-MIR394b,vvi-MIR394a,vvi-MIR394c,cca-MIR394,bdi-MIR394,osa-MIR394…	0.9
202	nta-miR395a	nbe-miR395a-1	CTGAAGTGTTTGGGGGAACTC	0.0745172	112.883	14.5673	163.685	31.826	0.536089	21	Niben.v0.4.2.Scf11975	+	36838	37098	tagaagattaataaagaaaagtcaggtttcgcctAGAGTTCTCCTGATCACTTCATtgggaattcaaaaatgccctttaattggaggggtgttaattcctaCTGAAGTGTTTGGGGGAACTCcgggagccacgtgacatcaataataattttatt	nta-MIR395b,nta-MIR395a,nta-MIR395c,sly-MIR395b,sly-MIR395a,aly-MIR395e,aly-MIR395g,aly-MIR395d,ath-MIR395a,ath-MIR395d,ath-MIR395e,bna-MIR395a,bna-MIR395b,bna-MIR395c,cme-MIR395e,cme-MIR395f,cme-MIR395d,cme-MIR395a,rco-MIR395a,rco-MIR395d,rco-MIR395b,rco-MIR395c,gma-MIR395c,gma-MIR395a,gma-MIR395b,vun-MIR395,tcc-MIR395b,tcc-MIR395a,mdm-MIR395c,mdm-MIR395d,mdm-MIR395i,mdm-MIR395h,mdm-MIR395b,mdm-…	1
203	nta-MIR395c-p5	nbe-miR395c-p5	AGAGTTCTCCTGATCACTTCAT	0.428839	32.7682	43.6847	40.4048	13.8933	0.302231	22	Niben.v0.4.2.Scf11975	+	36838	37098	tagaagattaataaagaaaagtcaggtttcgcctAGAGTTCTCCTGATCACTTCATtgggaattcaaaaatgccctttaattggaggggtgttaattcctaCTGAAGTGTTTGGGGGAACTCcgggagccacgtgacatcaataataattttatt	nta-MIR395b,nta-MIR395a,nta-MIR395c,sly-MIR395b,sly-MIR395a,aly-MIR395e,aly-MIR395g,aly-MIR395d,ath-MIR395a,ath-MIR395d,ath-MIR395e,bna-MIR395a,bna-MIR395b,bna-MIR395c,cme-MIR395e,cme-MIR395f,cme-MIR395d,cme-MIR395a,rco-MIR395a,rco-MIR395d,rco-MIR395b,rco-MIR395c,gma-MIR395c,gma-MIR395a,gma-MIR395b,vun-MIR395,tcc-MIR395b,tcc-MIR395a,mdm-MIR395c,mdm-MIR395d,mdm-MIR395i,mdm-MIR395h,mdm-MIR395b,mdm-…	1
204	nta-miR396a	nbe-miR396a-1	TTCCACAGCTTTCTTGAACTG	0.78462	11997.8	10377.8	7130.32	5981.78	-0.750725	21	Niben.v0.4.2.Scf10188	+	10071	10212	ctttgtatttTTCCACAGCTTTCTTGAACTGcatatattagaaaattcacaccatataaataccaattatcattatttggaggtgaaaattttagaaaaaaattgtggcggttcaataaaGCTGTGGGAAGATACAGATAGT	nta-MIR396a,	1.2
205	mdm-miR396a_1ss21GA	nbe-miR396a-2	TTCCACAGCTTTCTTGAACAA	0.0650078	16986.9	3370.08	10527.7	1975.33	-0.690235	21	0	0	0	0	0	mdm-MIR396a,	1
206	cme-miR396a_R+1	nbe-miR396a-3	TTCCACAGCTTTCTTGAACTTA	0.0660056	17213	3179.9	11204.2	1853.34	-0.619459	22	Niben.v0.4.2.Scf38080	+	2853	3114	gTTCCACAGCTTTCTTGAACTTAatgatgacgtcgtctacatacacttcaatctccttgtgtatcatgtcatgaaagatggtagtcatggccctcatgtaggtggccccgacattctttaacccgaatggcatcatcttgtag	cme-MIR396a,tcc-MIR396e,bcy-MIR396b,pab-MIR396a,	0.5
207	aly-miR396a-3p	nbe-miR396a-3p-1	GTTCAATAAAGCTGTGGGAAG	0.000832747	2415.19	432.598	13887.4	1577.05	2.52357	21	Niben.v0.4.2.Scf10188	+	10061	10321	atggctctctttgtatttTTCCACAGCTTTCTTGAACTGcatatattagaaaattcacaccatataaataccaattatcattatttggaggtgaaaattttagaaaaaaattgtggcgGTTCAATAAAGCTGTGGGAAGatacagatagtgtcaa	aly-MIR396a,ath-MIR396a,cme-MIR396e,cme-MIR396b,hbr-MIR396b,aau-MIR396,amg-MIR396,gma-MIR396i,gma-MIR396e,gma-MIR396a,gma-MIR396h,gma-MIR396j,lja-MIR396,mtr-MIR396b,ssl-MIR396,ghr-MIR396b,ghr-MIR396a,tcc-MIR396b,tcc-MIR396a,aqc-MIR396a,bcy-MIR396a,bgy-MIR396a,mdm-MIR396b,mdm-MIR396a,csi-MIR396a,csi-MIR396b,ptc-MIR396b,ptc-MIR396a,vvi-MIR396d,vvi-MIR396c,bdi-MIR396c,bdi-MIR396d,osa-MIR396b,osa-MIR…	1.2
208	cca-miR396a-3p_1ss1GT	nbe-miR396a-3p-2	TTTCAAGAAAGCTGTGGGAAA	3.0178e-05	1316.96	39.3898	4386.42	175.781	1.73583	21	Niben.v0.4.2.Ctg26219424	-	1634	1896	atcaagtcctatcatgcttTTCCACAGCTTTCTTGAACTTCTtccccactgaattttcatctctagcaattgagttattgatatgagatgagattaagctctgaaaGTTCAAGAAAGCTGTGGGAAAacatggtaaatttaggacttttt	nta-MIR396c,tcc-MIR396e,aqc-MIR396b,bcy-MIR396b,vvi-MIR396b,vvi-MIR396a,cca-MIR396c,cca-MIR396a,pab-MIR396a,smo-MIR396,	1.2
209	aly-miR396a-3p_L-1	nbe-miR396a-3p-3	TTCAATAAAGCTGTGGGAAG	0.00168253	2248.66	516.848	12697.8	1604.08	2.49744	20	Niben.v0.4.2.Scf25862	+	11854	12113	caaatgactctttttgtacttTTCCACAGCTTTCTTGAACTGcatctgttaaaaaactcaactcgtcaacactatttctcttttttggagatgaagagaaattgttgcggTTCAATAAAGCTGTGGGAAGatacacatagggtcataca	aly-MIR396a,ath-MIR396a,cme-MIR396b,cme-MIR396e,hbr-MIR396b,aau-MIR396,amg-MIR396,gma-MIR396e,gma-MIR396h,gma-MIR396i,gma-MIR396a,gma-MIR396j,lja-MIR396,mtr-MIR396b,ssl-MIR396,ghr-MIR396b,ghr-MIR396a,tcc-MIR396a,tcc-MIR396b,aqc-MIR396a,bcy-MIR396a,bgy-MIR396a,mdm-MIR396b,mdm-MIR396a,csi-MIR396a,csi-MIR396b,ptc-MIR396b,ptc-MIR396a,vvi-MIR396c,vvi-MIR396d,bdi-MIR396c,bdi-MIR396d,bdi-MIR396e,osa-MIR…	1.1
210	aly-miR396a-3p_L-1R+1	nbe-miR396a-3p-4	TTCAATAAAGCTGTGGGAAGA	0.0123809	2120.61	630.205	12358.7	1626	2.54298	21	Niben.v0.4.2.Scf22471	+	140025	140285	caaatgactctttttgtacttttcaacagctttcttgaactgcatctgtcaaaaaactcaactcatcaaacactatttttctattttggagatgaagagattgtttgcagTTCAATAAAGCTGTGGGAAGAtacacatagggtcataaa	aly-MIR396a,ath-MIR396a,cme-MIR396b,cme-MIR396e,hbr-MIR396b,aau-MIR396,amg-MIR396,gma-MIR396i,gma-MIR396a,lja-MIR396,mtr-MIR396b,ghr-MIR396b,ghr-MIR396a,tcc-MIR396b,aqc-MIR396a,bcy-MIR396a,bgy-MIR396a,mdm-MIR396b,mdm-MIR396a,csi-MIR396b,ptc-MIR396a,ptc-MIR396b,vvi-MIR396d,bdi-MIR396d,bdi-MIR396c,osa-MIR396b,osa-MIR396a,sof-MIR396,sbi-MIR396b,sbi-MIR396a,zma-MIR396b,zma-MIR396a,	1
211	aly-miR396a-5p_1ss9CT	nbe-miR396a-5p	TTCCACAGTTTTCTTGAACTG	0.103953	8636.24	1383.41	4590.94	1799.56	-0.911614	21	Niben.v0.4.2.Scf10188	+	10061	10321	atggctctctttgtatttTTCCACAGCTTTCTTGAACTGcatatattagaaaattcacaccatataaataccaattatcattatttggaggtgaaaattttagaaaaaaattgtggcgGTTCAATAAAGCTGTGGGAAGatacagatagtgtcaa	aly-MIR396a,ath-MIR396a,cme-MIR396e,cme-MIR396b,hbr-MIR396b,aau-MIR396,amg-MIR396,gma-MIR396i,gma-MIR396e,gma-MIR396a,gma-MIR396h,gma-MIR396j,lja-MIR396,mtr-MIR396b,ssl-MIR396,ghr-MIR396b,ghr-MIR396a,tcc-MIR396b,tcc-MIR396a,aqc-MIR396a,bcy-MIR396a,bgy-MIR396a,mdm-MIR396b,mdm-MIR396a,csi-MIR396a,csi-MIR396b,ptc-MIR396b,ptc-MIR396a,vvi-MIR396d,vvi-MIR396c,bdi-MIR396c,bdi-MIR396d,osa-MIR396b,osa-MIR…	1.2
212	nta-MIR396a-p3_1ss22TA	nbe-miR396a-p3-1	GCTGTGGGAAGATACAGATAGA	0.14714	1.64319	2.77676	19.3009	22.0512	3.5541	22	Niben.v0.4.2.Scf10188	+	10071	10212	ctttgtatttTTCCACAGCTTTCTTGAACTGcatatattagaaaattcacaccatataaataccaattatcattatttggaggtgaaaattttagaaaaaaattgtggcggttcaataaaGCTGTGGGAAGATACAGATAGT	nta-MIR396a,	1.2
213	nta-MIR396a-p3_1ss9TA	nbe-miR396a-p3-2	ATTATTATAATTGGA	#N/A	#N/A	#N/A	#N/A	#N/A	#N/A	15	0	0	0	0	0	nta-MIR396a,	1.2
214	nta-miR396b	nbe-miR396b-1	TTCCACAGCTTTCTTGAACTT	0.0460881	18946.4	3748.24	11790.9	1513.78	-0.684252	21	Niben.v0.4.2.Scf22471	-	152071	152195	tatcatgcttTTCCACAGCTTTCTTGAACTTcttttctgaattttcatctctagcaattgagttattgatatgagatgagattaagctctaaaaGTTCAAGAAAGTTGTGGGAAAacatggtgaa	nta-MIR396c,	1.3
215	nta-miR396b_R+2	nbe-miR396b-2	TTCCACAGCTTTCTTGAACTTTT	0.0606034	18011.2	3637.8	11343.9	1785.81	-0.666983	23	Niben.v0.4.2.Ctg26219424	-	1634	1896	atcaagtcctatcatgcttTTCCACAGCTTTCTTGAACTTCTtccccactgaattttcatctctagcaattgagttattgatatgagatgagattaagctctgaaaGTTCAAGAAAGCTGTGGGAAAacatggtaaatttaggacttttt	nta-MIR396c,tcc-MIR396e,aqc-MIR396b,bcy-MIR396b,vvi-MIR396b,vvi-MIR396a,cca-MIR396c,cca-MIR396a,pab-MIR396a,smo-MIR396,	1.2
216	aly-miR396b-5p_R+1	nbe-miR396b-5p	TTCCACAGCTTTCTTGAACTTT	0.053	19034.1	3951.26	11766.6	1599.88	-0.693882	22	Niben.v0.4.2.Scf22471	-	152044	152305	cttgaagtcctatcatgcttTTCCACAGCTTTCTTGAACTTCttttctgaattttcatctctagcaattgagttattgatatgagatgagattaagctctaaaagttcaagaaagttgtgggaaaacatggtgaatttaggacttcttt	aly-MIR396b,ath-MIR396b,bna-MIR396a,cme-MIR396d,tcc-MIR396c,tcc-MIR396e,aqc-MIR396b,bcy-MIR396b,vvi-MIR396a,cca-MIR396c,cca-MIR396a,pab-MIR396a,pta-MIR396,	1.3
217	nta-MIR396b-p3	nbe-miR396b-p3-1	TCCAAGAAAGCTGTGGGAAA	0.00219523	1264.22	186.125	3645.14	380.595	1.52773	20	Niben.v0.4.2.Scf55084	-	5724	5853	agtcatgcttTTCCACAGCTTTCTTGAACTTcttctagctgaattttgatctctcacttggcaattgaggtagttttaatttgagagatgagatttaaagctctgaaagTCCAAGAAAGCTGTGGGAAAa	nta-MIR396b,	1
218	aly-MIR396b-p3_1ss15CG	nbe-miR396b-p3-2	AAGCTGTGGGAAAAGATGACA	0.0474626	79.1567	23.6036	196.421	70.4585	1.31116	21	Niben.v0.4.2.Scf55084	-	5597	5857	tcctagtcatgcttTTCCACAGCTTTCTTGAACTTCttctagctgaattttgatctctcacttggcaattgaggtagttttaatttgagagatgagatttaaagctctgaaagtccaagaAAGCTGTGGGAAAAGATAACAagcttaggactt	nta-MIR396b,aly-MIR396b,ath-MIR396b,cme-MIR396a,tcc-MIR396c,cca-MIR396a,cca-MIR396c,	0.9
219	nta-MIR396b-p3_1ss21AT	nbe-miR396b-p3-3	TCCAAGAAAGCTGTGGGAAATT	0.00881485	1000.27	236.621	2847.38	475.101	1.50924	22	0	0	0	0	0	nta-MIR396b,	1.1
220	nta-MIR396c-p3	nbe-miR396c-p3	GTTCAAGAAAGCTGTGGGAAA	0.00304367	2105.59	295.987	9277.18	152.476	2.13946	21	Niben.v0.4.2.Scf22471	-	152071	152195	tatcatgcttTTCCACAGCTTTCTTGAACTTcttttctgaattttcatctctagcaattgagttattgatatgagatgagattaagctctaaaaGTTCAAGAAAGTTGTGGGAAAacatggtgaa	nta-MIR396c,	1.3
221	nta-miR397_L+2R-1	nbe-miR397-1	TCATTGAGTGCAGCGTTGATG	0.00382633	4095.4	916.915	14526.7	2378.13	1.82663	21	Niben.v0.4.2.Scf1771	+	103164	103283	tagaaacaTCATTGAGTGCAGCGTTGATGacaatttatatgaagtctttaatttggcatttggagtttcccactttttccaattcgttttcaTCTGCGCTGCACTCAATCATGtttttag	nta-MIR397,	1.1
222	dpr-miR397_L-2R+2	nbe-miR397-2	ATTGAGTGCAGCGTTGATGAT	0.000998576	3542.3	500.797	12821	1364.59	1.85575	21	Niben.v0.4.2.Scf13626	-	3433	3693	cagcatctaccgcgacaactttcatgttatgattggcgatcttgaaaaagagctgattATTGAGTGCAGCATTGATGATa	dpr-MIR397,	0.6
223	sly-miR397_R+1-1	nbe-miR397-3	ATTGAGTGCAGCGTTGATGAC	0.00258992	3618.66	686.766	13015	2044.38	1.84665	21	Niben.v0.4.2.Scf1771	+	103054	103314	gtacagagtgcttagaaacatcATTGAGTGCAGCGTTGATGACaatttatatgaagtctttaatttggcatttggagtttcccactttttccaattcgttttcatctgcgctgcactcaatcatgtttttagttctctgaag	sly-MIR397,rco-MIR397,gma-MIR397b,gma-MIR397a,dpr-MIR397,ssl-MIR397,tcc-MIR397,mdm-MIR397b,mdm-MIR397a,csi-MIR397,ptc-MIR397a,ptc-MIR397b,vvi-MIR397a,bdi-MIR397a,osa-MIR397a,osa-MIR397b,sbi-MIR397,zma-MIR397a,zma-MIR397b,	1
224	sly-miR397_R+1-2	nbe-miR397-4	ATTGAGTGCAGCGTTGATGAA	0.00416785	3727.68	885.157	13134.3	2127.17	1.81699	21	Niben.v0.4.2.Scf21336	+	23836	24096	atgcagaatgcttagaaatatcATTGAGTGCAGCGTTGATGAAaatttcgaatttctgcagatatattgatgctgcaatattattcatttcagacagttttcatctatgctgcactcgatcatgtttcagtgctctgaag	sly-MIR397,rco-MIR397,gma-MIR397a,gma-MIR397b,dpr-MIR397,ssl-MIR397,tcc-MIR397,mdm-MIR397a,mdm-MIR397b,csi-MIR397,ptc-MIR397a,ptc-MIR397b,vvi-MIR397a,bdi-MIR397a,hvu-MIR397,osa-MIR397a,osa-MIR397b,sbi-MIR397,	1.1
225	sly-miR397_R+4	nbe-miR397-5	ATTGAGTGCAGCGTTGATGAAAAT	0.0144838	3571.92	896.897	12853.8	1576.12	1.84743	24	Niben.v0.4.2.Scf42377	+	17951	18214	atgcagaatacttagaaatatcATTGAGTGCAGCGTTGATGAAAATgtcgaatttctgcagatataatgatgctgcaatattagtcatttcacaaatcgttttcatctacgctgcactcaatcatgtttcagtgctctgaag	sly-MIR397,ath-MIR397b,cme-MIR397,rco-MIR397,gma-MIR397a,gma-MIR397b,dpr-MIR397,ssl-MIR397,tcc-MIR397,mdm-MIR397a,mdm-MIR397b,csi-MIR397,ptc-MIR397b,ptc-MIR397a,vvi-MIR397a,bdi-MIR397a,hvu-MIR397,osa-MIR397a,osa-MIR397b,sbi-MIR397,	1.1
226	nta-miR397	nbe-miR397-6	ATTGAGTGCAGCGTTGATGT	0.0142966	3810.13	1040.2	13681.8	1066.89	1.84434	0	0	0	0	0	0	0	0
227	mdm-miR397a_1ss14TA	nbe-miR397a-1	TTGAGTGCAGCGTAGATGAAA	0.0120893	3058.15	711.177	11036.8	1127.67	1.85159	21	Niben.v0.4.2.Scf42377	-	18029	18289	cttcagagcactgaaacatgaTTGAGTGCAGCGTAGATGAAAacgatttgtgaaatgactaatattgcagcatcattatatctgcagaaattcgacattttcatcaacgctgcactcaatgatatttctaagtattctgcat	rco-MIR397,gma-MIR397a,gma-MIR397b,tcc-MIR397,mdm-MIR397a,mdm-MIR397b,csi-MIR397,ptc-MIR397a,ptc-MIR397b,vvi-MIR397a,bdi-MIR397a,osa-MIR397a,osa-MIR397b,	1
228	mdm-miR397a_L+1R-1_1ss14TC	nbe-miR397a-2	ATTGAGTGCAGCGCTGATGAA	0.00133068	2413.2	366.834	8993.92	1035.11	1.898	21	Niben.v0.4.2.Scf48985	-	19569	19829	taaaaacatgATTGAGTGCAGCGCAGATGAAaacgaattggaaaaagtgggaaactccaaatgccaaattgaggacttcacataaattttcatcaacgctgcactcaatgatgtttcta	rco-MIR397,gma-MIR397b,gma-MIR397a,tcc-MIR397,mdm-MIR397b,mdm-MIR397a,csi-MIR397,ptc-MIR397a,ptc-MIR397b,vvi-MIR397a,bdi-MIR397a,osa-MIR397b,osa-MIR397a,	1.1
229	mdm-miR397a_R-1	nbe-miR397a-3	TTGAGTGCAGCGTTGATGAA	0.0123576	3673.74	859.38	12983.5	1352.79	1.82136	20	Niben.v0.4.2.Scf48985	+	19492	19751	atgcagagtgcttagaaacatcaTTGAGTGCAGCGTTGATGAAaatttatgtgaagtcctcaatttggcatttggagtttcccactttttccaattcgttttcatctgcgctgcactcaatcatgtttttacttctctgaag	rco-MIR397,gma-MIR397b,gma-MIR397a,dpr-MIR397,tcc-MIR397,mdm-MIR397b,mdm-MIR397a,csi-MIR397,ptc-MIR397a,ptc-MIR397b,vvi-MIR397a,bdi-MIR397a,hvu-MIR397,osa-MIR397b,osa-MIR397a,	1
230	nta-MIR397-p3	nbe-miR397-p3	TCTGCGCTGCACTCAATCATG	0.00200542	478.46	131.198	2709.67	377.279	2.50165	21	Niben.v0.4.2.Scf1771	+	103164	103283	tagaaacaTCATTGAGTGCAGCGTTGATGacaatttatatgaagtctttaatttggcatttggagtttcccactttttccaattcgttttcaTCTGCGCTGCACTCAATCATGtttttag	nta-MIR397,	1.1
231	nta-miR398	nbe-miR398	TGTGTTCTCAGGTCGCCCCTG	0.0118809	879.824	336.733	6880.51	1141.84	2.96723	21	Niben.v0.4.2.Scf32332	+	11419	11679	attggtgaaattgttcaataGGGGTAATCTGAGATCACATGttgttacttctctttttttttttgctttaattatttagtatgatttcatattttaacaTGTGTTCTCAGGTCGCCCCTGtcgaattattttttacctag	nta-MIR398,cme-MIR398a,rco-MIR398b,gma-MIR398c,mtr-MIR398c,mtr-MIR398b,tcc-MIR398a,aqc-MIR398b,mdm-MIR398b,mdm-MIR398c,ptc-MIR398c,ptc-MIR398b,vvi-MIR398b,vvi-MIR398c,cca-MIR398,bdi-MIR398a,osa-MIR398b,sbi-MIR398,tae-MIR398,zma-MIR398b,zma-MIR398a,	1.1
232	cme-MIR398a-p3_1ss4GA	nbe-miR398a-p3	CATATGTTCTCAGGTCGCCCC	0.00140932	1532.67	291.175	9451.88	1939.19	2.62455	21	Niben.v0.4.2.Scf12956	+	50970	51230	ataggtggaagtgttcaatAGGGGCAACCTGAGATCATATgtatatgtacgatatttttttgttttcgataattttagtaattgtaacaCATATGTTCTCAGGTCGCCCCtgtagaactaacttccatcgtt	nta-MIR398,cme-MIR398a,rco-MIR398b,gma-MIR398c,gma-MIR3522,gso-MIR3522a,mtr-MIR398c,mtr-MIR398b,tcc-MIR398a,aqc-MIR398b,mdm-MIR398c,mdm-MIR398b,ptc-MIR398c,ptc-MIR398b,vvi-MIR398b,vvi-MIR398c,cca-MIR398,bdi-MIR398a,osa-MIR398b,sbi-MIR398,tae-MIR398,zma-MIR398b,zma-MIR398a,	1.3
233	nta-MIR398-p3_1ss4GA	nbe-miR398-p3	TATATGTTCTCAGGTCGCCCC	0.0029478	1518.3	274.734	9149.17	2883.49	2.59118	21	Niben.v0.4.2.Scf55209	+	28805	29065	ggggatcctctaattggtgaaagtgttcaacAGGGGCAACCTGAGATCACATattgtcatttttctttagttgttgagtctggttcaatatctcacTATGTGTTCTCAGGTCGCCCCtgtcgaattatttttcaccgaataagatggtttatcatg	nta-MIR398,cme-MIR398a,rco-MIR398b,gma-MIR398c,mtr-MIR398c,mtr-MIR398b,tcc-MIR398a,aqc-MIR398b,mdm-MIR398c,mdm-MIR398b,ptc-MIR398c,ptc-MIR398b,vvi-MIR398b,vvi-MIR398c,cca-MIR398,bdi-MIR398a,osa-MIR398b,sbi-MIR398,tae-MIR398,zma-MIR398b,zma-MIR398a,	1
234	nta-MIR398-p5_1ss5CT	nbe-miR398-p5-1	GGGGTAATCTGAGATCACATG	0.00517747	153.364	77.7734	21994.7	2697.68	7.16405	21	Niben.v0.4.2.Scf32332	+	11419	11679	attggtgaaattgttcaataGGGGTAATCTGAGATCACATGttgttacttctctttttttttttgctttaattatttagtatgatttcatattttaacaTGTGTTCTCAGGTCGCCCCTGtcgaattattttttacctag	nta-MIR398,cme-MIR398a,rco-MIR398b,gma-MIR398c,mtr-MIR398c,mtr-MIR398b,tcc-MIR398a,aqc-MIR398b,mdm-MIR398b,mdm-MIR398c,ptc-MIR398c,ptc-MIR398b,vvi-MIR398b,vvi-MIR398c,cca-MIR398,bdi-MIR398a,osa-MIR398b,sbi-MIR398,tae-MIR398,zma-MIR398b,zma-MIR398a,	1.1
235	nta-MIR398-p5_1ss9TC	nbe-miR398-p5-2	AGGGGCAACCTGAGATCACAT	0.0117054	1297.1	597.822	14708.7	2130.97	3.5033	21	Niben.v0.4.2.Scf12956	+	50970	51230	ataggtggaagtgttcaatAGGGGCAACCTGAGATCATATgtatatgtacgatatttttttgttttcgataattttagtaattgtaacaCATATGTTCTCAGGTCGCCCCtgtagaactaacttccatcgtt	nta-MIR398,cme-MIR398a,rco-MIR398b,gma-MIR398c,gma-MIR3522,gso-MIR3522a,mtr-MIR398c,mtr-MIR398b,tcc-MIR398a,aqc-MIR398b,mdm-MIR398c,mdm-MIR398b,ptc-MIR398c,ptc-MIR398b,vvi-MIR398b,vvi-MIR398c,cca-MIR398,bdi-MIR398a,osa-MIR398b,sbi-MIR398,tae-MIR398,zma-MIR398b,zma-MIR398a,	1.3
236	mes-miR399_1ss17CT	nbe-miR399-1	TGCCAAAGGAGAATTGTCCTG	0.0858368	33.6477	17.9346	83.0662	5.96157	1.30375	21	Niben.v0.4.2.Scf56618	-	11574	11834	aaatgaggagtgaTGAATAACAGTGCAATTCTCCtttggcaattaattgatgagctattacatgcaaaccctataaatttgcatgacaatattaatattttTGCCAAAGGAGAATTGTCCTGccattcttctcctcagtc	mes-MIR399,vun-MIR399b,tcc-MIR399g,mdm-MIR399a,mdm-MIR399c,mdm-MIR399b,csi-MIR399c,csi-MIR399e,ptc-MIR399f,ptc-MIR399g,vvi-MIR399a,vvi-MIR399h,bdi-MIR399b,osa-MIR399a,osa-MIR399c,osa-MIR399b,sbi-MIR399a,sbi-MIR399h,sbi-MIR399c,sbi-MIR399j,zma-MIR399a,zma-MIR399h,zma-MIR399c,	1.2
237	sly-miR399_1ss21AG	nbe-miR399-2	TGCCAAAGGAGAGTTGCCCTG	0.057768	114.723	48.0551	275.488	27.7646	1.26383	21	Niben.v0.4.2.Scf1827	+	40217	40477	aaataagggattcagtgatagggcTACTCTCTATTGGCATGCAACTTtttttgtggctccatactgctgcttgatcacatatttgagctgacaTGCCAAAGGAGAGTTGCCCTGttactgtctctgcttaatc	sly-MIR399,aly-MIR399c,aly-MIR399b,ath-MIR399c,ath-MIR399b,cme-MIR399d,cme-MIR399e,cme-MIR399b,cme-MIR399g,rco-MIR399a,rco-MIR399d,gma-MIR399b,gma-MIR399a,gma-MIR399h,gma-MIR399c,mtr-MIR399l,mtr-MIR399b,mtr-MIR399o,pvu-MIR399a,vun-MIR399a,tcc-MIR399i,tcc-MIR399a,aqc-MIR399,mdm-MIR399i,mdm-MIR399j,mdm-MIR399d,csi-MIR399d,csi-MIR399b,ptc-MIR399i,vvi-MIR399c,vvi-MIR399b,osa-MIR399d,osa-MIR399i,osa-M…	1
238	mes-miR399	nbe-miR399-3	TGCCAAAGGAGAATTGCCCTG	0.0478334	91.3957	24.4211	198.95	23.39	1.12221	21	Niben.v0.4.2.Scf3850	+	24701	24961	aaatgaggagtgaTGAATAACAGTGCAATTCTCCtttggcaatcaattgagctatacatgcaaaccctataattttgcatcctataattttgcatgacaatattaatatcttTGCCAAAGGAGAATTGCCCTGccattcttctccttagtc	mes-MIR399,vun-MIR399b,tcc-MIR399g,mdm-MIR399a,mdm-MIR399c,mdm-MIR399b,csi-MIR399e,csi-MIR399c,ptc-MIR399f,ptc-MIR399g,vvi-MIR399a,vvi-MIR399h,bdi-MIR399b,osa-MIR399a,osa-MIR399c,osa-MIR399b,sbi-MIR399c,sbi-MIR399a,sbi-MIR399j,sbi-MIR399h,zma-MIR399a,zma-MIR399h,zma-MIR399c,	1
239	nta-miR399a	nbe-miR399a-1	CGCCAAAGGAGAGCTGCCCTG	0.0710386	176.529	39.2307	296.322	29.0975	0.747258	0	0	0	0	0	0	0	0
240	nta-miR399a_1ss21GA	nbe-miR399a-2	CGCCAAAGGAGAGCTGCCCTA	0.0129765	60.0605	6.98912	127.734	25.3509	1.08865	21	Niben.v0.4.2.Scf1827	+	20069	20180	aatagtgataGGGCTACTCTCTATTGGCATGcagtaatatgtatagtgaagtactccatcacatatatattttcagctgacaCGCCAAAGGAGAGCTGCCCTGctactgtct	nta-MIR399a,nta-MIR399e,nta-MIR399d,	1
241	aly-miR399a-3p	nbe-miR399a-3p	TGCCAAAGGAGATTTGCCCGG	0.0259333	48.2822	2.44213	92.6028	16.7868	0.939564	21	Niben.v0.4.2.Scf20648	+	4249	4509	acaGGGCAAAAACTCCATTGGCAGgcagccagctaaaggcatgcaattattgttttacgtgttctttttatgagtgccctcTGCCAAAGGAGATTTGCCCGGc	aly-MIR399h,aly-MIR399a,aly-MIR399j,aly-MIR399i,aly-MIR399g,ath-MIR399f,bna-MIR399a,bna-MIR399b,cme-MIR399c,rco-MIR399c,rco-MIR399b,tcc-MIR399d,tcc-MIR399b,csi-MIR399a,ptc-MIR399b,vvi-MIR399e,	0.8
242	nta-MIR399a-p5	nbe-miR399a-p5-1	GGGCTACTCTCTATTGGCATG	0.0223645	34.5931	18.9824	221.009	12.799	2.67555	21	Niben.v0.4.2.Scf1827	+	20069	20180	aatagtgataGGGCTACTCTCTATTGGCATGcagtaatatgtatagtgaagtactccatcacatatatattttcagctgacaCGCCAAAGGAGAGCTGCCCTGctactgtct	nta-MIR399a,nta-MIR399e,nta-MIR399d,	1
243	mdm-MIR399a-p5	nbe-miR399a-p5-2	TGAATAACAGTGCAATTCTCC	#N/A	#N/A	#N/A	#N/A	#N/A	#N/A	21	Niben.v0.4.2.Scf3850	+	24701	24961	aaatgaggagtgaTGAATAACAGTGCAATTCTCCtttggcaatcaattgagctatacatgcaaaccctataattttgcatcctataattttgcatgacaatattaatatcttTGCCAAAGGAGAATTGCCCTGccattcttctccttagtc	mes-MIR399,vun-MIR399b,tcc-MIR399g,mdm-MIR399a,mdm-MIR399c,mdm-MIR399b,csi-MIR399e,csi-MIR399c,ptc-MIR399f,ptc-MIR399g,vvi-MIR399a,vvi-MIR399h,bdi-MIR399b,osa-MIR399a,osa-MIR399c,osa-MIR399b,sbi-MIR399c,sbi-MIR399a,sbi-MIR399j,sbi-MIR399h,zma-MIR399a,zma-MIR399h,zma-MIR399c,	1
244	nta-MIR399a-p5_1ss1GT	nbe-miR399a-p5-3	TGTAGGGCTACTCTCTATTGGCATG	0.000891039	32.7872	2.8966	203.01	5.31662	2.63035	25	0	0	0	0	0	nta-MIR399a,nta-MIR399e,nta-MIR399d,nta-MIR399f,	0.9
245	nta-MIR399c-p5	nbe-miR399c-p5	AATAGTGATAGGGCTACTCTCTAT	#N/A	#N/A	#N/A	#N/A	#N/A	#N/A	24	Niben.v0.4.2.Scf1827	+	28528	28642	AATAGTGATAGGGCTACTCTCTATattggcatgcagtaatatgtatagtgacgtactctatcacatatatattttcagctgacaCGCCAAAGGAGAGCTGCCCTGttactgtctc	nta-MIR399c,nta-MIR399f,nta-MIR399b,	1.1
246	aly-miR399g-5p_R-1_1ss8TA	nbe-miR399g-5p	GGGCAAAAACTCCATTGGCAG	0.19366	28.8557	8.10243	14.0788	10.8979	-1.03533	21	Niben.v0.4.2.Scf20648	+	4249	4509	acaGGGCAAAAACTCCATTGGCAGgcagccagctaaaggcatgcaattattgttttacgtgttctttttatgagtgccctcTGCCAAAGGAGATTTGCCCGGc	aly-MIR399h,aly-MIR399a,aly-MIR399j,aly-MIR399i,aly-MIR399g,ath-MIR399f,bna-MIR399a,bna-MIR399b,cme-MIR399c,rco-MIR399c,rco-MIR399b,tcc-MIR399d,tcc-MIR399b,csi-MIR399a,ptc-MIR399b,vvi-MIR399e,	0.8
247	mtr-miR399r	nbe-miR399r-1	TGCCAAAGAAGATTTGCCCCG	0.503753	70.9055	13.1166	59.8781	23.8379	-0.243867	21	Niben.v0.4.2.Ctg23347712	+	1	208	gtgtggatgtattactgggctaatcttctttggcaaatagccctacttcactaccatttggtgtcatTGCCAAAGAAGATTTGCCCCGtaattcagccatacaat	mtr-MIR399r,mtr-MIR399j,mtr-MIR399k,ptc-MIR399e,ptc-MIR399d,	1.1
248	mtr-miR399r_L+2	nbe-miR399r-2	ATTGCCAAAGAAGATTTGCCCCG	0.358904	49.9264	13.658	38.7148	11.5888	-0.366918	23	Niben.v0.4.2.Scf5859	+	75901	76163	aaactgcatgggctcattactgggctaatcttctctggcaaacagtcacacttcactgttatgtggaagtttggtcATTGCCAAAGAAGATTTGCCCCGtaataatctattcaatcgcagaaa	mtr-MIR399r,mtr-MIR399j,ptc-MIR399d,ptc-MIR399e,	0.9
249	sly-MIR399-p5_1ss4AT	nbe-miR399-p5	TACTCTCTATTGGCATGCAACTT	0.0797561	0.752793	0.645565	23.863	8.10241	4.98638	23	Niben.v0.4.2.Scf1827	+	40217	40477	aaataagggattcagtgatagggcTACTCTCTATTGGCATGCAACTTtttttgtggctccatactgctgcttgatcacatatttgagctgacaTGCCAAAGGAGAGTTGCCCTGttactgtctctgcttaatc	sly-MIR399,aly-MIR399c,aly-MIR399b,ath-MIR399c,ath-MIR399b,cme-MIR399d,cme-MIR399e,cme-MIR399b,cme-MIR399g,rco-MIR399a,rco-MIR399d,gma-MIR399b,gma-MIR399a,gma-MIR399h,gma-MIR399c,mtr-MIR399l,mtr-MIR399b,mtr-MIR399o,pvu-MIR399a,vun-MIR399a,tcc-MIR399i,tcc-MIR399a,aqc-MIR399,mdm-MIR399i,mdm-MIR399j,mdm-MIR399d,csi-MIR399d,csi-MIR399b,ptc-MIR399i,vvi-MIR399c,vvi-MIR399b,osa-MIR399d,osa-MIR399i,osa-M…	1
250	aly-miR403-3p	nbe-miR403-3p-1	TTAGATTCACGCACAAACTCG	0.168923	8035.04	2101.32	5573.05	311.739	-0.527839	21	Niben.v0.4.2.Scf18439	-	8249	8509	tgaaagaggcatatttcacgtttgtgcgtgattctgacaaccatttttcatcattaaatttatttttatctcattggttgtgtttgTTAGATTCACGCACAAACTCGtaatatgacttttcct	aly-MIR403,ath-MIR403,bna-MIR403,rco-MIR403a,rco-MIR403b,gma-MIR403b,gma-MIR403a,tcc-MIR403a,tcc-MIR403b,mdm-MIR403a,mdm-MIR403b,csi-MIR403,ptc-MIR403d,ptc-MIR403b,ptc-MIR403c,ptc-MIR403a,vvi-MIR403b,vvi-MIR403c,vvi-MIR403f,vvi-MIR403d,vvi-MIR403a,vvi-MIR403e,har-MIR403a,hpe-MIR403a,htu-MIR403b,htu-MIR403e,htu-MIR403c,htu-MIR403a,htu-MIR403d,	1
251	aly-miR403-3p_R-3	nbe-miR403-3p-2	TTAGATTCACGCACAAAC	0.414714	5124.47	2342.36	3420.98	963.787	-0.582993	18	Niben.v0.4.2.Scf57138	+	3117	3374	caggaagaggcatatttcttgtttgtgcatgaatctatcagatgatccttttcatcattgaaattatttttagctctttcttttggatgatgcatggggtgtgTTAGATTCACGCACAAACatgtaatatgtcttttcaaa	aly-MIR403,ath-MIR403,bna-MIR403,rco-MIR403a,rco-MIR403b,gma-MIR403b,gma-MIR403a,tcc-MIR403a,tcc-MIR403b,mdm-MIR403a,mdm-MIR403b,csi-MIR403,ptc-MIR403d,ptc-MIR403b,ptc-MIR403c,ptc-MIR403a,vvi-MIR403b,vvi-MIR403c,vvi-MIR403f,vvi-MIR403d,vvi-MIR403a,vvi-MIR403e,har-MIR403a,hpe-MIR403a,htu-MIR403b,htu-MIR403e,htu-MIR403c,htu-MIR403a,htu-MIR403d,	1.1
252	gma-miR403a_1ss21GT	nbe-miR403a	TTAGATTCACGCACAAACTTT	0.309502	6254.49	2045.99	4485	249.011	-0.479782	21	0	0	0	0	0	gma-MIR403a,gma-MIR403b,vvi-MIR403d,vvi-MIR403b,	0.9
253	nta-miR408_R+1-1	nbe-miR408-1	TGCACTGCCTCTTCCCTGGCTC	0.0335985	1047.52	371.704	3177.44	509.591	1.60088	22	Niben.v0.4.2.Scf21906	-	16400	16490	gagaggATAGGCAGGGACGAGGTAGAGcatgagatgtgcaatttttgcttgcccattctaTGCACTGCCTCTTCCCTGGCTCtcctccctc	nta-MIR408,	1
254	nta-miR408_R+1-2	nbe-miR408-2	TGCACTGCCTCTTCCCTGGCTT	0.0065329	964.53	270.398	3200.7	504.827	1.73049	22	Niben.v0.4.2.Scf10838	+	14737	14997	gaagatggagaggatagATAGGGACGAGGTAGAGCATGagatgtgcaattttggcttgcccattctaTGCACTGCCTCTTCCCTGGCTCtcctccctcagc	nta-MIR408,cme-MIR408,hbr-MIR408b,hbr-MIR408a,mes-MIR408,rco-MIR408,gma-MIR408c,mtr-MIR408,mdm-MIR408a,ptc-MIR408,cca-MIR408,ppt-MIR408b,smo-MIR408,	0.9
255	nta-miR408	nbe-miR408-3	TGCACTGCCTCTTCCCTGGCT	0.0114376	993.907	260.184	2924.24	636.505	1.55688	0	0	0	0	0	0	0	0
256	gma-miR408a-3p_L-1R+4	nbe-miR408a-3p	TGCACTGCCTCTTCCCTGGCTTTT	0.00390107	1103.88	242.342	4013.61	683.65	1.86231	24	0	0	0	0	0	gma-MIR408c,nta-MIR408,mes-MIR408,rco-MIR408,ahy-MIR408,gma-MIR408b,mtr-MIR408,mdm-MIR408a,csi-MIR408,ptc-MIR408,cca-MIR408,ppt-MIR408b,	1
257	mdm-miR408b_2ss2CT8AC	nbe-miR408b	ATAGGGACGAGGTAGAGCATG	0.00151496	579.433	112.898	5470.17	1572.3	3.23887	21	Niben.v0.4.2.Scf10838	+	14737	14997	gaagatggagaggatagATAGGGACGAGGTAGAGCATGagatgtgcaattttggcttgcccattctaTGCACTGCCTCTTCCCTGGCTCtcctccctcagc	nta-MIR408,cme-MIR408,hbr-MIR408b,hbr-MIR408a,mes-MIR408,rco-MIR408,gma-MIR408c,mtr-MIR408,mdm-MIR408a,ptc-MIR408,cca-MIR408,ppt-MIR408b,smo-MIR408,	0.9
258	zma-miR408b-5p_L+1R-1	nbe-miR408b-5p	GCAGGGACGAGGCAGAGCATG	0.00441237	262.515	33.3539	3977.45	1183.91	3.92137	21	Niben.v0.4.2.Scf21906	-	16289	16550	atatggaagatggagaggatagGCAGGGACGAGGTAGAGCATGagatgtgcaatttttgcttgcccattctaTGCACTGCCTCTTCCCTGGCTCtcctccctcgacaact	nta-MIR408,cme-MIR408,hbr-MIR408b,hbr-MIR408a,mes-MIR408,rco-MIR408,gma-MIR408c,mtr-MIR408,mdm-MIR408a,ptc-MIR408,cca-MIR408,sof-MIR408d,ssp-MIR408d,sbi-MIR408,zma-MIR408b,ppt-MIR408b,smo-MIR408,	1
259	nta-MIR408-p5_1ss5AG	nbe-miR408-p5	ATAGGCAGGGACGAGGTAGAG	0.0343501	530.924	210.819	1828.84	812.356	1.78435	21	Niben.v0.4.2.Scf21906	-	16400	16490	gagaggATAGGCAGGGACGAGGTAGAGcatgagatgtgcaatttttgcttgcccattctaTGCACTGCCTCTTCCCTGGCTCtcctccctc	nta-MIR408,	1
260	nta-miR477a	nbe-miR477a-1	ACTCTCCCTCAAGGGCTTCTG	0.0374442	113.907	7.46529	138.769	9.62087	0.28482	0	0	0	0	0	0	0	0
261	nta-miR477a_R+2	nbe-miR477a-2	ACTCTCCCTCAAGGGCTTCTGGC	0.203807	108.321	15.1018	129.489	18.0313	0.257512	23	Niben.v0.4.2.Scf26116	-	30979	31079	gtctttgttcACTCTCCCTCAAGGGCTTCTGGCttaaaatgccataatctttggtttgtgctagtgccagaggtttttcgagtgagagtagataaattctg	nta-MIR477a,	0.9
262	nta-miR477b	nbe-miR477b	TCTCTCCCTCAAGGGCTTCTC	0.397136	113.33	10.7152	127.904	23.455	0.174538	0	0	0	0	0	0	0	0
263	nta-miR479a	nbe-miR479a	CGTGATATTGGTTTGGCTCATC	0.164781	10.1817	6.59547	32.1621	15.3005	1.65937	0	0	0	0	0	0	0	0
264	nta-miR479b	nbe-miR479b	CGTGATATTTGTTTGGCTCATC	#N/A	#N/A	#N/A	#N/A	#N/A	#N/A	0	0	0	0	0	0	0	0
265	nta-miR482a	nbe-miR482a	TTTCCAATTCCACCCATTCCTA	0.20091	11000.2	2475.16	14103.3	553.671	0.358495	22	Niben.v0.4.2.Scf34318	+	27939	28042	agtttgtccggaaaactatgGGTATTGGTGGGTTGGAAAGCtttttccttctgattaatcgcTTTCCAATTCCACCCATTCCTAtggtttttcagtaatctctc	nta-MIR482a,nta-MIR482c,	0.9
266	nta-MIR482a-p5_1ss3GT	nbe-miR482a-p5	GGTATTGGTGGGTTGGAAAGC	0.00118328	289.968	96.0778	6307.5	1427.11	4.4431	21	Niben.v0.4.2.Scf34318	+	27939	28042	agtttgtccggaaaactatgGGTATTGGTGGGTTGGAAAGCtttttccttctgattaatcgcTTTCCAATTCCACCCATTCCTAtggtttttcagtaatctctc	nta-MIR482a,nta-MIR482c,	0.9
267	nta-miR482b-3p	nbe-miR482b-3p	TCTTGCCAATGCCATCCATTCC	0.559665	55.8109	5.66058	52.2609	8.11287	-0.0948146	0	0	0	0	0	0	0	0
268	nta-miR482b-5p	nbe-miR482b-5p	AGTGGGTGGAGTGGTAAGATA	0.509319	196.503	59.9309	223.974	37.6272	0.18878	0	0	0	0	0	0	0	0
269	stu-MIR482c-p5_1ss7TA	nbe-miR482c-p5	AGCTTTAGGAGTGGGTGGG	0.914385	3121.67	1072.47	2972.34	885.901	-0.0707186	19	Niben.v0.4.2.Scf5216	-	23250	23508	agtggtaaggggatgaatgtatagggaAGCTTTAGGAGTGGGTGGGgtggaaagatatcatatatttatgttttcataatataaattgcaatctttcctatgccacccattcctgtggcttcccatcatttctctctttcccttt	nta-MIR482b,sly-MIR482c,stu-MIR482c,stu-MIR482e,	1.2
270	nta-miR482d	nbe-miR482d	TTCCCGACTCCCCCCATACCAC	0.319376	306.428	110.237	222.586	65.6701	-0.461184	22	Niben.v0.4.2.Scf5572	-	119172	119433	ggaaaaggaggagggatttggggagctgttggggtgGGGGGCGTGGGAAGATTTCatctttacttttcctgcgaaggaaatataagaatttggcatcTTCCCGACTCCCCCCATACCACtggcttccaattcatttcttcctttcct	nta-MIR482d,	1
271	nta-MIR482d-p5_1ss17GT	nbe-miR482d-p5	GGGGGCGTGGGAAGATTTC	0.560527	359.703	106.448	398.099	44.2652	0.146321	19	Niben.v0.4.2.Scf5572	-	119172	119433	ggaaaaggaggagggatttggggagctgttggggtgGGGGGCGTGGGAAGATTTCatctttacttttcctgcgaaggaaatataagaatttggcatcTTCCCGACTCCCCCCATACCACtggcttccaattcatttcttcctttcct	nta-MIR482d,	1
272	nta-miR827	nbe-miR827	TTAGATGAACATCAACAAACA	0.523038	69.4346	9.82063	63.3533	11.5245	-0.132235	21	Niben.v0.4.2.Scf48621	+	29753	29850	atgaatttgTTTGTTGATGGTCATCTATTCatcatcctgcatagcttttgcacccattatcctatggTTAGATGAACATCAACAAACAtcttcatcac	nta-MIR827,	1
273	nta-MIR827-p5	nbe-miR827-p5-1	TTTGTTGATGGTCATCTATTC	0.0431977	79.3719	46.1848	340.511	62.9288	2.101	21	Niben.v0.4.2.Scf48621	+	29753	29850	atgaatttgTTTGTTGATGGTCATCTATTCatcatcctgcatagcttttgcacccattatcctatggTTAGATGAACATCAACAAACAtcttcatcac	nta-MIR827,	1
274	nta-MIR827-p5_1ss1TC	nbe-miR827-p5-2	CATGAATTTGTTTGTTGATGG	#N/A	#N/A	#N/A	#N/A	#N/A	#N/A	21	Niben.v0.4.2.Scf48621	+	29632	29892	tattgcagtCATGAATTTGTTTGTTGATGGtcatctattcatcatcctgcatagcttttgcacccattatcctatggttagatgaacatcaacaaacatcttcatcacttcacat	nta-MIR827,	1
275	aly-MIR829-p5_1ss1AT	nbe-miR829-p5-1	TAGCTCTGATACCATGTGAAG	0.9753	198.328	19.6722	202.77	48.1391	0.0319608	21	Niben.v0.4.2.Scf21772	+	1	161	cccttgTAGCTCTGATACCATGTGAAGaaaaacaacttcccaaatttcgaaaattgcttccttagagtagcgaatt	aly-MIR829,	0.4
276	aly-MIR829-p5_1ss4AT	nbe-miR829-p5-2	TTGTAGCTCTGATACCATGTGAAG	0.784284	210.752	20.3834	224.066	49.8193	0.0883742	24	Niben.v0.4.2.Scf30531	+	1	213	TTGTAGCTCTGATACCATGTGAAGaaaaacaatttcccaaaaattccggaaattattttcttagagtagtgaattatgcttcactagcccaagactcacaaccacaatt	aly-MIR829,	0.5
277	pde-MIR1310-p3	nbe-miR1310-p3-1	ATTCTCAAACTTTAAATAGGT	0.822238	7329.59	1932.41	7653	1650.79	0.0622931	21	Niben.v0.4.2.Scf345	-	25063	25146	atTAGAGGCATCGGGGGCGCAACGCCctcaacctATTCTCAAACTTTAAATAGGTaggacggcgcggctgtttcgttgagccgc	pde-MIR1310,pta-MIR1310,	0.6
278	han-MIR1310-p3	nbe-miR1310-p3-2	ACTTTAAATAGGTAGGACGG	0.955244	15337.4	2765.04	15245	3141.19	-0.0087162	20	Niben.v0.4.2.Scf6269	+	10595	10673	aggcatcgggggcgcaacgccctcgacctATTCTCAAACTTTAAATAGGTAGGACGGcgcggctgctttgttgagccgc	han-MIR1310,	0.6
279	han-MIR1310-p5	nbe-miR1310-p5-1	ATTCTCAAACTTTAAATAGG	0.952067	3849.7	1946.66	3926.41	1753.41	0.0284657	20	Niben.v0.4.2.Scf6269	+	10595	10673	aggcatcgggggcgcaacgccctcgacctATTCTCAAACTTTAAATAGGTAGGACGGcgcggctgctttgttgagccgc	han-MIR1310,	0.6
280	pde-MIR1310-p5_1ss18TC	nbe-miR1310-p5-2	TAGAGGCATCGGGGGCGCAACGCC	0.284353	2579.59	574.977	3548.94	1187.84	0.460245	24	Niben.v0.4.2.Scf345	-	25063	25146	atTAGAGGCATCGGGGGCGCAACGCCctcaacctATTCTCAAACTTTAAATAGGTaggacggcgcggctgtttcgttgagccgc	pde-MIR1310,pta-MIR1310,	0.6
281	nta-miR1446_1ss9CT	nbe-miR1446-1	TGAACTCTTTCCCTCAATGGCT	0.146217	12.1399	14.8407	45.2612	10.5849	1.89851	22	Niben.v0.4.2.Scf20698	-	34072	34333	tccagcgttttcTGAACTCTCTCCCTCAATGGCTgctcatagccatgcctctatttcttgcatcagcttaattagagaacagccacgagagattgagttcagaaaactcttgc	nta-MIR1446,	0.8
282	nta-miR1446	nbe-miR1446-2	TGAACTCTCTCCCTCAATGGCT	0.543767	108.605	25.0527	124.342	30.2101	0.195222	22	Niben.v0.4.2.Scf45487	-	1935	2196	ttgtgcgaatttagagcggaaatcaagcgttttcTGAACTCTCTCCCTCAATGGCTgctcatatatagccatgcttctatttcttgcagcttaattagagaaaagccatgagagattgagttcagaaaactcttgctttcctagttttaagtagcaatt	nta-MIR1446,ptc-MIR1446c,ptc-MIR1446e,	1
283	mdm-MIR1511-p3_1ss7AG	nbe-miR1511-p3	TAACCTGGCTCTGATACCA	0.306642	11670.1	1902.46	13340	1512.46	0.192941	19	0	0	0	0	0	mdm-MIR1511,	1
284	gma-MIR1519-p5_1ss1GA	nbe-miR1519-p5	AGATGACGTGACATGACATGTGGA	0.6271	155.459	7.23778	145.624	35.3022	-0.0942897	24	Niben.v0.4.2.Scf22065	+	30083	30346	aaAGATGACGTGACATGACATGTGGAttgaccaaacaatcaaagagcaataaatgactaaaagtcacggaa	gma-MIR1519,	0.5
285	osa-MIR1863b-p3_1ss18TG	nbe-miR1863b-p3	TAGCTCTGATACCATGTGAA	0.988379	181.839	29.6573	187.415	56.6016	0.0435683	20	0	0	0	0	0	osa-MIR1863b,ghr-MIR2950,	0.9
286	nta-miR1919	nbe-miR1919	GAGCGAGTCATCTGTGACAGG	0.0201591	201.978	145.047	3428.16	727.34	4.08516	0	0	0	0	0	0	0	0
287	nta-MIR1919-p3-1	nbe-miR1919-p3-1	TCTGTGACAGGATAATGGAAG	0.148956	18.7223	14.3371	62.0771	4.43694	1.7293	21	Niben.v0.4.2.Scf2080	-	26988	27250	gacgcctttgatgttcagatcttccggtgctccTGTCGCAGATGACTTTCGCCCTTctctacaactaccattccaatcaaatattttggagggtttttagtgtgataagtgcgagtcaTCTGTGACAGGATAATGGAAGatctagttatcaaaggctta	nta-MIR1919,sly-MIR1919b,sly-MIR1919c,	1.2
288	nta-MIR1919-p3-2	nbe-miR1919-p3-2	TGTCGCAGATGACTTTCGC	0.160547	4506.31	1176.45	6946.3	1918.12	0.624299	19	Niben.v0.4.2.Scf14715	+	92369	92627	atagaaaaagagcgaacttgaatctgcagaaatggaatgttgctttaatcccttgaacaacaaaaagtccatcttcattaaTGTCGCAGATGACTTTCGCatattttatcaag	nta-MIR1919,sly-MIR1919b,sly-MIR1919c,	0.6
289	nta-MIR1919-p5	nbe-miR1919-p5	TGTCGCAGATGACTTTCGCCCTT	0.0469968	6580.09	1218.63	10191.1	1290.57	0.631133	23	Niben.v0.4.2.Scf14715	-	71471	71733	tttgatgttcagatcttccggtgatccTGTCGCAGATGACTTTCGCCCTTctatacaacgacccttcatattcccctttctcaaattacgaaaaagaaatcaaataattcagtgtttttctacttagagggtttttagtgtgacaagggcgagtcatctgcgacaggata	nta-MIR1919,sly-MIR1919b,sly-MIR1919c,	0.9
290	aly-miR2111a-5p_1ss8CT	nbe-miR2111a-5p	TAATCTGTATCCTGAGGTTTA	#N/A	#N/A	#N/A	#N/A	#N/A	#N/A	21	Niben.v0.4.2.Scf194	+	17319	17579	ttatgctgtgttaggctatggTAATCTGTATCCTGAGGTTTAgatcagtttctaatctactgcttctagcccttgggatgcagattacctttacctcactagcacta	aly-MIR2111b,aly-MIR2111a,ath-MIR2111b,ath-MIR2111a,bna-MIR2111d,bna-MIR2111a,bna-MIR2111b,bra-MIR2111b,bra-MIR2111a,cme-MIR2111a,cme-MIR2111b,gma-MIR2111b,gma-MIR2111e,gma-MIR2111d,gma-MIR2111c,gma-MIR2111a,gma-MIR2111f,lja-MIR2111,mtr-MIR2111j,mtr-MIR2111s,mtr-MIR2111k,mtr-MIR2111d,mtr-MIR2111u,mtr-MIR2111f,mtr-MIR2111e,mtr-MIR2111a,mtr-MIR2111p,mtr-MIR2111b,mtr-MIR2111l,mtr-MIR2111i,mtr-MIR211…	1.1
291	osa-MIR2118o-p3_1ss10AG	nbe-miR2118o-p3	GGAAGAGGAGGAAAAGAGGGCC	0.686637	3318.97	1554.29	2721.57	1376.66	-0.286297	22	Niben.v0.4.2.Scf13573	-	45596	45857	caaggtatacaaagagcaaatatgaactgGGAAGAGGAGGAAAAGTGGGCCatg	osa-MIR2118o,	0.1
292	peu-miR2911_L+3	nbe-miR2911-1	GCCGGCCGGGGGACGGGCTGGGA	0.938496	25409.4	3515.58	25660.6	3523.36	0.0141969	23	Niben.v0.4.2.Scf6613	+	14003	14097	tcccagTCCTGAACCCGTCGGCTGTCGGTGGActgctcgagttgctcccgcggcgagagcgggtcgccgcgtGCCGGCCGGGGGACGGACTGGGA	peu-MIR2911,han-MIR2911,	0.9
293	nta-miR2911_L+3R+6_1ss23AG	nbe-miR2911-2	GCCGGCCGGGGGACGGACTGGGGCGGACG	0.880677	9779.19	3535.36	9899.26	2024.85	0.0176057	29	Niben.v0.4.2.Scf4215	-	14814	15081	attggctctgagggctggcacgggggtcCCATTCCCGAACCCGTCGGCTGCCGGTGgactgctcaagctgcttctgcggtgagagcgggtcgccgcgtGCCGGCCGGGGGACGGACTGGGAACGAATccttcgggggccttccccgggcgtcgaa	nta-MIR2911,peu-MIR2911,han-MIR2911,	0.8
294	nta-miR2911_L+3R-1	nbe-miR2911-3	GCCGGCCGGGGGACGGACTGGG	0.967947	24864.4	2845.58	24843.8	3852.79	-0.0011913	22	Niben.v0.4.2.Scf6613	+	14065	14139	gtcgccgcgtGCCGGCCGGGGGACGGACTGGGaacggttccttcgGGGGCCTTCCCCGGGCGTCGAACAgccaac	nta-MIR2911,	0.6
295	nta-miR2911	nbe-miR2911-4	GGCCGGGGGACGGACTGGGA	0.915725	26361.1	2980.21	26722.3	3541.56	0.019637	0	0	0	0	0	0	0	0
296	nta-MIR2911-p3	nbe-miR2911-p3-1	GGGGCCTTCCCCGGGCGTCGAACA	0.878701	6699.1	1366.57	6838.83	1120.02	0.0297828	24	Niben.v0.4.2.Scf6613	+	14065	14139	gtcgccgcgtGCCGGCCGGGGGACGGACTGGGaacggttccttcgGGGGCCTTCCCCGGGCGTCGAACAgccaac	nta-MIR2911,	0.6
297	peu-MIR2911-p3_1ss1CT	nbe-miR2911-p3-2	TCCGAACCCGTCGGCTGTCGGTG	0.281329	5122.75	247.902	4693.93	430.524	-0.126124	23	Niben.v0.4.2.Scf4058	+	122533	122795	tcgtggcggctgatggcttttgacaacagaacagcaaagcgtcgtgcaagtagcgccgcaaggttccgtgcgcatggggcccatTCCGAACCCGTCGGCTGTCGGTGg	peu-MIR2911,han-MIR2911,	0.6
298	nta-MIR2911-p3_R+1_2ss16C-28TC	nbe-miR2911-p3-3	TCGCCGCGTGCCGGCGGGGGACGGACCG	0.77829	444.551	170.395	403.043	118.24	-0.141415	28	Niben.v0.4.2.Scf29694	-	49597	49858	gggttccagtCCCGAACCCTTCGGCTGTCGGTggactgctcgagctgctcccgcggtgagagcgggTCGCCGCGTGCCGGCCGGGGACGGACTGggaacg	nta-MIR2911,peu-MIR2911,han-MIR2911,	0.8
299	peu-MIR2911-p5	nbe-miR2911-p5-1	TCCCGAACCCGTCGGCTGTCGGTGGA	0.974715	7646.57	539.426	7675.9	755.92	0.00552269	26	Niben.v0.4.2.Scf6613	+	14003	14097	tcccagTCCTGAACCCGTCGGCTGTCGGTGGActgctcgagttgctcccgcggcgagagcgggtcgccgcgtGCCGGCCGGGGGACGGACTGGGA	peu-MIR2911,han-MIR2911,	0.9
300	peu-MIR2911-p5_1ss9CT	nbe-miR2911-p5-2	TCCCAGTCTCGAACCCGTCGG	0.151103	222.079	44.1112	164.169	30.3683	-0.43589	21	Niben.v0.4.2.Scf33715	+	13106	13366	gggTCCCAGTCTCGAACCCGTCGGctgttggtagactgcacgagctgctaccgcagggagagcaggtcaccgcgtgccggccgggggacggactgggagcg	peu-MIR2911,han-MIR2911,	0.7
301	peu-miR2916_R-6_1ss6AG	nbe-miR2916	TGGGGGCTCGAAGACGA	0.420969	17507	1667.33	16496.3	887.381	-0.0857896	17	Niben.v0.4.2.Scf2053	-	44719	44809	TGGGGGCTCGAAGACGAtcatataccgtcctagtctcaaccataaacgatgccgACCAAGGATCGGCGGATGTTgcttttaggaatccgcc	peu-MIR2916,	0.5
302	peu-MIR2916-p3_1ss10TC	nbe-miR2916-p3	ACCAGGGATCGGCGGATGTT	0.682234	18278.9	2957.32	17262.6	1656.58	-0.0825337	20	Niben.v0.4.2.Scf2053	-	44719	44809	TGGGGGCTCGAAGACGAtcatataccgtcctagtctcaaccataaacgatgccgACCAAGGATCGGCGGATGTTgcttttaggaatccgcc	peu-MIR2916,	0.5
303	gma-MIR4349-p5_1ss7GC	nbe-miR4349-p5	AGCTAGCTTTTGGGGTTGAGTTA	0.187859	6233.56	565.895	5531.45	434.19	-0.1724	23	0	0	0	0	0	gma-MIR4349,	1.5
304	sly-miR4376_L+1R-2_1ss5CT	nbe-miR4376-1	TACGTAGGAGAGATGATGCTG	0.000169408	363.613	41.0472	3863.82	529.715	3.40955	21	Niben.v0.4.2.Scf22643	+	49012	49272	aaaagcatcaaaaggcttgcTACGTAGGAGAGATGATGCTGgataatggaccatccctacttagctatctcaagagattggagggagctttgattatttagcCAGCATCATACTCCTGCATattaagcctcaaaagatgctata	sly-MIR4376,	0.9
305	sly-MIR4376-p3	nbe-miR4376-p3	CAGCATCATACTCCTGCAT	0.000541613	77.6782	24.0766	2357.63	482.665	4.92368	19	Niben.v0.4.2.Scf22643	+	49012	49272	aaaagcatcaaaaggcttgcTACGTAGGAGAGATGATGCTGgataatggaccatccctacttagctatctcaagagattggagggagctttgattatttagcCAGCATCATACTCCTGCATattaagcctcaaaagatgctata	sly-MIR4376,	0.9
306	gma-MIR4379-p5_1ss24AG	nbe-miR4379-p5	GCCTAACTCAACCCCAAAAGCTAG	0.296095	3088.64	618.535	3609.57	237.014	0.224856	24	0	0	0	0	0	gma-MIR4379,	0.8
307	gma-miR4995_L+1R+6	nbe-miR4995-1	TAGGCAGTGGCTTGGTTAAGGGAACCCA	0.991696	6189.04	994.218	6181.64	1035.02	-0.00172547	28	Niben.v0.4.2.Scf18413	+	142069	142336	agccggcgactcaTAGGCAGTGGCTTGGTTAAGGGAACCCAtcggagccgtagcgaaagcgagtcttcatagggaaattgtcactgcttatggacccgaac	gma-MIR4995,	0.6
308	gma-miR4995_L+2R+6	nbe-miR4995-2	ATAGGCAGTGGCTTGGTTAAGGGAACCCA	0.962987	2224.57	369.866	2235.57	324.513	0.00711747	29	Niben.v0.4.2.Scf61960	+	5549	5817	atgagccggcgactcATAGGCAGTGGCTTGGTTAAGGGAACCCAccgaaactgtagcgaaagcaagtcttcataaggtaattgtcactgcttatggactcgaacgctatc	gma-MIR4995,	0.7
309	gma-miR4995_L+4R+4	nbe-miR4995-3	TCATAGGCAGTGGCTTGGTTAAGGGAACC	0.582116	1834.22	131.028	1984.55	355.877	0.113648	29	Niben.v0.4.2.Scf21150	+	99116	99375	cTCATAGGCAGTGGCTTGGTTAAGGGAACCcaccgaagccgta	gma-MIR4995,	0.5
310	gma-MIR4995-p5	nbe-miR4995-p5	AGTGGCTTGGTTAAGGGAA	0.948638	7491.78	2227.92	7258.79	1292.94	-0.0455789	19	Niben.v0.4.2.Scf26974	+	48429	48687	actcataggcAGTGGCTTGGTTAAGGGAAcccaccggagccgtagcgaaagcgagtcttagcaggagttggtatggtgacggtgacaataaccttttctcataagatgtttgtggaattgacggtgacccttgatgtgactaaggcagc	gma-MIR4995,	0.6
311	bdi-miR5054_L-3_1ss11CG	nbe-miR5054	CCACGGTGGGCGCCA	0.629994	2884.77	669.224	3157.33	602.54	0.130251	15	0	0	0	0	0	bdi-MIR5054,	0.5
312	bdi-miR5059_L-4_1ss15CA	nbe-miR5059	CTGGGCAGCAACACCA	0.403226	7631	1453.01	8537.69	657.988	0.161973	16	0	0	0	0	0	bdi-MIR5059,	0.6
313	osa-miR5072_L-4_1ss13GA	nbe-miR5072	TCCCCAGCAGAGTCGCCA	0.0112826	16593.6	1683.73	26827.1	2963.52	0.693066	18	0	0	0	0	0	osa-MIR5072,	0.5
314	rgl-MIR5141-p3	nbe-miR5141-p3	CGGCAGACCCGACGCGACTGACAG	0.974015	189.586	66.1692	183.389	34.0847	-0.0479512	24	Niben.v0.4.2.Scf1244	+	26474	26635	ttgagtaatgcctgagtcgCAGCATCAAGGTCTGAGCCAAattgagcaagggcggccacttcgcgatattgtgccaattccagttttgaactaccgcagacttgtttcatagttttcaactgagCGGCAGACCCGACGCGACTGACAGataagccgacgtta	rgl-MIR5141,	0.5
315	rgl-MIR5141-p5	nbe-miR5141-p5	CAGCATCAAGGTCTGAGCCAA	0.930878	42.1434	12.7207	48.6533	25.918	0.207233	21	Niben.v0.4.2.Scf1244	+	26474	26635	ttgagtaatgcctgagtcgCAGCATCAAGGTCTGAGCCAAattgagcaagggcggccacttcgcgatattgtgccaattccagttttgaactaccgcagacttgtttcatagttttcaactgagCGGCAGACCCGACGCGACTGACAGataagccgacgtta	rgl-MIR5141,	0.5
316	bdi-MIR5180b-p3_1ss21TG	nbe-miR5180b-p3	CACTTATTTTGGATCGGAGGGAGT	0.892045	1843.88	835.776	1687.38	644.005	-0.12796	24	0	0	0	0	0	bdi-MIR5180b,bdi-MIR5180a,	1.3
317	bdi-MIR5181a-p3_1ss9AG	nbe-miR5181a-p3	CACTTATTGTGGATCAGAGGGAGT	0.623657	361.332	88.6852	320.356	115.046	-0.173651	24	Niben.v0.4.2.Scf3307	+	1642	1905	gacacttattttggaccaaaatcaaaaagtaaaataaaCACTTATTGTGGATCAGAGGGAGTcct	bdi-MIR5181a,	0.5
318	bdi-MIR5181b-p5_1ss15TC	nbe-miR5181b-p5-1	ACATTTATTATGGACCGGAGGGAG	0.798951	1661.56	579.836	1509.43	407.349	-0.138541	24	Niben.v0.4.2.Scf34251	+	50318	50581	ACATTTATTATGGACCGGAGGGAGtataaaagtaattaactccaga	bdi-MIR5181b,	0.4
319	bdi-MIR5181b-p5_1ss21GA	nbe-miR5181b-p5-2	CATTTATTATGGATCGGAGGAAGT	0.75734	735.679	310.128	635.424	259.803	-0.211356	24	Niben.v0.4.2.Scf8326	+	50123	50386	ctatttttgtctagaatttagtattttcttattgggagtgcccaaagtaaattggtCATTTATTATGGATCGGAGGAAGTacaaaacttatcttcaattataagatcactaagaagataactagtattccctctggtttacaataaatgaccattttacctttggcacactcattaataaaatatgaattccaaaaaaaa	bdi-MIR5181b,	1.2
320	bdi-miR5203_L+2R+1	nbe-miR5203-1	ATACTTATTATGGACCGGAGGGAG	0.567322	400.882	71.2816	425.681	18.1318	0.0865941	24	Niben.v0.4.2.Scf3899	+	120311	120574	gacacttattttggaccaaaatcaaaaagtaaaagagATACTTATTATGGACCGGAGGGAGtacc	bdi-MIR5203,	0.5
321	bdi-miR5203_L+2R+1_1ss10AG	nbe-miR5203-2	ATACTTATTGTGGACCGGAGGGAG	0.97392	695.569	296.882	671.672	153.045	-0.0504362	24	Niben.v0.4.2.Scf22964	+	78501	78764	aaatctATACTTATTGTGGACCGGAGGGAG	bdi-MIR5203,	0.2
322	bdi-miR5203_L+2R+1_1ss10AT	nbe-miR5203-3	ATACTTATTTTGGACCGGAGGGAG	0.799023	1847.02	572.304	1704.65	382.264	-0.115725	24	Niben.v0.4.2.Scf20723	+	105081	105344	gacacttattttggatcaaaatcaaaaagtaaaagagATACTTATTTTGGACCGGAGGGAGtata	bdi-MIR5203,	0.6
323	bdi-miR5203_R+3	nbe-miR5203-4	ACTTATTATGGACCGGAGGGAGTA	0.440297	818.663	193.224	937.345	100.721	0.19531	24	0	0	0	0	0	bdi-MIR5203,	1.4
324	sly-miR5303_1ss7AC	nbe-miR5203-5	TTTTTGCAGAGTTCGAGCAAC	#N/A	#N/A	#N/A	#N/A	#N/A	#N/A	21	Niben.v0.4.2.Scf22941	+	97848	98108	aatctatgttgctcgaactctgcaaaaatgttgccgggtgcgtgtcggatcctccaaaaatgcactacttttggaggatccgacacgcacccggcaacaTTTTTGCAGAGTTCGAGCAACatagctt	sly-MIR5303,	1.8
325	nta-miR5303a	nbe-miR5303a-1	AAAATGTGGCCGGATACGTGT	0.10776	51.2835	20.2677	109.289	21.4412	1.09159	0	0	0	0	0	0	0	0
326	nta-miR5303a_1ss8GA	nbe-miR5303a-2	AAAATGTAGCCGGATACGTGT	0.0202333	50.2266	11.7492	109.311	20.7046	1.12192	21	Niben.v0.4.2.Scf15449	+	14641	14737	tctccgAAAATGTGGCCGGATACGTGTcggatcctccaaaagtaatgcatttttgaaggatccgacACGGGTGCGGCTACATTTTGGagagtccgcg	nta-MIR5303c,	1.2
327	nta-MIR5303a-p3_1ss13AG	nbe-miR5303a-p3	AGTGCATTTTTGGAGGATCCGACA	0.384191	120.473	20.8962	105.224	15.1699	-0.19525	24	0	0	0	0	0	nta-MIR5303a,nta-MIR5303c,	1.3
328	nta-MIR5303a-p5	nbe-miR5303a-p5-1	GATACGTGTCGGATCCTCCAAAAG	0.187575	92.0951	17.561	68.0582	15.8624	-0.436357	24	Niben.v0.4.2.Scf597	+	136195	136298	ggactctccgaaaatgtggcagGATACGTGTCGGATCCTCCAAAAGtagtgcatttctgaaggatccgacACGGGTGCGGCTACATTTTGGagagtccgcgcaa	nta-MIR5303a,nta-MIR5303b,	1.1
329	nta-MIR5303a-p5_1ss14GA	nbe-miR5303a-p5-2	TGGCCGGATACGTATCGGATC	0.195988	93.1098	22.4171	60.3452	22.5647	-0.625694	21	Niben.v0.4.2.Scf40229	-	201465	201725	agtctatgttgctcggactcttcgaaaatgTGGCCGGATACGTATCGGATCctccaaaattagttcatttttgaaggatccgatacgggtgcggctacattttggtgagtccgcgcaacatagcct	nta-MIR5303a,	1.3
330	nta-MIR5303a-p5_1ss15GA	nbe-miR5303a-p5-3	GCCGGATACGTGTCAGATCCTCCA	0.985625	82.2423	31.0453	79.7074	17.9753	-0.0451667	24	0	0	0	0	0	nta-MIR5303a,nta-MIR5303c,	1.3
331	nta-MIR5303a-p5_1ss2GA	nbe-miR5303a-p5-4	TAGCCGGATACGTGTCGGATC	0.652089	84.1856	22.738	74.8079	24.7026	-0.170383	21	Niben.v0.4.2.Scf4891	+	19418	19678	agtgctcttgatctatgttgctcggactctccgaaaataTAGCCGGATACGTGTCGGATCctccaaaagtagtgcatttttgcaggatctgacacgggtgcggctatattttggagaattcacgcgacatagctcttgatagcttt	nta-MIR5303a,	1.1
332	nta-MIR5303a-p5_1ss4AG	nbe-miR5303a-p5-5	CGGGTACGTGTCGGATCCTC	0.979067	92.7583	16.6146	91.4937	3.43886	-0.0198036	20	Niben.v0.4.2.Scf23006	+	278291	278551	tccatctatgttgctcggactctccgaaatggtgcCGGGTACGTGTCGGATCCTCaaaaaatagtgtatttttggaggatccgacatgggtgcggcatcattttggagagtccgcgcaacataggtttc	nta-MIR5303a,	1.4
333	nta-MIR5303a-p5_1ss5AG	nbe-miR5303a-p5-6	CCGGGTACGTGTCGGATCCTC	0.4814	94.538	24.2818	80.9163	15.6552	-0.224465	21	Niben.v0.4.2.Scf17779	-	9505	9765	gtaaggctttagtgctatgttgcacgggctctccgaaaatgttgCCGGGTACGTGTCGGATCCTCaaaaaatatactatgtttggaggatccaacacgtacccggcaacattttcggagagtccgtgcaacacagctttcgtggcctgtt	nta-MIR5303a,	1.5
334	nta-miR5303c	nbe-miR5303c-1	ACGGGTGCGGCTACATTTTGG	0.468079	136.917	11.1171	165.537	52.652	0.273855	0	0	0	0	0	0	0	0
335	nta-miR5303c_1ss12TA	nbe-miR5303c-2	ACGGGTGCGGCAACATTTTGG	0.0491043	164.06	12.2125	247.307	35.8354	0.592083	21	Niben.v0.4.2.Scf15449	+	14641	14737	tctccgAAAATGTGGCCGGATACGTGTcggatcctccaaaagtaatgcatttttgaaggatccgacACGGGTGCGGCTACATTTTGGagagtccgcg	nta-MIR5303c,	1.2
336	sly-MIR5303-p5_1ss24TG	nbe-miR5303-p5-1	GTTGCTCGGACTCTCCAAAAATGGT	0.154856	142.546	24.1066	112.953	6.3078	-0.335697	25	Niben.v0.4.2.Scf4872	+	32206	32470	tagctatGTTGCTCGGACTCTCCAAAAATGGTgccggatacgtgtcggatcctccaaaaatagtgtatttttggaggatccgacacgggtgcggcatcattttggagagtccgtgcaacatagatc	sly-MIR5303,	1.6
337	gma-miR5368_L+2R+1	nbe-miR5368-1	AGGGACAGTCTCAGGTAGACAG	0.663188	1910.53	503.767	2063.58	371.66	0.11118	22	Niben.v0.4.2.Scf12409	+	25945	26206	gagccatcagtgagataccactctggaaggGCTAGAATTCTAACCTTGTGTCAGGAcctacgggccaAGGGACAGTCTCAGGTAGACAGtttctatg	gma-MIR5368,	0.5
338	gma-miR5368_L+3R+1	nbe-miR5368-2	AAGGGACAGTCTCAGGTAGACAG	0.719056	1859.04	513.695	1996.53	423.389	0.102938	23	Niben.v0.4.2.Scf3232	+	28289	28547	agccatcagtgagataccactctggaaggGCTAGAATTCTAACCTTGTGTCAGGACCtacgggccAAGGGACAGTCTCAGGTAGACAGtttctatg	gma-MIR5368,	0.5
339	gma-MIR5368-p3_1ss11AT	nbe-miR5368-p3-1	GAGCCATCAGTGAGATACCACTCT	0.321797	15008.6	376.307	13157.9	2350.41	-0.18986	24	Niben.v0.4.2.Scf39520	+	34928	35191	ccagctagctctaggttcgagtggcatttcacccctaaccgcaactcatccgctgattcttcaacatcagtcgaggggcccGAGCCATCAGTGAGATACCACTCTggaagggctagcgag	gma-MIR5368,	0.7
340	gma-MIR5368-p3_1ss20CT	nbe-miR5368-p3-2	CTAGAATTCTAACCTTGTGTCAGGA	0.403353	9369.15	1844.48	7908.21	1885.77	-0.244567	25	0	0	0	0	0	gma-MIR5368,	0.7
341	gma-MIR5368-p3_1ss21CT	nbe-miR5368-p3-3	GCTAGAATTCTAACCTTGTGTCAG	0.252518	7792.93	811.611	6729.65	997.547	-0.211634	24	Niben.v0.4.2.Scf58750	+	26552	26809	gagccATCAGTGAGATACCACTCtggaaggGCTAGAATTCTAACCTTGTGTCAG	gma-MIR5368,	0.4
342	gma-MIR5368-p3_1ss2GA	nbe-miR5368-p3-4	CAAGGGACAGTCTCAGGTAG	0.184121	3249.02	871.797	4828.75	1439.29	0.571644	20	Niben.v0.4.2.Scf34158	+	49882	50141	cgcttacctgacggcccagccgggcCAAGGGACAGTCTCAGGTAGacagt	gma-MIR5368,	0.6
343	gma-MIR5368-p3_1ss3GA	nbe-miR5368-p3-5	CCAAGGGACAGTCTCAGGTA	0.221545	4873.94	1392.19	6821.12	1826.45	0.48492	20	TCONS_00018147	+	1	226	aagtgagataccactctggaaggGCTAGAATTCTAACCTTGTGTCAGGACCTAcgggCCAAGGGACAGTCTCAGGTAgacag	gma-MIR5368,	0.5
344	gma-MIR5368-p3_1ss4TC	nbe-miR5368-p3-6	GTTCCCTGGGATTGGCTTT	0.660509	10302.8	1142.76	9868.17	916.387	-0.0621747	19	Niben.v0.4.2.Scf55784	+	47034	47292	ttatccagaacgattgtgaaccaagacaataagaagcaattgaagcttaattGTTCCCTGGGATTGGCTTTgggc	gma-MIR5368,	0.5
345	gma-MIR5368-p3_1ss5TC	nbe-miR5368-p3-7	TGTTCCCTGGGATTGGCTTT	0.562802	11455.9	1124.41	10696.3	1835.85	-0.0989795	20	Niben.v0.4.2.Scf13930	+	25179	25438	aagcagcatgaaaggcgtaacgatctgggcactgtctcggaaagaggctcggtgaaatagacatgtctgtgaagatgcggactacctgcacctggacagaaagaccctatgaagcttcacTGTTCCCTGGGATTGGCTTTgggcctttcctgcgcagcttaggtgg	gma-MIR5368,	0.6
346	gma-MIR5368-p3_1ss7TC	nbe-miR5368-p3-8	ACTGTTCCCTGGGATTGGCTTTG	0.544536	7164.4	521.702	6640.93	1292.34	-0.109461	23	Niben.v0.4.2.Scf30087	+	18116	18378	gagagagccttagtgaaatagacatttctgtgaagatgcggactacctgcacctggacagaaagaccctatgaagcttcACTGTTCCCTGGGATTGGCTTTGggcc	gma-MIR5368,	0.6
347	gma-MIR5368-p5_1ss1GA	nbe-miR5368-p5-1	AAGGGACAGTCTCAGGTAG	0.18953	2428.62	813.851	3739.44	1102.06	0.622684	19	Niben.v0.4.2.Scf28034	+	73727	73985	gggccAAGGGACAGTCTCAGGTAGacagtttctatg	gma-MIR5368,	0.4
348	gma-MIR5368-p5_1ss21CT-1	nbe-miR5368-p5-2	GCTAGAATTCTAACCTTGTGTCAGGA	0.473618	7938.59	3084.64	5927.99	2370.46	-0.421341	26	Niben.v0.4.2.Scf12409	+	25945	26206	gagccatcagtgagataccactctggaaggGCTAGAATTCTAACCTTGTGTCAGGAcctacgggccaAGGGACAGTCTCAGGTAGACAGtttctatg	gma-MIR5368,	0.5
349	gma-MIR5368-p5_1ss21CT-2	nbe-miR5368-p5-3	GCTAGAATTCTAACCTTGTGTCAGGACC	0.488676	12310.2	1689.79	11020.5	2543.94	-0.159656	28	Niben.v0.4.2.Scf3232	+	28289	28547	agccatcagtgagataccactctggaaggGCTAGAATTCTAACCTTGTGTCAGGACCtacgggccAAGGGACAGTCTCAGGTAGACAGtttctatg	gma-MIR5368,	0.5
350	gma-MIR5368-p5_1ss6TC	nbe-miR5368-p5-4	CTGTTCCCTGGGATTGGCTTT	0.508914	14288.7	430.662	13242.2	2417.84	-0.10973	21	0	0	0	0	0	gma-MIR5368,	0.7
351	gma-MIR5368-p5_1ss7TC-1	nbe-miR5368-p5-5	ACTGTTCCCTGGGATTGGCTTT	0.446678	11388.7	683.271	10483.2	1575.78	-0.119535	22	Niben.v0.4.2.Scf15595	+	55637	55898	ACTGTTCCCTGGGATTGGCTTTgggcttttcctgcg	gma-MIR5368,	0.4
352	gma-MIR5368-p5_1ss7TC-2	nbe-miR5368-p5-6	ACTGTTCCCTGGGATTGGCTTTGG	0.633725	5910.68	413.019	5564.96	1286	-0.0869514	24	Niben.v0.4.2.Scf30814	+	8539	8802	ACTGTTCCCTGGGATTGGCTTTGGgcttttcctgcg	gma-MIR5368,	0.4
353	osa-miR5523_R+1_1ss3AG	nbe-miR5523	TGGGGAGGAACATATTTACTAGT	0.592492	19.0317	11.107	27.7279	18.3348	0.542934	23	Niben.v0.4.2.Scf15779	+	200169	200248	tactaaaaaacaagtaagcgtaattccccgtaaacaataaaatatattgacgTGGGGAGGAACATATTTACTAGTtatat	osa-MIR5523,	0.7
354	ath-MIR5665-p3_1ss2GT	nbe-miR5665-p3	ATGAACAAATTCAGA	#N/A	#N/A	#N/A	#N/A	#N/A	#N/A	15	0	0	0	0	0	ath-MIR5665,	1.5
355	nta-miR6019a	nbe-miR6019a	TACAGGTGACTTGTAAATGTTT	0.25534	51.7067	29.0823	22.6512	13.5636	-1.19076	22	Niben.v0.4.2.Scf37290	-	4165	4279	tctcctagttgtcaaaagttcgTACAGGTGACTTGTAAATGTTTtgcgaccttctaatatgataactggctaaACATTTACACTTACCTTGTATGaacttttgattctagctttg	nta-MIR6019a,nta-MIR6019b,	1.1
356	nta-MIR6019a-p3	nbe-miR6019a-p3-1	ACATTTACACGTACCTTGTATG	0.0103387	23.2071	10.0628	171.722	58.329	2.88743	22	Niben.v0.4.2.Scf37290	-	4165	4279	tctcctagttgtcaaaagttcgTACAGGTGACTTGTAAATGTTTtgcgaccttctaatatgataactggctaaACATTTACACTTACCTTGTATGaacttttgattctagctttg	nta-MIR6019a,nta-MIR6019b,	1.1
357	nta-MIR6019a-p3_1ss26AT	nbe-miR6019a-p3-2	TGCGACCTTCTAATATGATACTGGCTAA	#N/A	#N/A	#N/A	#N/A	#N/A	#N/A	28	0	0	0	0	0	nta-MIR6019a,	1.2
358	nta-miR6020a-3p	nbe-miR6020a-3p	AGATACTCAGCAAAACATTTAC	0.0602031	55.6011	23.5102	129.981	42.7334	1.22511	0	0	0	0	0	0	0	0
359	nta-miR6020a-5p	nbe-miR6020a-5p-1	AAATGTTTTTCGAGTATCTTC	0.0906755	19.8995	14.9797	134.262	38.4564	2.75425	0	0	0	0	0	0	0	0
360	nta-miR6020a-5p_1ss7TG	nbe-miR6020a-5p-2	AAATGTGTTTCGAGTATCTTC	#N/A	#N/A	#N/A	#N/A	#N/A	#N/A	21	0	0	0	0	0	nta-MIR6020a,mtr-MIR2646b,	1.1
361	nta-miR6020b	nbe-miR6020b	AAATGTTCTTCGAGTATCTTC	0.0171945	144.359	47.5285	508.851	140.949	1.81758	21	Niben.v0.4.2.Scf60982	-	12343	12459	tccctacgcagatgacccgtAAATGTTCTTCGAGTATCTTCattcttccttcatcctactgaagttttagacacgaagatactcgcaaagcatttactggttatttgtatagaatta	nta-MIR6020b,	1.1
362	nta-miR6021	nbe-miR6021	TTGGAAGAGGCTGCTATTGGA	0.00901447	2002.66	487.266	652.863	110.556	-1.61707	21	Niben.v0.4.2.Scf46013	+	93684	93846	agccttttgagatgagagagTTGGAAGAGGCTGCTATTGGAatcaattgtcctggtaagcagcctgcaattaaggtcaagttcaatcatgtggcccgacattTCATCACAGTTCACTCCTTCCcataggcagcaatccctactcatattccatgataatgttt	nta-MIR6021,	0.5
363	nta-MIR6021-p3	nbe-miR6021-p3	TCATCACAGTTCACTCCTTCC	0.950866	115.82	16.7965	114.965	17.6023	-0.0106816	21	Niben.v0.4.2.Scf46013	+	93684	93846	agccttttgagatgagagagTTGGAAGAGGCTGCTATTGGAatcaattgtcctggtaagcagcctgcaattaaggtcaagttcaatcatgtggcccgacattTCATCACAGTTCACTCCTTCCcataggcagcaatccctactcatattccatgataatgttt	nta-MIR6021,	0.5
364	nta-miR6024	nbe-miR6024-1	TTTTAGCCAGAGTTGTTTTCCC	0.890022	59.2716	19.303	63.8846	25.7614	0.108127	22	Niben.v0.4.2.Scf43819	-	27080	27193	agtcattagcggaagtggtcaaacaacacttgccaaaaaaaattcctttgaccaactcaatatttaggctttggagtcttTTTTAGCCAGAGTTGTTTTCCCtcttctcaactc	nta-MIR6024,	0.7
365	nta-miR6025a	nbe-miR6025a	TACCAACAATTGAGATAACATC	0.0507785	3490.54	780.352	1832.86	461.199	-0.929359	22	Niben.v0.4.2.Scf39071	+	4198	4348	ttttcttacccgatcctggcaTACCAACAATTGAGATAACATCtaggtttgacaatcttttaagtaattatcctacatcaattcttgcaaaaaagtattgttgtaccTGGATGTTATCTCAGTGTTGGcatgcataagttgggtaagacat	nta-MIR6025a,nta-MIR6025d,	1.3
366	nta-MIR6025a-p3	nbe-miR6025a-p3	TGGATGTTATCTCAGTGTTGG	0.00443143	243.029	52.3767	798.145	104.183	1.71552	21	Niben.v0.4.2.Scf39071	+	4198	4348	ttttcttacccgatcctggcaTACCAACAATTGAGATAACATCtaggtttgacaatcttttaagtaattatcctacatcaattcttgcaaaaaagtattgttgtaccTGGATGTTATCTCAGTGTTGGcatgcataagttgggtaagacat	nta-MIR6025a,nta-MIR6025d,	1.3
367	nta-miR6025b	nbe-miR6025b	TGCCAACTATTGAGATGACATC	0.214931	225.14	64.384	159.676	36.5872	-0.495676	22	Niben.v0.4.2.Scf39071	+	4289	4449	aaagtattgttgtaccTGGATGTTATCTCAGTGTTGGcatgcataagttgggtaagacatgtctgatccaaaacattcactgatatgagatggaatatgtattttggatttttacctagtccaggcaTGCCAACTATTGAGATGACATCtaggtttgtcga	nta-MIR6025b,	1.1
368	nta-miR6025c	nbe-miR6025c	TCAATTGAGATGACATCTAGT	#N/A	#N/A	#N/A	#N/A	#N/A	#N/A	0	0	0	0	0	0	0	0
369	nta-MIR6025c-p5_1ss6AG	nbe-miR6025c-p5	TCTCAGTTGTTAGCATGCCTA	0.0546532	282.489	95.7886	137.008	34.4556	-1.04394	21	Niben.v0.4.2.Scf62083	-	12462	12722	tgtctggatgttaTCTCAGTTGTTAGCATGCCTAggctaagtgaaacataccatgctcaaaagatatattctgaaatatatttcgtggttgttttacctagtcctggtattccaacaattgagatgacatctcggttt	nta-MIR6025c,	1.2
370	nta-miR6025d	nbe-miR6025d	AACAATTGAGATAACATCTAGG	0.0441956	200.468	34.2495	336.545	62.5079	0.74743	0	0	0	0	0	0	0	0
371	nta-miR6025e	nbe-miR6025e	TGCCAATTATAGAGATGACATC	#N/A	#N/A	#N/A	#N/A	#N/A	#N/A	0	0	0	0	0	0	0	0
372	nta-miR6144	nbe-miR6144	TGGCAACTTCTTCATCATGCC	0.497647	39.4551	16.9843	28.995	20.5564	-0.444408	0	0	0	0	0	0	0	0
373	nta-miR6145a	nbe-miR6145a	CATTTTCACATGTAGCACTGAC	#N/A	#N/A	#N/A	#N/A	#N/A	#N/A	0	0	0	0	0	0	0	0
374	nta-miR6145b	nbe-miR6145b	TTATCATACGTAGCACTAGCC	0.743231	40.4244	13.5511	37.1319	16.8897	-0.122566	0	0	0	0	0	0	0	0
375	nta-miR6145c	nbe-miR6145c	CAGTGCACATATAACAGTAA	#N/A	#N/A	#N/A	#N/A	#N/A	#N/A	0	0	0	0	0	0	0	0
376	nta-miR6145d	nbe-miR6145d	ATTGTTACATGTAACACTGGC	0.485909	15.1973	17.9852	14.7581	3.43509	-0.0423101	0	0	0	0	0	0	0	0
377	nta-miR6145e	nbe-miR6145e	ATTGTTACATGTAGCACTGGC	0.284674	15.2361	16.2836	27.6875	15.2291	0.861736	0	0	0	0	0	0	0	0
378	nta-miR6145f	nbe-miR6145f	ATCGTAACATATAGCACTAGC	#N/A	#N/A	#N/A	#N/A	#N/A	#N/A	0	0	0	0	0	0	0	0
379	nta-miR6146a	nbe-miR6146a	TTTGTCCAATGAAACACTTATC	#N/A	#N/A	#N/A	#N/A	#N/A	#N/A	0	0	0	0	0	0	0	0
380	nta-miR6146b	nbe-miR6146b	TTTGTCCAATGAAATACTTATC	#N/A	#N/A	#N/A	#N/A	#N/A	#N/A	0	0	0	0	0	0	0	0
381	nta-miR6147	nbe-miR6147	TGACATCTTCAAAACCCACTA	0.0228714	8336.1	1004.28	5353.37	679.352	-0.638926	21	Niben.v0.4.2.Scf23473	-	32832	32936	attttgcacaTGACATCTTCAAAACCCACTAtgttcttacacttcatcactatagtgttcgtgtacagagaaataGTGGGTATTGAAGATGTTATGcctaaaata	nta-MIR6147,	1.3
382	nta-MIR6147-p3	nbe-miR6147-p3	GTGGGTATTGAAGATGTTATG	0.020455	181.632	78.153	1247.01	253.408	2.77938	21	Niben.v0.4.2.Scf23473	-	32832	32936	attttgcacaTGACATCTTCAAAACCCACTAtgttcttacacttcatcactatagtgttcgtgtacagagaaataGTGGGTATTGAAGATGTTATGcctaaaata	nta-MIR6147,	1.3
383	nta-miR6148a	nbe-miR6148a	TACGTCGATCGATTGTTCTTA	#N/A	#N/A	#N/A	#N/A	#N/A	#N/A	0	0	0	0	0	0	0	0
384	nta-miR6148b	nbe-miR6148b	TGTGTTAATCGTTTGTTCTCA	#N/A	#N/A	#N/A	#N/A	#N/A	#N/A	0	0	0	0	0	0	0	0
385	nta-miR6149a	nbe-miR6149a-1	TTGATACGCACCTGAATCGGC	0.0749897	13697.4	396.208	10107.9	1504.05	-0.438408	21	Niben.v0.4.2.Scf26509	+	11119	11215	atgtcaaagcTTGATACGCACCTGAATCGGCaattacgtacggaccaatagtctttgtacatatgacgatttgggtttgtatcaaactatgatatac	nta-MIR6149a,	0.9
386	nta-miR6149a_R+2	nbe-miR6149a-2	TTGATACGCACCTGAATCGGCAA	0.066215	11744.9	309.502	8432.36	1284.14	-0.478029	23	Niben.v0.4.2.Scf26509	+	11009	11271	tttgtatgtcaaagcTTGATACGCACCTGAATCGGCAAttacgtacggaccaatagtctttgtacatatgacgatttgggtttgtatcaaactatgatatacttc	nta-MIR6149a,nta-MIR6149b,	1
387	nta-miR6149a_R+3	nbe-miR6149a-3	TTGATACGCACCTGAATCGGCTCC	0.0857456	11219.2	196.949	8204.15	1384.67	-0.451546	24	0	0	0	0	0	nta-MIR6149b,	0.9
388	nta-miR6149a_R+7	nbe-miR6149a-4	TTGATACGCACCTGAATCGGCTCCGCCA	0.0354288	11037.8	810.457	8099.18	1001.89	-0.446604	28	0	0	0	0	0	nta-MIR6149a,	1
389	nta-miR6150	nbe-miR6150	AGATTTGTTTGATCGTCTTGGC	#N/A	#N/A	#N/A	#N/A	#N/A	#N/A	0	0	0	0	0	0	0	0
390	nta-miR6151a	nbe-miR6151a	TGAATGTGAGGCATTGGATTGA	0.241857	156.126	61.6997	236.153	61.8367	0.597014	22	Niben.v0.4.2.Scf16977	+	10210	10280	attcgttggaTGAATGTGAGGCATTGGATTGAtttccttcaatacgagccccacattcattaggggttcgt	nta-MIR6151c,	0.8
391	nta-MIR6151b-p3_1ss6GA	nbe-miR6151b-p3	AATCCAAGCCCTACATTCATC	0.0716852	60.0819	21.8134	138.845	19.9975	1.20847	21	Niben.v0.4.2.Scf11481	-	40858	41118	ttctgggaacgattttctggatgagtgtgaggagttggattgatttcactcAATCCAAGCCCTACATTCATCgggaattcgttctcaaaa	nta-MIR6151b,nta-MIR6151c,nta-MIR6151a,	1.2
392	nta-MIR6151d-p3_1ss9CT	nbe-miR6151d-p3	ACTCAATCTGAGCCCCACATTCATC	0.446357	109.423	5.30322	117.811	13.8824	0.106554	25	0	0	0	0	0	nta-MIR6151d,	1.1
393	nta-miR6151f	nbe-miR6151f-1	TGAGTGTGAGGCATTGGATTGA	0.900536	202.292	68.5675	202.587	37.5785	0.00210592	22	Niben.v0.4.2.Scf28982	+	12954	13215	ctggaTGAGTGTGAGGCATTGGATTGAtttcactcaatccaaggcccacatttatcagg	nta-MIR6151f,	1.2
394	nta-miR6151f_1ss22AT	nbe-miR6151f-2	TGAGTGTGAGGCATTGGATTGT	0.122553	194.067	34.0475	280.38	66.2702	0.53083	22	Niben.v0.4.2.Scf17086	-	4737	4998	ggcgattggaaggtcctaaagacgatatgctggaTGAGTGTGAGGCATTGGATTGAtttcacacaatccgagccccacattcataaaggattcgtcctcaaagggagccttatccgattttg	nta-MIR6151f,	0.9
395	nta-miR6151f_1ss5TC	nbe-miR6151f-3	TGAGCGTGAGGCATTGGATTGA	0.725808	127.077	26.0496	132.995	16.5287	0.0656679	22	0	0	0	0	0	nta-MIR6151f,	1
396	nta-miR6151f_L+1R-2	nbe-miR6151f-4	ATGAGTGTGAGGCATTGGATT	0.219158	249.982	72.1188	345.674	69.7651	0.467587	21	Niben.v0.4.2.Scf15002	+	65642	65902	cacgatcggaagcttctggaaacgatttgctagATGAGTGTGAGGCATTGGATTgatttcactcaatccaagccacacattcatcgggaattcattttcaaaaggagctggatccgattttt	nta-MIR6151f,	1.1
397	nta-miR6151f_R+2	nbe-miR6151f-5	TGAGTGTGAGGCATTGGATTGATT	0.148084	222.712	88.956	386.305	57.4457	0.79456	24	Niben.v0.4.2.Scf32984	+	695	956	tctcctcacgcgttcctcatcaccatttctgacaccgaagattccctctcctctcactcgcccgttttgagacctatctcgtggttggaagcttctggagatgaaaggccggaTGAGTGTGAGGCATTGGATTGATT	nta-MIR6151f,	0.5
398	nta-miR6151f_R+2_1ss12CA	nbe-miR6151f-6	TGAGTGTGAGGAATTGGATTGATT	0.538944	73.9905	47.1134	88.5437	14.5251	0.259049	24	Niben.v0.4.2.Scf6244	-	21176	21439	aagcttctggaaaggatttgctagaTGAGTGTGAGGCATTGGATTGATTtcactcaatccaagccccacattcatcaggaattcatatccaaaaagaag	nta-MIR6151f,	1.1
399	nta-miR6151f_R-1	nbe-miR6151f-7	TGAGTGTGAGGCATTGGATTG	0.208526	235.297	64.8348	322.334	41.991	0.454075	21	Niben.v0.4.2.Scf33209	+	5276	5536	atatctcacaattggaaggttctggaggcggattcgctggtTGAGTGTGAGGCATTGGATTGagttcattcaagctgagccctacgttcatcaagggatcggttttcaaatagagcccgttccgattttgagaagg	nta-MIR6151f,	0.8
400	nta-miR6151f_R-1_1ss21GT	nbe-miR6151f-8	TGAGTGTGAGGCATTGGATTT	0.243217	213.543	58.6479	284.436	58.1999	0.413577	21	Niben.v0.4.2.Scf16133	-	1882	2142	ttggaTGAGTGTGAGGCATTGGATATttcactcaatccaagccccacattcatcagg	nta-MIR6151f,	1
401	nta-miR6151f_R-2	nbe-miR6151f-9	TGAGTGTGAGGCATTGGATT	0.230581	294.127	52.8242	356.48	45.0198	0.277379	20	Niben.v0.4.2.Scf6008	+	37	296	ttttctagaTGAGTGTGAGGCATTGGATTgagttcatttagtctaagccctacgttcatcaaggtat	nta-MIR6151f,	0.9
402	nta-miR6151g	nbe-miR6151g	TGAGTGTGAGGCGTTGGATTGA	0.129456	190.59	72.1012	350.679	50.357	0.879679	22	Niben.v0.4.2.Scf17754	-	63824	63892	atgctggaTGAGTGTGAGGCGTTGGATTGAtttcactcaattcgAGCCCCACATTCATCAAGGattggt	nta-MIR6151h,	1
403	nta-MIR6151h-p3_1ss15CT	nbe-miR6151h-p3	AGCCCCACATTCATTAAGG	0.790261	30.7969	17.5849	25.2983	7.75588	-0.283747	19	Niben.v0.4.2.Scf17754	-	63824	63892	atgctggaTGAGTGTGAGGCGTTGGATTGAtttcactcaattcgAGCCCCACATTCATCAAGGattggt	nta-MIR6151h,	1
404	nta-MIR6151i-p3_1ss10GA	nbe-miR6151i-p3	ACTCAATCCAAGCCCCACATTCATC	0.0797367	187.821	38.8817	270.533	30.9623	0.526446	25	Niben.v0.4.2.Scf2072	-	31525	31589	ttcgttggaTGAGTGTGAGGCGTTGGATCGAtttcACTCAATCCAAGCCCCACATTCATCagagg	nta-MIR6151i,	0.9
405	nta-MIR6151i-p5_1ss1AG	nbe-miR6151i-p5	GTTCGTTGGATGAGTGTGAGGCGT	0.572274	302.166	27.4981	333.547	66.2631	0.142547	24	0	0	0	0	0	nta-MIR6151i,	1
406	nta-miR6152a	nbe-miR6152a	TATTGTATTCGACTGTATTCACGG	0.519276	111.389	43.5122	90.2638	22.3375	-0.303385	24	Niben.v0.4.2.Scf18016	-	13718	13821	ctggacagatTATTGTATTCGATTGTATTCACGGcgtgaaataggggattatactgTTTTTAAAACGGAAAGTGAATCAAttaacataatagactcctaatata	nta-MIR6152b,	0.6
407	nta-MIR6152a-p3_1ss10AT	nbe-miR6152a-p3-1	ACTGTATTCTCGGCGTGAAATAGG	0.88167	58.3669	17.0943	55.3504	4.14338	-0.076558	24	Niben.v0.4.2.Scf42488	-	43100	43363	attcgtgaatacattagcaaaataggcgtgaatcaaggaagtcaagctaatgagttgtggtattcgactgtattcatggagtgaaacatgagattacagctggacagattattgtattcgACTGTATTCACGGCGTGAAATAGG	nta-MIR6152a,	0.6
408	nta-MIR6152a-p3_1ss11CG	nbe-miR6152a-p3-2	ACTGTATTCAGGGCGTGAAATAGG	0.730917	50.2355	14.9304	53.0768	7.30192	0.0793749	24	Niben.v0.4.2.Scf4647	+	98905	99168	attcgACTGTATTCAGGGCGTGAAATAGG	nta-MIR6152a,	0.2
409	nta-MIR6152a-p3_1ss12AG	nbe-miR6152a-p3-3	CGACTGTATTCGCGGCGTGAAATA	0.115113	47.8025	2.64788	41.2894	4.15492	-0.211315	24	Niben.v0.4.2.Scf19873	-	142499	142762	gattacagctggatagattattgtattCGACTGTATTCGCGGCGTGAAATA	nta-MIR6152a,nta-MIR6152b,	0.5
410	nta-MIR6152a-p3_1ss12CG	nbe-miR6152a-p3-4	TCGACTGTATTGACGGCGTGAAAT	#N/A	#N/A	#N/A	#N/A	#N/A	#N/A	24	Niben.v0.4.2.Scf16243	-	301646	301909	gattacagctggatagattattgtatTCGACTGTATTGACGGCGTGAAAT	nta-MIR6152a,	0.4
411	nta-MIR6152a-p3_1ss13AG	nbe-miR6152a-p3-5	TCGACTGTATTCGCGGCGTGAAAT	0.510481	55.257	13.4371	48.1923	9.96947	-0.197356	24	Niben.v0.4.2.Ctg24953676	-	1	199	aaataggcgtgaatcaggaaagtccaactaatcagttgttgtattcgagtgtatttgactgtattcatggattgaaatatgagattacagctggatagattattgtatTCGACTGTATTCGCGGCGTGAAAT	nta-MIR6152a,nta-MIR6152b,	0.6
412	nta-MIR6152a-p3_1ss13AT	nbe-miR6152a-p3-6	TCGACTGTATTCTCGGCGTGAAAT	0.690204	34.2073	2.8776	40.219	16.878	0.233573	24	Niben.v0.4.2.Scf17120	-	59431	59694	atagtcgtgaatcagggaagtccagctaattagttgttacatcgagtgtatttgactgtattcatggagattattatattcgactatatTCGACTGTATTCACGGCGTGAAAT	nta-MIR6152a,	0.8
413	nta-MIR6152a-p3_1ss1TA	nbe-miR6152a-p3-7	ACGACTGTATTCACGGCGTGAAAT	0.242672	69.6878	14.1435	56.4516	3.72361	-0.303891	24	Niben.v0.4.2.Scf19430	-	25388	25651	tatACGACTGTATTCACGGCGTGAAAT	nta-MIR6152a,	0.5
414	nta-MIR6152a-p3_1ss2CA	nbe-miR6152a-p3-8	TAGACTGTATTCACGGCGTGAAAT	0.421961	89.6135	34.4056	67.3743	34.1675	-0.411517	24	Niben.v0.4.2.Scf1891	-	17902	18165	tggacagtatTAGACTGTATTCACGGCGTGAAAT	nta-MIR6152a,	0.5
415	nta-MIR6152a-p3_1ss2CG	nbe-miR6152a-p3-9	TGGACTGTATTCACGGCGTGAAAT	0.795931	36.8129	15.4065	37.532	4.89607	0.0279104	24	Niben.v0.4.2.Scf19403	+	12109	12372	taatcagttcttgttttcgagtgtattcgactgtattcatgaagtgaaacataggattacagccggatagattattgtattcaactatatTGGACTGTATTCACGGCGTGAAATaggggattacactgtttttaaaacagaaagtgaatc	nta-MIR6152a,	0.7
416	nta-MIR6152a-p3_1ss4AG	nbe-miR6152a-p3-10	TTAGACGGAAAGTGAATCAATTAAC	#N/A	#N/A	#N/A	#N/A	#N/A	#N/A	25	0	0	0	0	0	nta-MIR6152a,	0.5
417	nta-MIR6152a-p3_1ss9AC	nbe-miR6152a-p3-11	TCGACTGTCTTCACGGCGTGAAAT	0.400979	26.8793	15.0266	36.1073	9.44737	0.425793	24	Niben.v0.4.2.Scf18404	+	23570	23833	tcgagtgtattcgactgtattcatggtgtgaaatatgagattacagctagacaaattattgtatTCGACTGTCTTCACGGCGTGAAATaggggattacactgtt	nta-MIR6152a,nta-MIR6152a,	0.7
418	nta-MIR6152a-p3_1ss9AG	nbe-miR6152a-p3-12	TCGACTGTGTTCACGGCGTGAAAT	0.370499	35.194	11.1957	26.2242	9.51598	-0.42443	24	Niben.v0.4.2.Scf19478	+	1765	2028	aaataggcgtgaatcaagtaagtccagctaatcagttattgtattcgagtgtattcaacagtattcatagcgtgaaacatgagattacaactagacatattattatattcatatgatTCGACTGTGTTCACGGCGTGAAAT	nta-MIR6152a,	0.5
419	nta-MIR6152a-p5_1ss10TG	nbe-miR6152a-p5-1	TCGACTGTAGTCACGGCGTGAAAT	0.642432	49.5104	9.32168	53.6304	10.6636	0.115319	24	Niben.v0.4.2.Scf41387	-	1438	1701	TCGACTGTAGTCACGGCGTGAAATagggg	nta-MIR6152a,	0.2
420	nta-MIR6152a-p5_1ss1TG	nbe-miR6152a-p5-2	GCGACTGTATTCACGGCGTGAAAT	0.613198	80.0426	14.9684	88.5768	18.8723	0.146162	24	Niben.v0.4.2.Scf18030	-	6512	6775	tgtatGCGACTGTATTCACGGCGTGAAATgcgggat	nta-MIR6152a,nta-MIR6152b,	0.4
421	nta-MIR6152a-p5_1ss4AG	nbe-miR6152a-p5-3	TCGGCTGTATTCACGGCGTGAAAT	0.519168	44.3052	9.16697	48.413	5.93577	0.127919	24	Niben.v0.4.2.Scf25583	+	21026	21289	ttcgactgtattgatggagtgaaatatgggattacatctagacaaattattgtatTCGGCTGTATTCACGGCGTGAAATaggagattacactgattttaaaatggaaagtgaatcaattaacataataaactctaatataagtcaac	nta-MIR6152a,nta-MIR6152a,	0.6
422	nta-MIR6152a-p5_1ss9CT	nbe-miR6152a-p5-4	ACTGTATTTACGGCGTGAAATAGG	0.979579	72.7316	24.2308	69.8749	11.5074	-0.0578077	24	0	0	0	0	0	nta-MIR6152a,	0.5
423	nta-MIR6152a-p5-1	nbe-miR6152a-p5-5	ATTCGACTGTATTCACGGCGTGAA	0.449978	143.546	33.4894	121.83	19.6697	-0.236646	24	Niben.v0.4.2.Scf533	+	31968	32071	ttggacaaattattgtATTCGACTGTATTCACGACGTGAAataggagattacactaTTTTTAAAACGGAAAGTGAATCAAttaacataatagactcctaatata	nta-MIR6152a,	0.6
424	nta-MIR6152a-p5-2	nbe-miR6152a-p5-6	GTTTTTTAAACGGAAAGTGAATCA	#N/A	#N/A	#N/A	#N/A	#N/A	#N/A	24	Niben.v0.4.2.Scf11403	-	2734	2997	GTTTTTTAAACGGAAAGTGAATCAattaacataatagactcattata	nta-MIR6152a,	0.3
425	nta-MIR6152a-p5-3	nbe-miR6152a-p5-7	GCGTGAAATAGGGATTACACTGTT	0.165774	87.5623	23.0412	118.143	18.3708	0.432146	24	Niben.v0.4.2.Scf25216	+	41878	42141	tcacgGCGTGAAATAGGGATTACACTGTTttaaaa	nta-MIR6152a,	0.4
426	nta-MIR6152a-p5-4	nbe-miR6152a-p5-8	ATTCACGGCGTGAAATAGGGATTA	0.854842	286.69	57.8256	296.059	60.9496	0.0463925	24	Niben.v0.4.2.Scf39402	+	36250	36513	tgtATTCACGGCGTGAAATAGGGATTAcactatttttaaaacggaaagtgaattaa	nta-MIR6152a,	0.6
427	nta-MIR6152b-p3_1ss10TC	nbe-miR6152b-p3-1	TTTTTAAAACGGAAAGTGAATCAA	#N/A	#N/A	#N/A	#N/A	#N/A	#N/A	24	Niben.v0.4.2.Scf18016	-	13718	13821	ctggacagatTATTGTATTCGATTGTATTCACGGcgtgaaataggggattatactgTTTTTAAAACGGAAAGTGAATCAAttaacataatagactcctaatata	nta-MIR6152b,	0.6
428	nta-MIR6152b-p3_1ss11AG	nbe-miR6152b-p3-2	ATTCGACTGTGTTCACGGCATGAA	0.028758	39.6886	1.58239	20.0482	4.31893	-0.985251	24	Niben.v0.4.2.Scf33689	-	35147	35410	aaatatccgtgaattagggaagtccagctaataagttattatattcgagtttattcgatgatattcatggagtgaaaagtggtattattgttggacagattattatATTCGACTGTGTTCACGGCATGAAat	nta-MIR6152b,nta-MIR6152b,nta-MIR6152a,	0.8
429	nta-MIR6152b-p3_1ss12TA	nbe-miR6152b-p3-3	ATTCGACTGTAATCACGGCATGAA	#N/A	#N/A	#N/A	#N/A	#N/A	#N/A	24	Niben.v0.4.2.Scf3616	-	155054	155317	cgactgtattcatggcgtgaaatatgggattaaagctacatagattattgcATTCGACTGTAATCACGGCATGAAacagagg	nta-MIR6152b,	0.7
430	nta-MIR6152b-p3_1ss12TC	nbe-miR6152b-p3-4	ATTCGACTGTACTCACGGCATGAA	0.790627	50.3596	28.4726	43.3866	17.6232	-0.215017	24	Niben.v0.4.2.Scf30654	+	61114	61377	agacgtgaatcagggaagtcatgggattacaactagacagattattatATTCGACTGTACTCACGGCATGAAa	nta-MIR6152b,	0.4
431	nta-MIR6152b-p3_1ss15GC	nbe-miR6152b-p3-5	TCGACTGTATTCACCGCATGAAAT	#N/A	#N/A	#N/A	#N/A	#N/A	#N/A	24	Niben.v0.4.2.Scf52624	-	3729	3992	gtattcatgaagtgaaatataagattacagttggacagaatattgtatTCGACTGTATTCACCGCATGAAATa	nta-MIR6152b,	0.8
432	nta-MIR6152b-p3_1ss16GA	nbe-miR6152b-p3-6	TCGACTGTATTCACGACATGAAAT	0.684501	28.0247	21.6225	14.1949	4.8597	-0.981325	24	Niben.v0.4.2.Scf25860	+	16556	16819	agctatattttaaggtttttagagtgtattcgatgtatttaagctactgtattcatgaacagagtagcatttctaggcgcgaaacgggggattacaactagatagatttttgcatTCGACTGTATTCACGACATGAAATatgaga	nta-MIR6152b,	0.5
433	nta-MIR6152b-p3_1ss16TA	nbe-miR6152b-p3-7	ATTCACGGCATGAAAAAGGGGATT	0.390661	285.29	59.9606	246.687	7.88596	-0.209747	24	Niben.v0.4.2.Scf21208	-	36727	36990	tcgagtgtattcgactgttttcatggagtgaaacatgagattacaactggacatattcttgtattcaaatgtATTCACGGCATGAAAAAGGTGATTacactatt	nta-MIR6152b,	0.9
434	nta-MIR6152b-p3_1ss17CT-1	nbe-miR6152b-p3-8	TGTATTCGACTGTATTTACGGCAT	#N/A	#N/A	#N/A	#N/A	#N/A	#N/A	24	Niben.v0.4.2.Scf8431	+	54867	55130	catgaatacagtatcaaaaataggcgtgaatcaggaaagtccagctaatcagttattgtattcgagtgtattcgactatattcatggagtgaaacatgggattatagctggacagattatTGTATTCGACTGTATTTACGGCATgaaat	nta-MIR6152b,	0.7
435	nta-MIR6152b-p3_1ss17CT-2	nbe-miR6152b-p3-9	TCGACTGTATTCACGGTATGAAAT	#N/A	#N/A	#N/A	#N/A	#N/A	#N/A	24	Niben.v0.4.2.Scf17151	+	154227	154490	ttattctATTCGACTGTATTCACGGTATGAAATagaagat	nta-MIR6152b,	0.8
436	nta-MIR6152b-p3_1ss17GA	nbe-miR6152b-p3-10	TTCGACTGTATTCACGACATGAAA	0.26621	62.064	18.323	44.5496	14.0192	-0.478345	24	Niben.v0.4.2.Scf40147	+	40787	41050	aaacgtgggatatagctggacagattattgtaTTCGACTGTATTCACGACATGAAA	nta-MIR6152b,	0.5
437	nta-MIR6152b-p3_1ss18GA	nbe-miR6152b-p3-11	ATTCGACTGTATTCACGACATGAA	0.950969	53.6889	21.5506	49.9176	5.76562	-0.105076	24	Niben.v0.4.2.Scf16732	+	378811	379074	ttaagctactcttatttatgaatacaatagcatttctaggcatgaaacaaggattacagctagacagatttttgtATTCGACTGTATTCACGACATGAAataggggattacagctgtt	nta-MIR6152b,	0.5
438	nta-MIR6152b-p3_1ss1GA	nbe-miR6152b-p3-12	ATATTCGACTGTATTCACGGCATG	0.212409	136.701	31.8408	101.412	22.2678	-0.430801	24	Niben.v0.4.2.Scf39205	+	1546	1809	tgagattacagctagacagattattgtattcaactATATTCGACTGTATTCACGGCATG	nta-MIR6152b,	0.4
439	nta-MIR6152b-p3_1ss20GA-1	nbe-miR6152b-p3-13	TGTATTCGACTGTATTCACAGCAT	0.445668	50.2982	15.2064	40.425	10.2236	-0.315259	24	Niben.v0.4.2.Scf10813	+	89700	89963	taggcgtgaatcagggaagtccagctaatcagttgttgtattcaagtgtattcgactgtattcatggcgtgaaatatgggattacagctggacaaattatTGTATTCGACTGTATTCACAGCATg	nta-MIR6152b,	0.7
440	nta-MIR6152b-p3_1ss20GA-2	nbe-miR6152b-p3-14	GTATTCGACTGTATTCACGACATG	0.875088	98.9442	38.0936	90.8372	9.41418	-0.123332	24	Niben.v0.4.2.Scf7199	+	10806	11069	attcatggagtggaacatgtgattatatctagacagattattGTATTCGACTGTATTCACGACATGcaa	nta-MIR6152b,	0.6
441	nta-MIR6152b-p3_1ss21GT	nbe-miR6152b-p3-15	TGTATTCGACTGTATTCACGTCAT	0.680484	32.7218	19.6064	24.4527	5.18632	-0.420259	24	Niben.v0.4.2.Scf27714	+	35505	35768	ataggcgtgaatcagggaagtatagctaattagttgttgtattcgagtgtattcgactatactcttggagtgaaacattggattatagttggacaaattattttattcaacTGTATTCGACTGTATTCACGTCATg	nta-MIR6152b,	0.9
442	nta-MIR6152b-p3_1ss22CA	nbe-miR6152b-p3-16	TGTATTCGACTGTATTCACGGAAT	0.765863	72.761	58.5267	69.6482	16.8379	-0.0630802	24	Niben.v0.4.2.Scf20568	-	9708	9971	ggtgtgaaataggggattacaactagaaaaattgttatatttggtTGTATTCGACTGTATTCACGGCAT	nta-MIR6152b,	0.9
443	nta-MIR6152b-p3_1ss23GA-1	nbe-miR6152b-p3-17	TATTCGACTGTATTCACGGCATA	0.921835	90.1325	45.9763	86.1688	17.9729	-0.0648813	23	Niben.v0.4.2.Scf52576	-	4464	4726	tgaatacagtagcaaaaatatgcgtgaatcatggaagtccaactaatcagttgttgtattcgcatgtattcgactgtatttatgaagtaaaacatgagattacagctgcacaaattattgTATTCGACTGTATTCACGGCATAaaat	nta-MIR6152b,	0.7
444	nta-MIR6152b-p3_1ss23GA-2	nbe-miR6152b-p3-18	TATTCGACTGTATTCACGGCATAA	0.913122	80.7036	40.0677	71.7524	21.9359	-0.169607	24	Niben.v0.4.2.Scf23191	-	53549	53812	agacgtgaaacagtggattacagctagacatatttttgTATTCGACTGTATTCACGGCATAAaata	nta-MIR6152b,	0.8
445	nta-MIR6152b-p3_1ss23GA-3	nbe-miR6152b-p3-19	ACTGTATTCACGGCATGAAATAAG	0.826895	37.7108	31.3188	34.4909	11.6444	-0.128761	24	Niben.v0.4.2.Scf5570	+	73696	73959	tattcatggcgtgaaacatggaattacaactggacatattattgtattcaACTGTATTCACGGCATGAAATAAG	nta-MIR6152b,	0.8
446	nta-MIR6152b-p3_1ss23GC	nbe-miR6152b-p3-20	TATTCGACTGTATTCACGGCATC	0.840076	114.542	35.3652	105.563	8.89997	-0.117775	23	Niben.v0.4.2.Scf42407	-	14517	14780	aggcgtgaaataggggattacagctagatagattttatattcaagTGTATTCGACTGTACTCATGGCATgaaaaatgggattacagctggacatattataaTATTCGACTGTATTCACGGCGTC	nta-MIR6152b,	0.5
447	nta-MIR6152b-p3_1ss23GT	nbe-miR6152b-p3-21	TATTCGACTGTATTCACGGCATT	0.904865	89.3803	36.1483	88.3239	12.4802	-0.0171529	23	Niben.v0.4.2.Scf13957	-	9577	9839	tgaatacagtagcaaaaataggtgtgaatcagggaagtccagctaatcagttgttgtactcgagtgtatttgactgtatttatagagtgaaatataggattacagctggataaattattgTATTCGACTGTATTCACGGCATG	nta-MIR6152b,	0.7
448	nta-MIR6152b-p3_1ss24AC	nbe-miR6152b-p3-22	TTCGACTGTATTCACGGCATGAAC	0.903632	101.677	31.9046	100.693	4.97073	-0.0140407	24	Niben.v0.4.2.Scf9193	-	318132	318395	tcgagtgtgttcgactgtattcatagagtgaaacatgggattacagttggattgattattgtaTTCGACTGTATTCACGGCATGAAAtaggggagcacattagt	nta-MIR6152b,	0.8
449	nta-MIR6152b-p3_1ss24AT	nbe-miR6152b-p3-23	ATTCGACTGTATTCACGGCATGAT	0.917945	82.9191	34.203	80.6296	7.23435	-0.0403962	24	Niben.v0.4.2.Scf12615	-	103623	103886	taatcagctgttgtatttgagtgtattcgactgtattcatggagtaaaatatgggattacaacttgacatgttattgcATTCGACTGTATTCACGGCATGAAat	nta-MIR6152b,	0.6
450	nta-MIR6152b-p3_1ss24GT	nbe-miR6152b-p3-24	GACTGTATTCACGGCATGAAATAT	0.524754	18.3969	19.4917	20.0799	2.59959	0.126294	24	Niben.v0.4.2.Scf27779	+	3939	4202	cgactgtattcatggagtgaaacatgggattacagctagcgagattattgtattcGACTGTATTCACGGCATGAAATATgggatta	nta-MIR6152b,nta-MIR6152b,	0.6
451	nta-MIR6152b-p3_1ss2GT	nbe-miR6152b-p3-25	TTTATTCGACTGTATTCACGGCAT	0.206566	115.226	26.8067	81.7949	25.3932	-0.494385	24	Niben.v0.4.2.Scf22079	+	11908	12171	aaacgtgagattacagctggacatattatTTTATTCGACTGTATTCACGGCATg	nta-MIR6152b,	0.6
452	nta-MIR6152b-p3_1ss2TA	nbe-miR6152b-p3-26	AATCGACTGTATTCACGGCATGAA	0.36826	93.2439	36.2118	65.7964	25.6866	-0.503	24	Niben.v0.4.2.Scf24920	-	13288	13551	tcgagtgtattcgactgtattcatttcgtgaaatatgagattacagctagacagactattgtAATCGACTGTATTCACGGCATGAAacaggggaatacactgtt	nta-MIR6152b,	1
453	nta-MIR6152b-p3_1ss3TC-1	nbe-miR6152b-p3-27	ATCCGACTGTATTCACGGCATGAA	0.405085	29.4564	9.92702	38.365	12.5662	0.381211	24	Niben.v0.4.2.Scf14019	-	49869	50132	cgagtgtattcgaatgtattcatggcgtagaatatgggattacgattggacatattattgtATCCGACTGTATTCACGGCGTGAAacatgggattacacaat	nta-MIR6152b,	0.8
454	nta-MIR6152b-p3_1ss3TC-2	nbe-miR6152b-p3-28	TGCATTCGACTGTATTCACGGCA	0.815628	109.486	38.0074	99.8168	10.7547	-0.133389	23	Niben.v0.4.2.Scf9192	-	112533	112795	tcaagtgtattcgactgtatttatggagtgaaacatggtattagagttggccaactcattgtattcaacTGCATTCGACTGTATTCACGGCGtgaaataggggattacactgtt	nta-MIR6152b,	0.7
455	nta-MIR6152b-p3_1ss4GA	nbe-miR6152b-p3-29	ATGAAAAGTGAATCAATTAACATA	#N/A	#N/A	#N/A	#N/A	#N/A	#N/A	24	0	0	0	0	0	nta-MIR6152b,nta-MIR6152a,	0.5
456	nta-MIR6152b-p3_1ss5CT	nbe-miR6152b-p3-30	TATTTACGGCATGAAATAGGGGAT	0.582212	257.41	54.0622	276.45	16.238	0.10295	24	Niben.v0.4.2.Scf10543	+	49560	49823	tattgtATTCGACTGTATTTACGGCATGAAATAGGGGATtgcactg	nta-MIR6152b,	0.4
457	nta-MIR6152b-p3_1ss6TA	nbe-miR6152b-p3-31	TCGACAGTATTCACGGCATGAAAT	0.511321	23.7773	26.0191	21.7042	9.36698	-0.131606	24	Niben.v0.4.2.Scf17284	+	105917	106180	gctgcacagattattgtatTCGACAGTATTCACGGCATGAAAT	nta-MIR6152b,	0.5
458	nta-MIR6152b-p3_1ss7CG	nbe-miR6152b-p3-32	TGTATTGGACTGTATTCACGGCAT	0.0107314	14.0756	2.8281	31.1997	3.88782	1.14834	24	Niben.v0.4.2.Scf10338	-	134161	134424	atgcgtgaattagataatacggactatagctagacatgatattgtattcTGTATTGGACTGTATTCACGACAT	nta-MIR6152b,	0.9
459	nta-MIR6152b-p3_1ss8CG	nbe-miR6152b-p3-33	TTGTATTGGACTGTATTCACGGCA	0.531239	31.5477	23.1348	37.1824	5.7859	0.237086	24	Niben.v0.4.2.Scf29127	-	41047	41310	ttcatggatacagtagcaaaaataggcatgaattagggaagtccagccaatcagttgttgtattcgagtgtattttactgtattcatggagtaaaatatgggattaagctggacaaattaTTGTATTGGACTGTATTCACGGCGt	nta-MIR6152b,	0.7
460	nta-MIR6152b-p3_1ss8TA	nbe-miR6152b-p3-34	ATTCGACAGTATTCACGGCATGAA	0.516225	34.032	16.5539	41.1244	9.15942	0.273106	24	Niben.v0.4.2.Scf58327	-	2596	2859	atagattattgtATTCGACAGTATTCACGGCATGAA	nta-MIR6152b,	0.5
461	nta-MIR6152b-p3_1ss9AT	nbe-miR6152b-p3-35	TCGACTGTTTTCACGGCATGAAAT	#N/A	#N/A	#N/A	#N/A	#N/A	#N/A	24	Niben.v0.4.2.Scf10115	-	173198	173461	tgttgtattcgactgtattcatggagtgaaacatgagattacagctggatatattattgtatTCGACTGTTTTCACGGCATGAAATagaggattacacta	nta-MIR6152b,	0.8
462	nta-MIR6152b-p5_1ss14CG	nbe-miR6152b-p5-1	ATTCGACTGTATTGACGGCATGAA	0.617142	17.4426	22.0291	9.29339	4.54234	-0.908339	24	Niben.v0.4.2.Scf36146	-	4494	4757	agattattgtATTCGACTGTATTCACGGCATGAAataggggactaacctgtttttaaaatggaaagtgaataaattaatataatagact	nta-MIR6152b,	0.8
463	nta-MIR6152b-p5_1ss14CT	nbe-miR6152b-p5-2	ATTCGACTGTATTTACGGCATGAA	#N/A	#N/A	#N/A	#N/A	#N/A	#N/A	24	Niben.v0.4.2.Scf10543	+	49560	49823	tattgtATTCGACTGTATTTACGGCATGAAATAGGGGATtgcactg	nta-MIR6152b,	0.4
464	nta-MIR6152b-p5_1ss15TC	nbe-miR6152b-p5-3	TGTATTCGACTGTACTCACGGCAT	0.27788	62.0469	16.7322	83.8642	21.3571	0.434695	24	Niben.v0.4.2.Scf42407	-	14517	14780	aggcgtgaaataggggattacagctagatagattttatattcaagTGTATTCGACTGTACTCATGGCATgaaaaatgggattacagctggacatattataaTATTCGACTGTATTCACGGCGTC	nta-MIR6152b,	0.5
465	nta-MIR6152b-p5_1ss16CT	nbe-miR6152b-p5-4	ATTCGACTGTATTCATGGCATGAA	0.943359	67.0048	19.7227	66.5877	9.24203	-0.00900875	24	0	0	0	0	0	nta-MIR6152b,nta-MIR6152a,	0.5
466	nta-MIR6152b-p5_1ss16TC	nbe-miR6152b-p5-5	ATTCACGGCATGAAACAGGGGATT	0.46335	256.026	22.0451	241.211	21.1155	-0.0859964	24	Niben.v0.4.2.Scf24406	+	767	1030	ggacagattattgtatttgactgtATTCACGGCATGAAACAGGGGATTacattgttttaaacgaaaagtgaatcaattaacataatagactgcta	nta-MIR6152b,	0.5
467	nta-MIR6152b-p5_1ss19CA-1	nbe-miR6152b-p5-6	ATTCGACTGTATTCACGGAATGAA	0.991219	35.6361	17.4731	33.3588	12.44	-0.0952745	24	Niben.v0.4.2.Scf50306	-	3073	3336	ttgtATTCGACTGTATTCACGGAGTGAAataggggatta	nta-MIR6152b,	0.5
468	nta-MIR6152b-p5_1ss19CA-2	nbe-miR6152b-p5-7	TGTATTCGACTGTATTCAAGGCA	0.24275	35.6623	25.1031	60.73	13.0531	0.768008	23	Niben.v0.4.2.Scf24256	-	18401	18663	gttgttgtattcgagTGTATTCGACTGTATTCATGGCAagaaatatgggattacagctgg	nta-MIR6152b,	0.5
469	nta-MIR6152b-p5_1ss19CT	nbe-miR6152b-p5-8	ATTCGACTGTATTCACGGTATGAA	#N/A	#N/A	#N/A	#N/A	#N/A	#N/A	24	Niben.v0.4.2.Scf17151	+	154227	154490	ttattctATTCGACTGTATTCACGGTATGAAATagaagat	nta-MIR6152b,	0.8
470	nta-MIR6152b-p5_1ss1TC	nbe-miR6152b-p5-9	CGTATTCGACTGTATTCACGGCA	0.167631	169.864	14.1853	145.994	17.7365	-0.218471	23	Niben.v0.4.2.Scf5064	+	47198	47460	CGTATTCGACTGTATTCACGGCGtgaaataggaaattacactgtttttaaacggaaagtgaatcaatt	nta-MIR6152b,	0.5
471	nta-MIR6152b-p5_1ss20CT	nbe-miR6152b-p5-10	TATTCGACTGTATTCACGGTATG	#N/A	#N/A	#N/A	#N/A	#N/A	#N/A	23	Niben.v0.4.2.Scf22433	+	25882	26145	aTATTCGACTGTATTCACGGTATGAAATa	nta-MIR6152b,	0.6
472	nta-MIR6152b-p5_1ss21CT	nbe-miR6152b-p5-11	GTATTCGACTGTATTCACGGTATG	0.713232	45.0181	12.2751	41.3092	17.2462	-0.124041	24	Niben.v0.4.2.Scf47353	-	29453	29716	ttcgagtGTATTCGACTGTATTCACGGTATGaaataggggattactgtatttttaaaatataatgtgaatcaattaacataatatactcata	nta-MIR6152b,	0.7
473	nta-MIR6152b-p5_1ss22CT	nbe-miR6152b-p5-12	TGTATTCGACTGTATTCACGGTAT	0.636509	54.0995	34.4953	62.1193	23.6713	0.199425	24	Niben.v0.4.2.Scf18879	-	137461	137724	tatTGTATTCGACTGTATTCACGGTATgaaacaggagattacacta	nta-MIR6152b,	0.8
474	nta-MIR6152b-p5_1ss24GA	nbe-miR6152b-p5-13	GTATTCGACTGTATTCACGGCATA	0.80161	116.261	35.4777	108.133	34.7536	-0.104566	24	Niben.v0.4.2.Scf56167	-	6681	6944	GTATTCGACTGTATTCACGGCATAaaataggggattacactgcttttaaaacggaaagtgaatcagttaac	nta-MIR6152b,	0.5
475	nta-MIR6152b-p5_1ss24TA	nbe-miR6152b-p5-14	TGTATTCGACTGTATTCACGGCAA	0.730749	146.347	46.0701	130.961	36.4316	-0.160258	24	Niben.v0.4.2.Scf29407	-	80218	80481	TGTATTCGACTGTATTCACGGCAAgaaataggggattaaactatttttaaaacggaaagt	nta-MIR6152b,	0.4
476	nta-MIR6152b-p5_1ss2GA-1	nbe-miR6152b-p5-15	TATATTCGACTGTATTCACGGCAT	0.468335	129.324	36.8864	109.202	19.7403	-0.243987	24	Niben.v0.4.2.Scf11753	+	56095	56358	atggagtgaaatatgagattacagctggagaaattatTATATTCGACTGTATTCACGGCATgaaataggggattatactatttttaaaacgaaaagtgaatcaattaacataatagactcctaatataactcaactaactcaac	nta-MIR6152b,	0.6
477	nta-MIR6152b-p5_1ss2GA-2	nbe-miR6152b-p5-16	TATATTCGACTGTATTCACGGCA	0.451612	115.681	24.0526	100.547	16.7899	-0.202275	23	Niben.v0.4.2.Scf29677	+	82156	82418	ttacTATATTCGACTGTATTCACGGCAtgaaacatgggat	nta-MIR6152b,	0.3
478	nta-MIR6152b-p5_1ss2TC	nbe-miR6152b-p5-17	ACTCACGGCATGAAATAGGGGATT	0.812144	377.537	55.5995	366.306	29.8919	-0.0435692	24	Niben.v0.4.2.Scf27818	-	20042	20305	ACTCACGGCGTGAAATAGGGGATTacactgtttttaa	nta-MIR6152b,	0.3
479	nta-MIR6152b-p5_1ss7CT	nbe-miR6152b-p5-18	TGTATTTGACTGTATTCACGGCAT	0.975763	55.8568	27.8913	52.8413	10.9703	-0.0800677	24	Niben.v0.4.2.Scf29587	+	4640	4903	actggacattatTGTATTTGACTGTATTCACGGCATgaaataggggattacattgtttttaaaacggaaagtgaatcaattaatataatagactcctac	nta-MIR6152b,	0.5
480	nta-miR6153	nbe-miR6153	TAGGACCATATTCACTATTTG	0.026801	3048.95	309.935	1970.48	304.929	-0.629767	21	Niben.v0.4.2.Scf2821	+	7701	7804	tgatacagttTAGGACCATATTCACTATTTGatgattaacaaaaggtgatcatcacgttttactctttgagcagGTAGTGAAAATGGTTCTAAATtgttttgga	nta-MIR6153,	1.1
481	nta-MIR6153-p3	nbe-miR6153-p3	GTAGTGAAAATGGTTCTAAAT	0.00664026	390.133	68.1525	1446.45	46.7299	1.89047	21	Niben.v0.4.2.Scf2821	+	7701	7804	tgatacagttTAGGACCATATTCACTATTTGatgattaacaaaaggtgatcatcacgttttactctttgagcagGTAGTGAAAATGGTTCTAAATtgttttgga	nta-MIR6153,	1.1
482	nta-miR6154a	nbe-miR6154a	TGGGTCTCCTGGAGAAAGGTC	0.385693	67.3054	20.4381	51.0539	18.9501	-0.398702	0	0	0	0	0	0	0	0
483	nta-miR6155_1ss20CT	nbe-miR6155-1	TAAGGTTGCCTTGCTCTTGTA	0.207362	608.668	197.127	393.26	128.157	-0.630172	21	Niben.v0.4.2.Scf10853	+	19905	20026	gcaggtgtgaTAAGGTTGCCTTGCTCTTGCAttctcttagataatttgattcagcttgctacctgaattaaattttttggtggaggaaATTCGAGAGCAAGGCTACCTCATGatacgtgcag	nta-MIR6155,	1.1
484	nta-miR6155	nbe-miR6155-2	TAAGGTTGCCTTGCTCTTGCA	0.102828	860.093	189.399	581.813	93.0584	-0.563938	0	0	0	0	0	0	0	0
485	nta-MIR6155-p3	nbe-miR6155-p3-1	AGAATTCGAGAGCAAGGCTAC	0.0175181	30.959	6.79373	65.2315	9.16648	1.07521	21	Niben.v0.4.2.Scf10853	+	49002	49262	aaaaaattgtaaattggatgtcacttcttacgcaggtgtgataaggttgccttgctcttgcattcccttaaataatttgatttaacttgctacttgaattaattttttggtagagAGAATTCGAGAGCAAGGCTACctctcatgatacgggcaaaagaggtaacatcaaattcactttttcta	nta-MIR6155,	0.9
486	nta-MIR6155-p3_1ss21CT	nbe-miR6155-p3-2	ATTCGAGAGCAAGGCTACCTTATG	0.0648792	50.3933	25.145	156.74	64.209	1.63707	24	Niben.v0.4.2.Scf10853	+	19905	20026	gcaggtgtgaTAAGGTTGCCTTGCTCTTGCAttctcttagataatttgattcagcttgctacctgaattaaattttttggtggaggaaATTCGAGAGCAAGGCTACCTCATGatacgtgcag	nta-MIR6155,	1.1
487	nta-MIR6155-p3_1ss26CT	nbe-miR6155-p3-3	AGAGAATTCGAGAGCAAGGCTACCTTA	0.0268139	62.1897	18.748	160.922	42.7703	1.37162	27	Niben.v0.4.2.Scf4484	+	50994	51260	aatatgtaaattggatgtcacttcttacgcaggtgtgataaggttgccttgctcttgtattctcttagacaatttgatttagcttgctacctgaattaaattatttggtagAGAGAATTCGAGAGCAAGGCTACCTCAtgatacatgcagaaaaagtaacatccaattcacgtttt	nta-MIR6155,	1.2
488	nta-MIR6155-p3_1ss5AG	nbe-miR6155-p3-4	AGAGGGAATTCGAGAGCAAGGCT	0.831872	38.5364	10.5876	40.2435	24.1235	0.0625353	23	0	0	0	0	0	nta-MIR6155,	1.2
489	nta-miR6156	nbe-miR6156	TTGAAGATGTTCTATTTCTGT	#N/A	#N/A	#N/A	#N/A	#N/A	#N/A	0	0	0	0	0	0	0	0
490	nta-miR6157_R-1_1ss21GA	nbe-miR6157-1	TGGTAGACGTAGGATTTGAAA	0.0292986	0.0317383	0.031012	17.4283	14.3156	9.10099	21	Niben.v0.4.2.Scf19967	-	9840	9903	ttcggattaaTGGTAGACGTAGGATTTGAAGacTATAAATCCTAGTCTTCCATTtgtcttagaa	nta-MIR6157,	1
491	nta-miR6157	nbe-miR6157-2	TGGTAGACGTAGGATTTGAAGA	0.26746	14.2287	8.22005	29.3082	17.4673	1.0425	0	0	0	0	0	0	0	0
492	nta-MIR6157-p3	nbe-miR6157-p3	TTTAAATCCTAGTCTTCCATT	0.0351417	126.361	40.7446	46.205	4.09564	-1.45143	21	Niben.v0.4.2.Scf19967	-	9840	9903	ttcggattaaTGGTAGACGTAGGATTTGAAGacTATAAATCCTAGTCTTCCATTtgtcttagaa	nta-MIR6157,	1
493	nta-miR6158a	nbe-miR6158a	AAGTTCGATTTGTACGAAGGGC	0.02776	18.6149	4.30783	36.4223	7.10322	0.968364	0	0	0	0	0	0	0	0
494	nta-miR6159	nbe-miR6159	TAGCATAGAATTCTCGCACCTA	#N/A	#N/A	#N/A	#N/A	#N/A	#N/A	0	0	0	0	0	0	0	0
495	nta-miR6160	nbe-miR6160	GCATATATGGGCCAACTGTGTAAC	0.12729	15.3306	6.86983	33.9371	13.3279	1.14645	0	0	0	0	0	0	0	0
496	nta-MIR6160-p3_1ss5AG	nbe-miR6160-p3	ATATGTGGACCAACTATGTGACGG	0.738717	30.5381	12.691	31.8859	3.90589	0.0623086	24	Niben.v0.4.2.Scf25100	+	26312	26387	tTCGAAAAGGGCATATTTGGACTAActatgtaacagtaagggcATATATGGACCAACTATGTGACGGtaagggcat	nta-MIR6160,	0.4
497	nta-MIR6160-p5_1ss20GA	nbe-miR6160-p5	TCGAAAAGGGCATATATGGACCAA	0.875404	32.3072	7.69325	31.4299	8.87011	-0.039719	24	Niben.v0.4.2.Scf25100	+	26312	26387	tTCGAAAAGGGCATATTTGGACTAActatgtaacagtaagggcATATATGGACCAACTATGTGACGGtaagggcat	nta-MIR6160,	0.4
498	nta-miR6161a	nbe-miR6161a-1	GCTGGACCGGTATACTTTGCTGAC	0.703802	422.498	66.2121	400.602	49.8695	-0.0767749	0	0	0	0	0	0	0	0
499	nta-miR6161a_L-1R+1_1ss2CA	nbe-miR6161a-2	ATGGACCGGTATACTTTGCTGACT	0.618229	267.268	41.1007	250.856	30.1803	-0.0914237	24	Niben.v0.4.2.Scf36730	+	329	592	ttacaattgagaccggtccagcataatataccggagttcgatgcacctgtatatgaactccagcatattatgATGGACCGGTATACTTTGCTGACTccagtaaaatatactagagactggag	nta-MIR6161a,nta-MIR6161b,	1
500	nta-miR6161a_L-2R-1_1ss22GA	nbe-miR6161a-3	TGGACCGGTATACTTTGCTAA	0.514478	423.049	129.369	354.415	102.483	-0.255383	21	Niben.v0.4.2.Scf30505	-	122671	122781	attttgctgcAACAGAGACTGGTCCAGCATAATAtactggagttcggtgcacctgtgtatgaactctagcatattatgcAGGACCGGTATACTTTGCTGActccagtataa	nta-MIR6161a,	1.1
501	nta-MIR6161a-p5	nbe-miR6161a-p5	AACAGAGACTGGTCCAGCATAATA	0.0658538	331.658	30.6828	249.208	38.2216	-0.412345	24	Niben.v0.4.2.Scf30505	-	122671	122781	attttgctgcAACAGAGACTGGTCCAGCATAATAtactggagttcggtgcacctgtgtatgaactctagcatattatgcAGGACCGGTATACTTTGCTGActccagtataa	nta-MIR6161a,	1.1
502	nta-miR6161b_1ss15CT	nbe-miR6161b-1	GCTGGACCGGTATATTTTGCTGAC	0.0256172	145.797	6.53439	122.673	6.93047	-0.249146	24	Niben.v0.4.2.Scf30547	+	103518	103781	gctgcaatagagatcggtcccgcataatacacggaaattcggtgcgtctgtgtacgaactccagcatattatGCTGGACCGGTATATTTTGCTGACtc	nta-MIR6161b,nta-MIR6161a,	0.7
503	nta-miR6161b_1ss4GA	nbe-miR6161b-2	GCTAGACCGGTATACTTTGCTGAC	0.572636	669.062	120.762	614.395	83.2466	-0.122973	24	Niben.v0.4.2.Scf10454	+	67084	67347	caacagagaccggtcccgtataatatacggcagttcggtgcatttgtgtacgaactccagcatattatGCTAGACCGGTATACTTTGCTGACt	nta-MIR6161b,nta-MIR6161a,	0.9
504	nta-miR6161b_1ss8CA	nbe-miR6161b-3	GCTGGACAGGTATACTTTGCTGAC	0.349217	133.852	14.6142	116.364	23.2623	-0.201986	24	Niben.v0.4.2.Scf10331	+	65738	66001	ggtgcatttgtgtacgaattccagcatattatGCTGGACAGGTATACTTTGCTGAC	nta-MIR6161b,nta-MIR6161a,	0.8
505	nta-miR6161b_L+1R-1_1ss3CA	nbe-miR6161b-4	TGATGGACCGGTATACTTTGCTGA	0.649564	219.382	30.6766	206.961	28.4037	-0.0840864	24	Niben.v0.4.2.Scf56760	+	1208	1471	gctgcaacagagactggtccaacataatatactggagtcggtgcacccgtgtatgaactccagcatattaTGATGGACCGGTATACTTTGCTGAct	nta-MIR6161b,nta-MIR6161a,	1
506	nta-miR6161b_L+2R-1_1ss8AG	nbe-miR6161b-5	ATGCTGGGCCGGTATACTTTGCTGA	0.251695	214.29	10.0761	188.834	25.193	-0.18244	25	Niben.v0.4.2.Scf12597	-	108485	108749	aaccagcgtttaccaagtcactaaaaaacagccattattctgctgcaatagagatcggtctcgtataatatatgggagttcgttgcatttttgtacgaactccagcatattATGCTGGGCCGGTATACTTTGCTGAct	nta-MIR6161b,nta-MIR6161a,	0.8
507	nta-miR6161b_L-2_1ss11TG	nbe-miR6161b-6	TGGACCGGGATACTTTGCTGAC	0.457207	69.4639	26.9424	53.4041	24.2717	-0.379312	22	Niben.v0.4.2.Scf37590	-	86910	87171	gctgcaacataaccgattttgtataacatacgggagttcggtgcatttgtgtacgaactccagcattatgcTGGACCGGGATACTTTGCTGACt	nta-MIR6161b,nta-MIR6161a,	0.7
508	nta-MIR6161b-p3_1ss10TG	nbe-miR6161b-p3-1	ATACTTTGCGGACTCCAGTATAAT	#N/A	#N/A	#N/A	#N/A	#N/A	#N/A	24	Niben.v0.4.2.Ctg25866454	+	1347	1610	ttgctgcaacagagaccggtccagcataaatgctggagttctgtgcacttgtgtatgaactccagcatattatgctggaccggtATACTTTGCGGACTCCAGTATAATatact	nta-MIR6161b,	1.2
509	nta-MIR6161b-p3_1ss13AG	nbe-miR6161b-p3-2	TTTGCTGACTCCGGTATAATATACT	#N/A	#N/A	#N/A	#N/A	#N/A	#N/A	25	Niben.v0.4.2.Scf51098	+	28777	29041	GTGCATCTATGTATGAACTTCCAGcatattatgctggaccgatatacTTTGCTGACTCCGGTATAATATACTggagactggagcatcg	nta-MIR6161b,nta-MIR6161c,	0.8
510	nta-MIR6161b-p3_1ss3GA-1	nbe-miR6161b-p3-3	ATACTGGACCGGTATACTTTGCTG	0.360753	381.318	56.6822	325.171	80.7679	-0.229798	24	0	0	0	0	0	nta-MIR6161b,nta-MIR6161a,nta-MIR6161a,	1.2
511	nta-MIR6161b-p3_1ss3GA-2	nbe-miR6161b-p3-4	TGAACCGGTATACTTTGCTGACTC	0.487401	209.668	12.129	194.743	29.8684	-0.106541	24	Niben.v0.4.2.Scf12157	-	111359	111622	ctccagcatattatgcTGAACCGGTATACTTTGCTGACTC	nta-MIR6161b,nta-MIR6161a,	0.7
512	nta-MIR6161b-p3_1ss8TA	nbe-miR6161b-p3-5	ATTGGAGATCGGTGCACCTGTGTA	0.12854	153.451	22.9988	118.883	8.17527	-0.368229	24	Niben.v0.4.2.Scf12429	+	19187	19450	gcaatagggaccggtctaacataatatATTGGAGATCGGTGCACCTGTGTAt	nta-MIR6161b,nta-MIR6161a,	0.7
513	nta-MIR6161b-p5_1ss10GA	nbe-miR6161b-p5-1	AATATATTGAAGTTCGGTGCACCT	0.972206	106.981	29.5951	105.915	30.5486	-0.0144458	24	Niben.v0.4.2.Scf23377	+	55442	55705	tttgctacaatagagaccgatccaacatAATATATTGAAGTTCGGTGCACCTgtgtatgaactccagcatattatgctggaccggtatactttgctagctcc	nta-MIR6161b,nta-MIR6161a,	0.9
514	nta-MIR6161b-p5_1ss12CG	nbe-miR6161b-p5-2	AGTATAATATAGTAGAGACTGGAG	0.873938	78.2189	39.0345	68.4137	18.7514	-0.193232	24	Niben.v0.4.2.Scf10386	+	6830	7093	ggatcAGTATAATATAGTAGAGACTGGAGcaccggtgctccaaactccaatatattatgctggacc	nta-MIR6161b,	1.1
515	nta-MIR6161b-p5_1ss12CT	nbe-miR6161b-p5-3	AGCATATTATGTTGGACCGGTATA	0.818439	243.394	25.1822	254.95	50.61	0.0669232	24	0	0	0	0	0	nta-MIR6161b,nta-MIR6161a,nta-MIR6161a,	1.2
516	nta-MIR6161b-p5_1ss15GA	nbe-miR6161b-p5-4	AGCATAATATATTGAAGTTCGGTG	0.981606	37.863	17.6827	35.6897	6.19851	-0.0852815	24	Niben.v0.4.2.Scf14471	+	91340	91603	AGCATAATATATTGAAGTTCGGTGcacatgtgtatgaacttccagtatattatgctggaactctaacacacagaaatttccagcataatatactgaaaattcgagcacttgtatgaacttctag	nta-MIR6161b,nta-MIR6161a,	1.1
517	nta-MIR6161b-p5_1ss1CA	nbe-miR6161b-p5-5	AAGTATAATATACTAGAGACTGGA	0.222822	136.156	16.7466	117.066	13.5369	-0.21794	24	Niben.v0.4.2.Scf44037	+	8443	8706	ctagtatactttgttggctaAAGTATAATATACTAGAGACTGGAgcaccgatgctccaaactccaatatattatgttggaccgagtatatatt	nta-MIR6161b,	0.9
518	nta-MIR6161b-p5_1ss2GT	nbe-miR6161b-p5-6	ATCATAATATATTGGAGTTCGGTG	0.116523	128.381	15.4247	105.482	2.89216	-0.283443	24	Niben.v0.4.2.Scf10382	+	26460	26723	tgatccATCATAATATATTGGAGTTCGGTGcatctgtgtatgaacttctagcatattatgctggaccagtatactttgttggctccagtataatatactagagactggagcaccagttctccaaactccagtacattatgatggaccg	nta-MIR6161b,nta-MIR6161a,	1.1
519	nta-MIR6161b-p5_1ss3CT	nbe-miR6161b-p5-7	AGTATAATATATTGGAGTTCGGTG	0.396321	104.981	23.5593	88.3857	11.9766	-0.24825	24	Niben.v0.4.2.Scf3396	+	89605	89868	gactggtccAGTATAATATATTGGAGTTCGGTGcacctgtgtatgaactctagcatattatagtggaccgata	nta-MIR6161b,nta-MIR6161a,	1.2
520	nta-MIR6161b-p5_1ss3TA	nbe-miR6161b-p5-8	AGAATAATATACTAGAGACTGGAG	0.1877	156.039	17.7556	126.096	24.4966	-0.307384	24	Niben.v0.4.2.Scf27284	-	12835	13098	tgctggctccAGAATAATATACTAGAGACTGGAGcaccggctctccaaactctagtacattatgctggaccgata	nta-MIR6161b,	0.9
521	nta-MIR6161b-p5_1ss4AG	nbe-miR6161b-p5-9	ATAGTATATTGGAGTTCGGTG	0.779553	32.1774	8.99764	30.4386	12.5682	-0.0801452	21	Niben.v0.4.2.Scf31588	-	462	722	actgcaacatatgttgatccaacATAGTATATTGGAGTTCGGTGcatttgcgtataaacttccaacatattatgctggatcggtatactttgctgg	nta-MIR6161b,nta-MIR6161a,	1
522	nta-MIR6161b-p5_1ss6TC	nbe-miR6161b-p5-10	ATACTCTGCTGACTCCAGTATAAT	0.787755	106.384	11.1704	109.499	13.1425	0.0416376	24	Niben.v0.4.2.Scf23150	+	54907	55170	ATACTCTGCTGACTCCAGTATAATatactggagacgggagcatcggtcctccaaactccagtatattatacatgaca	nta-MIR6161b,	0.9
523	nta-MIR6161b-p5_1ss7AG	nbe-miR6161b-p5-11	AGCATAGTATATTGGAGTTCGGTG	0.602226	79.6163	28.7921	65.3325	19.5505	-0.285262	24	Niben.v0.4.2.Scf13310	+	82551	82814	gctgcaacagagaccggtccAGCATAGTATATTGGAGTTCGGTGcatatgtgtatgaactccatcatattatgctggaccggtatactttgctgg	nta-MIR6161b,nta-MIR6161a,	1.2
524	nta-MIR6161b-p5_1ss8TC	nbe-miR6161b-p5-12	AGTATAACATACTAGAGACTGGA	#N/A	#N/A	#N/A	#N/A	#N/A	#N/A	23	Niben.v0.4.2.Scf16153	+	69515	69777	ggctccAGTATAACATACTAGAGACTGGAgcaccggtgctccaaactctagtatattatgttggactg	nta-MIR6161b,	1.1
525	nta-MIR6161b-p5_1ss9TC	nbe-miR6161b-p5-13	TGGACCGGCATACTTTGCTGACTC	0.857256	82.0375	25.5189	86.9961	27.6899	0.0846674	24	Niben.v0.4.2.Scf45708	+	65433	65696	TGGACCGGCATACTTTGCTGACTCccgtataatataagggagactggagtatatgtgctccaaactccagtatattatactgggcatttgtactt	nta-MIR6161b,nta-MIR6161a,	0.9
526	nta-miR6161c	nbe-miR6161c	AATATACTGGAGTTCGGTGCACCT	0.897374	201.225	47.9238	193.803	29.5901	-0.0542134	24	Niben.v0.4.2.Scf2313	-	146856	146922	atccaacatAATATACTGGAGTTCGGTGCACCTGTGTATGAACTTCCAGCATAttatgctggaccgg	nta-MIR6161c,	1
527	nta-MIR6161c-p3_1ss1TA	nbe-miR6161c-p3-1	AGCACCTATGTATGAACTTCCAGC	0.457098	437.044	63.4379	399.925	39.7693	-0.128051	24	0	0	0	0	0	nta-MIR6161c,	1.1
528	nta-MIR6161c-p3_1ss5AG	nbe-miR6161c-p3-2	ACCTGTGTATGAACTTCCAGCATA	0.725543	407.567	89.223	379.92	79.2352	-0.101341	24	Niben.v0.4.2.Scf2313	-	146856	146922	atccaacatAATATACTGGAGTTCGGTGCACCTGTGTATGAACTTCCAGCATAttatgctggaccgg	nta-MIR6161c,	1
529	nta-MIR6161c-p3_1ss5CT	nbe-miR6161c-p3-3	TGCATCTATGTATGAACTTCCAGC	0.551822	184.267	14.2632	172.51	26.1088	-0.095118	24	Niben.v0.4.2.Scf25169	+	8495	8758	ctacaacagagaccggtccaacataatatactgaagtttggTGCATCTATGTATGAACTTCCAGCatattatactggaccagtatactttgttggct	nta-MIR6161c,	0.9
530	nta-MIR6161c-p5_1ss10CT	nbe-miR6161c-p3-4	AGTTCGGTGTACCTATGTATGAAC	0.10253	131.046	9.8433	115.824	5.94742	-0.178143	24	Niben.v0.4.2.Scf1706	+	156115	156378	ttgcagcagagatcggttcagtataatatactggAGTTCGGTGTACCTATGTATGAACtccagcatattatgctagaccggtatattttgctggct	nta-MIR6161c,	1.1
531	nta-MIR6161c-p5_1ss13CG	nbe-miR6161c-p3-5	AGTTCGGTGCACGTATGTATGAA	#N/A	#N/A	#N/A	#N/A	#N/A	#N/A	23	Niben.v0.4.2.Scf12486	-	57074	57336	gagaccggtccaacataatatactggAGTTCGGTGCACGTATGTATGAActccagcatattatgccggaccagtatactttgttggctccaatataatatactggagactaaagtatcggtgctccaaattccagtatattatgttggaccggtata	nta-MIR6161c,	1.2
532	nta-MIR6161c-p5_1ss3CG	nbe-miR6161c-p3-6	AGGATAATATACTGGAGTTCGGTG	0.260454	453.251	41.3698	398.352	54.2325	-0.186267	24	0	0	0	0	0	nta-MIR6161c,	1.1
533	nta-MIR6161c-p5_1ss6CT	nbe-miR6161c-p3-7	GTGCATCTATGTATGAACTTCCAG	0.717705	153.294	17.5655	148.21	12.0149	-0.0486601	24	Niben.v0.4.2.Scf51098	+	28777	29041	GTGCATCTATGTATGAACTTCCAGcatattatgctggaccgatatacTTTGCTGACTCCGGTATAATATACTggagactggagcatcg	nta-MIR6161b,nta-MIR6161c,	0.8
534	nta-MIR6161c-p5_1ss6TC	nbe-miR6161c-p3-8	ACCTACGTATGAACTTCCAGCATA	0.279229	233.955	35.2905	197.689	32.2144	-0.242999	24	Niben.v0.4.2.Scf2071	+	10294	10557	ACCTACGTATGAACTTCCAGCATAttaagctggaactccaatacgttga	nta-MIR6161c,	0.8
535	nta-MIR6161c-p5_1ss8TA	nbe-miR6161c-p3-9	AGTTCGGAGCACCTATGTATGAAC	0.167804	201.714	25.0315	164.369	26.8427	-0.295367	24	Niben.v0.4.2.Scf10077	-	71375	71638	gagaccggtccagcataatatactggAGTTCGGAGCACCTATTTATGAACttccaacatattatgctggaccggtata	nta-MIR6161c,	1.2
536	nta-miR6161d	nbe-miR6161d-1	TGAACTCCAGCATATTATACT	0.60089	107.623	11.8481	100.874	18.159	-0.0934373	0	0	0	0	0	0	0	0
537	nta-miR6161d_L+3	nbe-miR6161d-2	ACTTGAACTCCAGCATATTATACT	0.128276	224.64	26.1854	185.718	9.56607	-0.274501	24	0	0	0	0	0	nta-MIR6161d,	0.9
538	nta-miR6161d_L+3_1ss12AG	nbe-miR6161d-3	GCTTGAACTCCGGCATATTATACT	0.892303	48.1773	25.58	43.2817	12.7859	-0.154599	24	Niben.v0.4.2.Scf25311	-	4430	4693	tacggaagttttagcataagtatGCTTGAACTCCGGCATATTATACGgaagttccaggataactatgctggaacttccgtataatatgcgggagtgcaagtataattatgctggaactcccagc	nta-MIR6161d,	1.5
539	nta-miR6161d_L+3_1ss24TA	nbe-miR6161d-4	GCTTGAACTCCAGCATATTATACA	0.59439	138.527	29.8378	125.097	15.2858	-0.147118	24	Niben.v0.4.2.Scf6125	+	54490	54753	catgtatattatacaggagttccagcataagtatGCTTGAACTCCAGCATATTATACAggagttccatgataactatgttggaactcccgcataatatgttggagttccaagataagtacactagaactcccgcataatatactgg	nta-MIR6161d,nta-MIR6161d,	1.1
540	nta-miR6161d_L+5R-1	nbe-miR6161d-5	ATGATTGAACTCCAGCATATTATAC	0.798375	104.62	16.0768	107.956	14.5973	0.0452797	25	Niben.v0.4.2.Scf14844	-	185047	185311	gtacgccaacatattataggggagttccaacataagtATGATTGAACTCCAGCATATTATACgggagttccgggataagtatattggaacttcagcataatatgatcatatgcgaat	nta-MIR6161d,	0.8
541	nta-miR6161d_L+5R-2	nbe-miR6161d-6	ATGATTGAACTCCAGCATATTATA	0.675314	38.4316	12.1578	42.7304	11.323	0.152968	24	Niben.v0.4.2.Scf1341	+	48456	48719	aacactgttcaaaatctgcaaaatacgccagtatattatgctggagctccagcataagtATGATTGAACTCCAGCATATTATAcgagagttccaggataaaaatgctggaactccagcataatatgatagagttccaacataagtacactagaacttcagcataatatattggagttccagcaagtataattgtccagtata	nta-MIR6161d,	1
542	nta-MIR6161d-p3_1ss13TA	nbe-miR6161d-p3-1	AATATACTGGAGATTGGAACACCA	0.24545	786.778	241.581	538.164	178.236	-0.54791	24	0	0	0	0	0	nta-MIR6161d,	0.9
543	nta-MIR6161d-p3_1ss21AG	nbe-miR6161d-p3-2	ATAATATACTGGAGTTTGGAGCAC	0.151706	1552.38	178.58	1328.99	24.7337	-0.224149	24	Niben.v0.4.2.Scf9663	+	64607	64695	taagtatactagaactccagtatAATATACTGGAGTTCCAACAAGTAtaattgtctagtATAATATACTGGAGTTTGGAGCACcgatgc	nta-MIR6161d,	0.9
544	nta-MIR6161d-p3_1ss2CG	nbe-miR6161d-p3-3	AGTGGAGTTCCAGCAAGTATAAAT	0.342857	455.922	32.7815	397.733	72.885	-0.196988	24	Niben.v0.4.2.Scf17397	-	2236	2499	atactggagttcaagcataagtatgcttgaactccagcagattatacgggagttccagggtaacttacattagaactccagcataatatAGTGGAGTTCCAGCAAATATAAAT	nta-MIR6161d,	0.9
545	nta-MIR6161d-p5_1ss18TC	nbe-miR6161d-p5-1	AGCATATTATACTGGAGCTCCAGC	0.625196	24.1083	16.0209	33.0086	18.8736	0.453315	24	Niben.v0.4.2.Scf11588	-	73982	74245	acttctAGCATATTATACTGGAACTCCAGCatacagcaagttccagcataatatactggagaa	nta-MIR6161d,	1
546	nta-MIR6161d-p5_1ss22TG	nbe-miR6161d-p5-2	AAGTATGCTTGAACTCCAGCAGAT	0.716818	45.2036	36.457	47.2286	26.619	0.0632223	24	Niben.v0.4.2.Scf13776	-	35839	36102	tccgacacAAGTATGCTTGAACTCCAGCATATtatactggagttccaagatagtatgctggaactccagcataatatgatggggttccagcataagtacactagaactccagcataatatactggagttctagcaagtataattgtccag	nta-MIR6161d,	1.2
547	nta-MIR6161d-p5_1ss2TA	nbe-miR6161d-p5-3	AATATACTGGAGTTCCAGCAAGTA	0.384596	606.776	63.6572	506.957	138.416	-0.259299	24	Niben.v0.4.2.Scf9663	+	64607	64695	taagtatactagaactccagtatAATATACTGGAGTTCCAACAAGTAtaattgtctagtATAATATACTGGAGTTTGGAGCACcgatgc	nta-MIR6161d,	0.9
548	nta-MIR6161d-p5_1ss7GT	nbe-miR6161d-p5-4	ATACTGTAGTTCCAGCAAGTATAA	0.378267	45.2484	25.717	23.8045	23.7902	-0.926632	24	Niben.v0.4.2.Scf10983	+	55530	55793	taagtacattagaactccagcataatATACTGTAGTTCCAGCAAGTATAAatgttcagtataatatactggagtttggagcgccggtgctccagtctcccatatattatacaaaagtcagcaaagtatatcggtccagtataatatactggagttcgtacaca	nta-MIR6161d,	0.9
549	nta-miR6162	nbe-miR6162	AGAAAAATGGTAGCCATTGGA	#N/A	#N/A	#N/A	#N/A	#N/A	#N/A	0	0	0	0	0	0	0	0
550	nta-miR6163_L+1R-1_1ss10CT	nbe-miR6163-1	TTGGAAGTATTGCCTAAGTTTG	0.0204712	0.0305479	0.0298343	60.3938	44.2311	10.9491	22	Niben.v0.4.2.Scf1411	-	83444	83546	TGAGTTAAATGATTTATGGCATgtacgtttgggtcatgtcaattataaaaccttgcgaaaaatgattaacTTGGAAGTGTTGCCTAAGTTTGaatgcgaaaaa	nta-MIR6163,	0.5
551	nta-miR6163	nbe-miR6163-2	TGGAAGTACTGCCTAAGTTTGA	0.113686	2.52118	4.30394	28.4907	5.11703	3.49832	0	0	0	0	0	0	0	0
552	nta-MIR6163-p5	nbe-miR6163-p5	TGAGTCAAATGATTTATGGCAT	#N/A	#N/A	#N/A	#N/A	#N/A	#N/A	22	Niben.v0.4.2.Scf1411	-	83444	83546	TGAGTTAAATGATTTATGGCATgtacgtttgggtcatgtcaattataaaaccttgcgaaaaatgattaacTTGGAAGTGTTGCCTAAGTTTGaatgcgaaaaa	nta-MIR6163,	0.5
553	nta-miR6164a	nbe-miR6164a-1	TCACATAAATTGAAACGGAGG	0.73619	663.41	297.651	722.443	231.559	0.122984	0	0	0	0	0	0	0	0
554	nta-miR6164a_L+1R-1	nbe-miR6164a-2	TTCACATAAATTGAAACGGAG	0.0376396	209.926	27.9417	296.614	29.0488	0.498706	21	Niben.v0.4.2.Scf16926	+	3333	3558	tttatactcactccgtttcAATTTATGTGAACATATTTCCTTTttggtccgtgccaaaaagaatgacccctttccttatttggaaacaatttacctttatgcaatgatttatagccacacaaaatatatgttcctcattttacaccacaagttcaaaagtcttctatcttttcttaaactccatgcccagtcaaatgaaTTCACATAAATTGAAACGGAGggagta	nta-MIR6164b,	0.8
555	nta-miR6164a_L+4R-1_1ss13AC	nbe-miR6164a-3	AGGTTCACATAACTTGAAACGGAG	0.678697	34.1997	4.24619	33.4181	23.2167	-0.033356	24	0	0	0	0	0	nta-MIR6164a,nta-MIR6164b,	0.8
556	nta-MIR6164a-p3_1ss11CT	nbe-miR6164a-p3	AACTTCGTGCTCAGTCAAATAGGT	0.492084	221.388	34.0904	201.245	25.2402	-0.137622	24	Niben.v0.4.2.Scf2564	-	167714	167977	atctgggccccattggacatgtttaggaccagaaattccaaaagtccttatttttttcttaAACTTCGTGCTCAGTCAAATAGGTtcacat	nta-MIR6164a,	0.5
557	nta-MIR6164a-p5	nbe-miR6164a-p5-1	ACTTATTTCCTTTTTAGTCCGTGC	0.331118	88.528	20.4419	109.674	25.0541	0.309018	24	0	0	0	0	0	nta-MIR6164a,nta-MIR6164b,	0.8
558	nta-MIR6164a-p5_1ss10CT	nbe-miR6164a-p5-2	ACTTCGTGCTCAGTCAAATAGGTT	0.852976	160.819	24.7447	156.665	3.06815	-0.0377531	24	Niben.v0.4.2.Scf11094	+	14304	14567	ttttcttatACTTCGTGCTCAGTCAAATAGGTTtatataaattggaacggagggagtatatgattt	nta-MIR6164a,	0.5
559	nta-MIR6164a-p5_1ss19AG	nbe-miR6164a-p5-3	TTTAGTCCGTGCCAAAAAGAATGA	0.918122	41.2198	16.1909	38.646	8.46043	-0.0930172	24	Niben.v0.4.2.Scf61394	-	17827	18052	attatacaccctctgtttcaatttatgtgaacctattttcttTTTAGTCCGTGCCAAAAAGAATGAcatctttccctatttggaaacaatttacctttatgcaatgatttataaccacacaaaatatatatgatttattttgcaccacaagttcaaaaatcttctctcttttcttaaactccgtgcccaatcaaatgggTTCATATAAATTGAAACGGAGggagta	nta-MIR6164a,	0.8
560	nta-MIR6164a-p5_1ss22GA	nbe-miR6164a-p5-4	AACTTCGTGCCCAGTCAAATAAGT	0.901502	482.788	86.4805	474.601	96.7603	-0.0246739	24	Niben.v0.4.2.Scf20462	+	27419	27682	ctatctttttttaAACTTCGTGCCCAGTCAAATAAGTttacataaattggaatg	nta-MIR6164a,	0.3
561	nta-MIR6164a-p5_1ss9CT	nbe-miR6164a-p5-5	ACTTCGTGTCCAGTCAAATAGGTT	0.882579	150.261	34.4418	153.575	28.5282	0.0314803	24	Niben.v0.4.2.Scf13133	+	1359	1622	ACTTCGTGTCCAGTCAAATAGGTTcacata	nta-MIR6164a,	0.3
562	nta-MIR6164b-p3_1ss23CT	nbe-miR6164b-p3	ATAAATTGAAACGGAGGGAGTATA	0.631606	882.924	245.419	965.22	164.847	0.128569	24	0	0	0	0	0	nta-MIR6164b,	0.9
563	nta-MIR6164b-p5	nbe-miR6164a-p5-6	AATTTATGTGAACCTATTTCCTTT	0.605305	113.73	37.1143	97.223	24.1081	-0.226239	24	Niben.v0.4.2.Scf16926	+	3333	3558	tttatactcactccgtttcAATTTATGTGAACATATTTCCTTTttggtccgtgccaaaaagaatgacccctttccttatttggaaacaatttacctttatgcaatgatttatagccacacaaaatatatgttcctcattttacaccacaagttcaaaagtcttctatcttttcttaaactccatgcccagtcaaatgaaTTCACATAAATTGAAACGGAGggagta	nta-MIR6164b,	0.8
564	nta-MIR6164b-p5_1ss10GA	nbe-miR6164a-p5-7	AATTTATGTAAACCTATTTCCTTT	#N/A	#N/A	#N/A	#N/A	#N/A	#N/A	24	0	0	0	0	0	nta-MIR6164b,	0.9
565	hbr-MIR6173-p3_1ss3CT-1	nbe-miR6173-p3-1	AGTGCTGTAGCTAACGCGTT	0.330559	3564.64	879.09	2870.1	554.353	-0.312653	20	Niben.v0.4.2.Scf14178	+	61053	61312	ctaggCGCTGTGCGTATCGACCCGtgcAGTGCTGTAGCTAACGCGTTa	hbr-MIR6173,	0.7
566	hbr-MIR6173-p3_1ss3CT-2	nbe-miR6173-p3-2	AGTGCTGTAGCTAACGCGTTA	0.387067	3058.35	794.73	2527.26	433.966	-0.275179	21	Niben.v0.4.2.Scf23682	+	25759	26019	ataggcgttgtgcgtatcgacccgtgcAGTGCTGTAGCTAACGCGTTA	hbr-MIR6173,	0.5
567	hbr-MIR6173-p3_1ss4CT-1	nbe-miR6173-p3-3	CAGTGCTGTAGCTAACGCGTTA	0.349632	4134.11	1010.57	3373.41	585.273	-0.293369	22	Niben.v0.4.2.Scf23291	+	82644	82905	ctaggcactgTGCGTATCGACCCGTGCAGTGCTGTAGCTAACGCGTTA	hbr-MIR6173,	0.7
568	hbr-MIR6173-p3_1ss4CT-2	nbe-miR6173-p3-4	CAGTGCTGTAGCTAACGCGTT	0.358439	4825.5	986.401	4012.66	820.013	-0.266118	21	Niben.v0.4.2.Scf27912	+	95000	95260	cgCTGTGCGTATCGACCCGTGCAGTGCTGTAGCTAACGCGTTaagtatcccgcctg	hbr-MIR6173,	0.4
569	hbr-MIR6173-p3-1	nbe-miR6173-p3-5	GGGATTAGATACCCCAGTAGTCC	0.57578	1454.56	208.936	1312.29	419.305	-0.1485	23	Niben.v0.4.2.Scf13565	+	13953	14215	cgcattcattcgtatacgtcagaggagcgaatGGGATTAGATACCCCAGTAGTCCtagcagtaaacgatggatact	hbr-MIR6173,	0.6
570	hbr-MIR6173-p3-2	nbe-miR6173-p3-6	TGCGTATCGACCCGTGCAGT	0.980535	2114.99	653.766	2069.63	364.053	-0.0312791	20	Niben.v0.4.2.Scf4182	+	29767	30026	TAGCCGTAAACGATGGATACtaggcgctgTGCGTATCGACCCGTGCAGTg	hbr-MIR6173,	0.5
571	gma-miR6300_R+11	nbe-miR6300-1	GTCGTTGTAGTATAGTGGTGAGTATTCCC	0.0282547	11767.6	248.464	17828.5	2133.12	0.599366	29	Niben.v0.4.2.Scf14675	+	42635	42903	aaagccaacactaacaacaagGTCGTTGTAGTATAGTGGTGAGTATTCCCgc	gma-MIR6300,	0.4
572	gma-miR6300_R+2	nbe-miR6300-2	GTCGTTGTAGTATAGTGGTG	0.0681065	14782.3	1409.74	19682.8	2792.67	0.413063	20	Niben.v0.4.2.Scf3128	+	38283	38542	cctgtcacgcgggtaactctggttcgatatcattgtttgtttttaactgttgtgagcctggctaggccagataattaaatagaatggctagtatgatactgctcacagccaaGTCGTTGTAGTATAGTGGTGagtattcctgcctgtcacccgattgacccg	gma-MIR6300,	0.6
573	gma-miR6300_R+3-1	nbe-miR6300-3	GTCGTTGTAGTATAGTGGTAA	0.00889142	12781.7	892.959	17452.7	979.33	0.449366	21	Niben.v0.4.2.Scf27090	+	13632	13892	agataccattaaacaactttgcaatatGTCGTTGTAGTATAGTGGTAAgtattcccg	gma-MIR6300,	0.6
574	gma-miR6300_R+3-2	nbe-miR6300-4	GTCGTTGTAGTATAGTGGTGA	0.070994	13259	625.443	17657	2206.25	0.41327	21	Niben.v0.4.2.Scf3552	+	31281	31541	caaGTCGTTGTAGTATAGTGGTGAgtattcccgcctgtcacgcgggtgacccgggttcgatccccggcaacggcgtctgttactttttatagccaccttgcgtt	gma-MIR6300,	0.6
575	gma-miR6300_R+4-1	nbe-miR6300-5	GTCGTTGTAGTATAGTGGTAAG	0.0152993	14072.4	797.863	17807.4	1020.82	0.33961	22	Niben.v0.4.2.Scf19083	+	87739	88000	tcaaccattgcacaataaaGTCGTTGTAGTATAGTGGTAAGtattcccg	gma-MIR6300,	0.5
576	gma-miR6300_R+4-2	nbe-miR6300-6	GTCGTTGTAGTATAGTGGTGAG	0.0233066	14102	838.746	18535.6	1675.72	0.394394	22	Niben.v0.4.2.Scf27255	+	15595	15856	acagctatacagaaacgaatattaattagtcttgtggctcttcaagcaacgaaGTCGTTGTAGTATAGTGGTGAGtattc	gma-MIR6300,	0.6
577	gma-miR6300_R+6-1	nbe-miR6300-7	GTCGTTGTAGTATAGTGGTAAGTA	0.0092519	13847.7	298.021	18372	783.594	0.407857	24	Niben.v0.4.2.Scf11833	+	316672	316935	aacgcaaacaaggagGTCGTTGTAGTATAGTGGTAAGTAttcccgcctgtcacgcgggtgacccgggttcgatccccggcaacggcgttttttttgcaga	gma-MIR6300,	0.6
578	gma-miR6300_R+6-2	nbe-miR6300-8	GTCGTTGTAGTATAGTGGTGAGTA	0.0139576	13950.7	840.432	19015.4	384.504	0.446829	24	Niben.v0.4.2.Scf14196	+	74480	74743	tccctcagccatatactacaaataagcctgcatttgattctcggatggtttaattctgcctgcatgagaagcagatattaatttaaacgccgaagaacgtggacaacttaGTCGTTGTAGTATAGTGGTGAGTAttccc	gma-MIR6300,	0.6
579	gma-miR6300_R+7-1	nbe-miR6300-9	GTCGTTGTAGTATAGTGGTGAGTAT	0.0202512	16357.8	753.655	20785.3	1656.5	0.345586	25	Niben.v0.4.2.Scf14845	+	102589	102853	ttgattcacctcgtattgatcccacagtagaaagtttattgaatcattttctccgtcatGTCGTTGTAGTATAGTGGTGAGTATtc	gma-MIR6300,	0.5
580	gma-miR6300_R+7-2	nbe-miR6300-10	GTCGTTGTAGTATAGTGGTAAGTAT	0.0686081	14802	342.158	19420.1	2350.48	0.391757	25	Niben.v0.4.2.Scf13489	+	4114	4378	tagagaggcgataaacaaacaaatagGTCGTTGTAGTATAGTGGTAAGTATtcccgcctgtcacgcgggtgaccggggtttgatcccggcaacggcgtattttttattttgtcgcgtttatc	gma-MIR6300,	0.8
581	gma-miR6300_R+8	nbe-miR6300-11	GTCGTTGTAGTATAGTGGTGAGTATT	0.0533096	17079.5	1209.42	21639.2	2331.61	0.341381	26	Niben.v0.4.2.Scf18247	+	2620	2885	tacctattaaatatgatagccaacaagGTCGTTGTAGTATAGTGGTGAGTATT	gma-MIR6300,	0.6
582	gma-miR6300	nbe-miR6300-12	GTCGTTGTAGTATAGTGG	0.0858214	11309	1227.96	15570.2	2721.75	0.461322	18	Niben.v0.4.2.Scf43892	+	40705	40962	agcatcaagGTCGTTGTAGTATAGTGGttagtattcccgcttgttaccctagtgacctggattcg	gma-MIR6300,	0.5
583	gma-MIR6300-p5	nbe-miR6300-p5	GTCGTTGTAGTATAGTGGTA	0.0503742	13434.8	1499.73	17621.9	1734.04	0.391394	20	Niben.v0.4.2.Scf23311	+	115106	115365	aaaacaacaagGTCGTTGTAGTATAGTGGTAAGTATTCCcgcc	gma-MIR6300,	0.4
584	hbr-MIR6485-p5_1ss10AG	nbe-miR6485-p5-1	GAGTGATTCGGCAGATTTGGA	0.162981	83.7807	46.4753	38.5214	18.9267	-1.12096	21	Niben.v0.4.2.Scf47200	+	54218	54478	atgtagaagatcataacatGAGTGATTCGGCAGATTTGGAttcacagagatcatttcacaagagcttcaagaagagtcaattgaattagtcgtgggtgactgaactgcagg	hbr-MIR6485,	0.5
585	hbr-MIR6485-p5_1ss12AG	nbe-miR6485-p5-2	ATGAGTGATTCGGCAGATTTGGA	0.353117	106.412	75.0081	57.4952	18.7632	-0.888154	23	Niben.v0.4.2.Scf20048	+	61095	61357	gaagacccagaatgtagaagatcataacATGAGTGATTCGGCAGATTTGGAtatatatatatatatatatatatatatatatacacccatgcatcattccgtactttattcgtactggcgtctcc	hbr-MIR6485,	0.8
586	mdm-miR7122a_1ss16AG	nbe-miR7122a	TTATACAGAGAAATCGCGGTCG	0.631667	13708.5	1092.32	13175.4	1458.41	-0.0572271	22	Niben.v0.4.2.Scf17194	-	20370	20631	tagtggcccttaccactctgTTATACAGAGAAACCGCGGTCGagttaattgagaaatttggatttcttttatttcctttcttctcattctctaccgcgtttctccgtataacaaaatggtttagggtcaata	mdm-MIR7122a,	1.1
587	PC-3p-100434_14	nbe-nmiR1-3p	AAATTAAGATTTAGTCGAACCTCA	#N/A	#N/A	#N/A	#N/A	#N/A	#N/A	24	Niben.v0.4.2.Scf48097	-	8500	8763	tCATTTTTATTTTGAGGTCTCGGGTttaagtcttagactcatgtatatgaaatcatctttattaaggagcgttttacctcacaatatgaaattttcttacacAAATTAAGATTTAGTCGAACCTCAatgagaatac	0	0.7
588	PC-3p-100458_14	nbe-nmiR2-3p	TTTAGCGACAGTGGCATGCAA	#N/A	#N/A	#N/A	#N/A	#N/A	#N/A	21	Niben.v0.4.2.Scf23756	-	13844	14104	taaaaaaaatgctcatttcatgccactgctgttaaaggaatggcccatccatgctATAGCATGGATGAGCCAAATAAAAattgagccattagtcaataatggtatggatgtgccatttcTTTAGCGACAGTGGCATGCAAatagcaatttttcaacggatggcatgaataaaccatt	0	1.1
589	PC-3p-100744_13	nbe-nmiR3-3p	AACGGATAGATGGACGGAGAGTAT	0.573442	130.975	32.7827	116.453	19.473	-0.169545	24	Niben.v0.4.2.Scf19580	+	97118	97381	ttgctaaatggtttataaataccctccgtttatctatgcgtttaaaaacacacgaagttaattctattaacaaaaacacccatgcgacaaacggcaggactggtggagtgtttttttttgAACGGATAGATGGACGGAGAGTATttataaaccatttagcaaata	0	1.3
590	PC-3p-101552_13	nbe-nmiR4-3p	TTCCAACTCTAAATTCAGGACGCA	0.512492	48.902	13.3164	39.1814	21.0906	-0.319724	24	Niben.v0.4.2.Scf14602	+	9417	9680	taagttcaggactaatgtgtccttaagttttgaacttggaactcgaaattcaagactacctgtccttaatttttatgcttgtaactttaagttattaccaactgtccttaatttttgaacTTCCAACTCTAAATTCAGGACGCAatgtccttaacttatga	0	0.8
591	PC-3p-101836_16	nbe-nmiR5-3p	CGGATTACGGATTGGATTTTGGAT	0.679598	115.62	52.3264	95.8903	9.45912	-0.26994	24	Niben.v0.4.2.Scf22155	+	55392	55655	aacccgaaatccaaaccgaaatccgaatttcttggatttttggcttagattttCGGATTACGGATTGGATTTTGGATtttatttttaaaaattttggattggatattggatttggta	0	1
592	PC-3p-101870_13	nbe-nmiR6-3p	AGATTTGTTAGGATAGTGAGACGG	#N/A	#N/A	#N/A	#N/A	#N/A	#N/A	24	Niben.v0.4.2.Scf9698	-	139234	139497	cgtcttactatcctaacaaatatgcgcttagttagacggaggtgccaggtggcatcgtctcatATGTGCCACGTGGTTGTACGGATGgatgccacgtggaacctccgtctaactaagggaAGATTTGTTAGGATAGTAAGACGGtagggacttt	0	1.2
593	PC-3p-101878_14	nbe-nmiR7-3p	AGAGCTCGGATCGAATCGGTAT	0.331045	57.853	26.8855	83.1401	30.937	0.523152	22	Niben.v0.4.2.Scf11419	+	83682	83943	AAAATAAGGAAATGGCTCCATGTGctctgattcattatttgggagcattaccaaagtgtttcaaaggtgggattagtactctcaataagAGAGCTCGGATCGAATCGGTATatcaatatcgattcgatccgagctcttggaattggaata	0	1
594	PC-3p-1019151_8	nbe-nmiR8-3p	TTTTAACGGATGACATGGATAGAC	0.622587	82.8362	30.219	95.2676	30.3102	0.201725	24	Niben.v0.4.2.Scf31245	+	23695	23955	aAAAGACCTACAAATGCCATTCAACtttcagaaatggtctatccataccatccgttaaaaaaatattcatttcatgccactgttgttagttaataatggcatggatgagccaaatgtataacggcagtggcatgaaatgagcatttTTTTAACGGATGACATGGATAGACcatttctaaaagttgagcggcatttgtaggtcttttccg	0	1.7
595	PC-3p-102272_13	nbe-nmiR9-3p	AGCCCCGTACGCTGAAGTTATGCA	0.173971	157.229	35.4114	116.266	5.41273	-0.435441	24	Niben.v0.4.2.Scf25283	-	15351	15614	aaataaaaactgcagctctaaggctgaaattcgctagttagaaaaataaaaattcagctctagagctgaagttcgccagttacaaaacaaaaactccAGCTCTAGAGCTGAACTTTTAGGCccggctactagaatgttgaagttttgcgtgattatctatgctacttcAGCCCCGTACGCTGAAGTTATGCAaaaaagctgatacgcctgtaatgttttttgcaaaacggacgcaagtt	0	0.8
596	PC-3p-102645_13	nbe-nmiR10-3p	AGAGTCCGTGCAACATAGCTT	0.489449	99.556	13.0376	88.8567	21.0044	-0.164028	21	Niben.v0.4.2.Scf18934	+	31836	32096	cttcaggactatgttgctcggactctccgaaaatgttaccgggtgcatgtcggatcctccaagttaaagtatatttggaggatccgacacgggtgcggcatcattttggAGAGTCCGTGCAACATAGCTTgctc	0	1.2
597	PC-3p-102742_13	nbe-nmiR11-3p	TCTGGACGGGTTTAATTCAAACGGA	0.333937	110.073	77.7964	39.7202	39.2023	-1.47051	25	Niben.v0.4.2.Scf9504	-	81260	81524	atttttagtacggttaagggtcaaatatatccttgtactattaaaaATAGGTTATATTTATCCTTCGTTTgaattaaacccgccccgatccaaataggattagcaattgggTCTGGACGGGTTTAATTCAAACGGAggataaatatggcctatttttaataatacaaa	0	1.4
598	PC-3p-103647_14	nbe-nmiR12-3p	TTTGCTAGTTCGAGGTAGTAA	#N/A	#N/A	#N/A	#N/A	#N/A	#N/A	21	Niben.v0.4.2.Scf8985	+	33675	33935	tTGCAGACTGAACATGATCGGACATtagcttagttactacttcgaactagcaaattgttactaagacgctaagttcagcctcaaagaatggtgactcgacccctagcgtcttggtaacaaTTTGCTAGTTCGAGGTAGTAAttaagcgaatgtcctatcatgttcactcagcaaatg	0	1.5
599	PC-3p-103888_13	nbe-nmiR13-3p	AGATTTGTTAGGATAGTTGGACGG	0.110404	18.8339	15.076	148.969	35.1113	2.98361	24	Niben.v0.4.2.Scf44850	+	10714	10977	aagtccctaccatccaactatcgtaacaaatctgccattactttgacggaagtgccatgtggcacccatccttgcctcttcttaaatctggccacgtggcattttcgttaaagtaagggcAGATTTGTTAGGATAGTTGGACGGtagggacttttatggcccaatagtataatggggaacaattttaaacaatttaccatagtacaaggatatatcaaacccttttccgt	0	1.1
600	PC-3p-104726_17	nbe-nmiR14-3p	ACCTGTTAGAACCGCGGAACCGGA	0.501591	357.155	106.502	296.361	55.2565	-0.269192	24	Niben.v0.4.2.Scf5007	+	54049	54312	ttcacggttccgaaccggaccggaccggaaccgcggttctggcggttctgccggttccggcggttccggttccgcggttccggcggttccccggaaccgtgagggagtggttccACCTGTTAGAACCGCGGAACCGGAaccccagaaccggaaccggaccggttcaagcggttccaaacggttccatccggttccaaacggttac	0	0.9
601	PC-3p-104853_12	nbe-nmiR15-3p	AAAAAAGTAGCCTCATACAACTAG	0.161495	187.25	23.4398	151.058	25.3176	-0.309867	24	Niben.v0.4.2.Scf17813	-	12579	12842	attttgtgtctcatataacttaCGCTAGTTGTATGAAGCTCCTTTttgtcttataaatttgtggaacccaatcttatacttttaggtccataaaaatgtgggtccacaaaaatgtgagacAAAAAAGTTGCCTCATACAACTAGtgtttgttgtatgagacacaaatta	0	1.5
602	PC-3p-10493_88	nbe-nmiR16-3p	TGACTGGTTGAATGTTGTCGGTAT	#N/A	#N/A	#N/A	#N/A	#N/A	#N/A	24	Niben.v0.4.2.Scf217	-	62114	62374	gtaaatcatgttgactggtttgttgaactacttctcaGCAGCATGCAGAAGACATGAGagatcagcaacattcaactaacacaacaaatcacatTGACTGGTTGAATGTTGTCGGTCTctcatgtcttctacatgctactatgaagtagttcaaaaaggaattttgttcatgtgattg	0	1.2
603	PC-3p-1050424_3	nbe-nmiR17-3p	ATTTCTAACGGTAGAGGCATTTTC	0.0381891	785.281	73.4117	562.239	74.5363	-0.482024	24	Niben.v0.4.2.Scf16243	+	105499	105762	nnngtccccattaacctattttgaaaaaaatgcccctaccgttttaaatatatgtacagtcagttgttagacttatgggcacaaatatgccacATTTCTAACGGTAGAGGCATTTTCttcaaaaaaggttaacggatggcattttta	0	1
604	PC-3p-105094_12	nbe-nmiR18-3p	TTCATATTGGATCATTTGGAAGTT	#N/A	#N/A	#N/A	#N/A	#N/A	#N/A	24	Niben.v0.4.2.Scf19844	+	30754	31017	ttgttccaaataatTCGATATGAAGGCTAAAAGTGttatagtagaatttataattcaacaattggtatcagagcctccTTCATATTGGATCATTTGGAAGTT	0	1
605	PC-3p-1052164_7	nbe-nmiR19-3p	AGGATAATATACTGGAGTTCCGGC	0.712381	48.3422	16.8523	59.9419	35.5273	0.310281	24	Niben.v0.4.2.Scf11573	+	4657	4920	AGCATAAGTATGCTTGAACTCCATcatactatacgagagttccaaaataactatgctggaactccagcataagtacactataactccAGGATAATATACTGGAGTTCCAGCaagtata	0	0.8
606	PC-3p-105505_12	nbe-nmiR20-3p	AGGAGCCTCGTACAACTAATGTCA	0.702184	61.9725	18.0463	65.5076	9.13328	0.0800351	24	Niben.v0.4.2.Scf26866	-	115651	115914	attttgtgtctcatacaactgacactagttgtatgaggctctttttttgtctcacgaatttgtggaccccaatcttacacttctgggtccacaaatttgtgagacaaaaAGGAGCCTCGTACAACTAGTGTCAgttgtatgacacacaataa	0	1.8
607	PC-3p-106073_12	nbe-nmiR21-3p	TGCAGCAGACCATCTTCTGAAC	0.720768	21.6701	13.0137	25.6466	12.4954	0.243059	22	Niben.v0.4.2.Scf21424	-	18234	18495	tatggatagagtgaaagagagtattgcagcatcatttgatggagatgttaggaaatatgagaaagtttttgagataatTGATAGAAGGTGGGACAAGCAACtccatcgacctttgcaTGCAGCAGACCATCTTTTGAACccgggattattttacaagaacactagtcaggaaactttggctccagaggtgggttggataccatgcatgtcttgag	0	0.5
608	PC-3p-1063968_2	nbe-nmiR22-3p	ACAACACACGTAAAGATTCAGTAT	#N/A	#N/A	#N/A	#N/A	#N/A	#N/A	24	Niben.v0.4.2.Scf6091	+	144970	145233	atacggaaagttccagcataatATACTGGAGATCGGTGCATCTATGtatggacttccagcatattatgctgctggagctACAACACACGTAAAGATTCAGTATaatatactgaagattgaagcgtcggtgctccaatcgccagtatattatgttggaccggta	0	1
609	PC-3p-107055_13	nbe-nmiR23-3p	AAAAAAGGAACCTCATACAACTAG	0.039072	362.077	24.4376	277.052	31.3732	-0.38614	24	Niben.v0.4.2.Scf15437	-	80102	80365	tcaacgcgagttgtataaggcttctttttgcctcacaaatttatggacccaaatttttgggGATCCGGAAGTGTAAGATTGGGGTctacaaatttataagaAAAAAAGGATCCTCATACAACTAGtatcagtcgcatgaaacatcaaata	0	0.7
610	PC-3p-107381_12	nbe-nmiR24-3p	AACTAATGTCAGTTGTACGAAGTA	#N/A	#N/A	#N/A	#N/A	#N/A	#N/A	24	Niben.v0.4.2.Scf37001	-	38144	38407	ttttgtgcctcgtgcAATTAACGTTAGACTCATTTTTATctcacaactttataattccaaaattttatgggcgcaaatgtataagtccacacatatgtaaaataaaaagaggtgacatacAACTAATGTCAGTTGTACGAAGTAcacca	0	0.7
611	PC-3p-108113_12	nbe-nmiR25-3p	AGGATGCTGTGTCCTGAAGTTTGA	#N/A	#N/A	#N/A	#N/A	#N/A	#N/A	24	Niben.v0.4.2.Scf34380	+	2817	3080	TACTAATTTAAATTCAGGACATAagatttgaacttgtggacacaattttcgaactttaagaaacaacatcctgaagtttgaactttgagagttaaactttAGGATGCTGTGTCCTGAAGTTTGAgtgaaattagctaatctttaaatatattgtaaactg	0	0.9
612	PC-3p-108282_12	nbe-nmiR26-3p	ACATTTGGCCCATCCATGTCA	0.548463	23.7148	16.5605	28.6368	7.47521	0.272084	21	Niben.v0.4.2.Scf11218	+	11307	11567	AAGTAAGAGGATAAAAGTACAAATataaatcggaaaatacctaaaaatgcaacttaattttttgaaatgttctatctatgccatccgttaaaaatgttcatttcatgccaccgtcgttacACATTTGGCCCATCCATGTCAttattgactaacgcagtggcatggatgagccaaataaaaattgagttgttagtcgataaagcatggatgagccaaatgtgtagccgcattggcatgaaatgaacattttttaacgaatgg	0	1.1
613	PC-3p-109483_12	nbe-nmiR27-3p	TAGGCGTATAATAATAACTTGAAA	#N/A	#N/A	#N/A	#N/A	#N/A	#N/A	24	Niben.v0.4.2.Scf2096	+	59504	59767	atactcgccgaatgataAATCTAGGGTTCAGCGGTTCTAGGctgattcaaaattgttaaggacaaattggtttctagttaatattataagcctgtttctgacgaaaTAGGCGTATAATAATAACTTGAAAtaaatttcgaagaacatgttgattggaatccgaaat	0	0.8
614	PC-3p-109901_12	nbe-nmiR28-3p	AGGACGCTGTGTTCTGAAGTTGAA	#N/A	#N/A	#N/A	#N/A	#N/A	#N/A	24	Niben.v0.4.2.Scf21875	+	25367	25630	tttttgaactttaggacacaatgtcctaaagtttgaactttgaagtttaaactctAGGACGCTGTGTTCTGAAGTTGAAcaa	0	1.5
615	PC-3p-110248_12	nbe-nmiR29-3p	GCTCTTATCGGGCGGTTAATGGAC	0.560538	142.676	5.35667	152.277	22.346	0.0939557	24	Niben.v0.4.2.Scf20687	-	19120	19383	cgggcggattgggcggctttAACTCTTAACGGTTTGGCTTAACGgttatcggcttttaaatgtattaatccgttagccacccgataagatatcgggcggattggtatagggttaGCTCTTATCGGGCGGTTAATGGGCggtttatgggtttaataactaag	0	0.6
616	PC-3p-110585_12	nbe-nmiR30-3p	AAATTTGTTAGGATAGTTGGACGG	0.0223146	5.59877	4.20067	134.784	90.1295	4.58939	24	Niben.v0.4.2.Scf29488	-	110016	110279	gacccctaccgttcaactatcctaACAAATGTGCCCTTACTTTGACGGaagttccacatggcatccatccttgcctctttttaaatctggcatgtgacgcttccgtcaaagtaagggtAGATTTGTTAGGATAGTTGGACGGtagggatt	0	1.4
617	PC-3p-11059_91	nbe-nmiR31-3p	TAAGGTTTTGAATTGACTTGGG	0.720701	39.5021	46.9775	13.7828	10.101	-1.51907	22	Niben.v0.4.2.Scf19166	+	16337	16598	tgccaggtcctcttcccAAGTCAATTCAAAACCTTATGAtcctaatccgtcttgatcttttcaggcctcaaacatcctgtgtatcttgatcttatgacagattaagtcgcgttaggctcaTAAGGTTTTGAATTGACTTGGGaaatggaccttgcaact	0	1.3
618	PC-3p-111319_13	nbe-nmiR32-3p	GCGGAACCGTTTAGAACTGCCGGA	0.30508	143.772	16.3248	117.916	27.3713	-0.286023	24	Niben.v0.4.2.Scf13252	-	1	169	ACCCTTTAGAACCGTAGAACCGGAaccgccagaaccggaccggttcaggcggttctaaacggttccaaacggttcctatattaaaaaaaaaaattttttttaattcggaccgttgGCGGAACCGTTTAGAACCGCCGGAaccggtccggttccggttctatccg	0	1.2
619	PC-3p-111380_12	nbe-nmiR33-3p	AATTGATGGGCTGTGATGGGCATC	0.583654	124.768	53.3782	102.295	23.7807	-0.286506	24	Niben.v0.4.2.Scf1601	+	63572	63835	gtactcagttgagtaaggtaccgggtgcccatcgcagcccgtcgatttggatcgtgacaaaagattgcttgtcgcggcccattagttttggtcgtcacgaaagacttttgtcacaacccaAATTGATGGGCTGTGATGGGCATCtgataccttacttagccgagtactaa	0	1.3
620	PC-3p-111394_12	nbe-nmiR34-3p	ACTATGGTAGATATGATGGTTC	0.0275885	14.5601	4.31877	34.1517	6.30113	1.22994	22	Niben.v0.4.2.Scf35407	+	23147	23408	TAAAACCGTTAGATCTGACCGtggtggtgaatACTATGGTAGATATGATGGTTCag	0	1
621	PC-3p-111632_13	nbe-nmiR35-3p	TTGAACAACAATAGCTGAAGGTAC	0.890412	25.3783	12.1245	24.3188	2.35288	-0.0615282	24	Niben.v0.4.2.Scf39345	+	9582	9845	acctacAAATACGCATGTGACTCCATCAGTctgacatcctacgataggcataggctaggaggctcctaggtttttctatcaaaattttataaggcgattctctacaacacTTGAACAACAATAGCTGAAGGTACgttcctgttaatatttcgttgcgttgactctgtctatgtactcgaatttcaacatgtgatatcagagcccgcctttagctgtgttgctcagtat	0	0.6
622	PC-3p-112281_12	nbe-nmiR36-3p	ACGAGACTATTATAGAGAGGTTTG	0.537773	232.265	65.4773	200.244	21.0048	-0.214008	24	Niben.v0.4.2.Scf28284	-	48148	48411	ctATATAGCAACACTTCACTATaaaagtcaagttttttcggaaccaattttcatgttatgttataatatatgctctctataacgacgcttcgctataatatccaaaattcggaacaaACGAGACTATTATAGAGAGGTTTGactatagtt	0	0.7
623	PC-3p-112436_12	nbe-nmiR37-3p	TATGATATTAACTGGAAGTCA	#N/A	#N/A	#N/A	#N/A	#N/A	#N/A	21	Niben.v0.4.2.Scf39415	-	25632	25892	ggtgttctagttagtattataggcctatttatcatgaaataaacgTATGATATTAACTGGAACTCA	0	1.1
624	PC-3p-112439_13	nbe-nmiR38-3p	AGTAGAATATACTGAAGACTGGAG	#N/A	#N/A	#N/A	#N/A	#N/A	#N/A	24	Niben.v0.4.2.Scf41164	-	100634	100897	tattttgctataacagagaccggtctagcataatatactgaaattcggtatacttgtgtatgaacccgACCGGTATACTTTGGTGGCTCCAGTAGAATATACTGGAGACTGGAGcaccgatgctccaaacttcagtatattatactggaacggtatagtatactggaactccagtatattagatt	0	1.1
625	PC-3p-113286_12	nbe-nmiR39-3p	ATACTTATTTTGGACGGAAGAGAG	0.346947	1447.36	500.157	1030.31	357.099	-0.490348	24	Niben.v0.4.2.Scf39424	-	40749	41012	attactctctccgatctaaaataagtgtcgtctaaggtcttcatgccgtcaattaaaaaaatcatttaataacattaatcataaaaattatttgaataattacactttatatgtctaacaATACTTATTTTGGACGGAAGAGAGtaacatatatcaagat	0	0.9
626	PC-3p-113314_12	nbe-nmiR40-3p	TGCGACAACAATTTTGAAGAG	#N/A	#N/A	#N/A	#N/A	#N/A	#N/A	21	Niben.v0.4.2.Scf40386	-	777	1037	tcaatgagtagttattatcgatgttgctaggactcttcaaaaatgttatcggctGCATGCCGGATCCTTCAAAAGTAgtacatttttggaggatccgagacaggTGCGACAACAATTTTGGAGAGtccaagtaacttaggttatcataatcaatcacttatttt	0	1.1
627	PC-3p-113388_12	nbe-nmiR41-3p	AGAGGATATTGTGTACGCAGACCA	0.504419	1104.65	46.4317	1287.13	325.937	0.220567	24	Niben.v0.4.2.Scf54766	-	24577	24840	taccttcatAAGGTAGGGGTATGGTCTGCATAcacaatatccttgccaagccctacttgtggggttggcagtttcttacaacaataacaaacctagtggaacgccacaagtagggcttggCGAGGATATTGTGTACGCAGACCAtacccctaccttatgaaggtagag	0	1.6
628	PC-3p-113510_12	nbe-nmiR42-3p	ATATTTGGTTGACGGTATAATTTT	#N/A	#N/A	#N/A	#N/A	#N/A	#N/A	24	Niben.v0.4.2.Scf16674	-	76388	76651	AGGCAAAATGGGATAAGATGAGATatcgagaattaagtataagactaatcaagtttataccATATTTGGTTGACGGTATAATTTTattccgaaataaatttatatcatcaatcaaatatggtgtaaatttagt	0	1.1
629	PC-3p-113852_12	nbe-nmiR43-3p	TCCATATGTCAGGGTTCGTTCT	#N/A	#N/A	#N/A	#N/A	#N/A	#N/A	22	Niben.v0.4.2.Scf3625	-	41330	41591	tttgggaatttctgaagaatgaactccgaataTGGGAGCCGTGGATTGATTTAAggatcaatcctctcctTCCATATGTCAGGGTTCGTTCTagaagaggtttccttc	0	1.1
630	PC-3p-114087_12	nbe-nmiR44-3p	ATATTTGTTAGGATAGTAAGACGG	#N/A	#N/A	#N/A	#N/A	#N/A	#N/A	24	Niben.v0.4.2.Scf2179	+	177619	177882	cgtcttactatcctaacaaattttcccttaattagacggaggtgccacgtggcatcgtctcatctgtgccacgtggttgcatggatgaatgccatgtggcacctccgtctaactaagggcATATTTGTTAGGATAGTAAGACGGcagggacttttatggtccactagaataatgagggacaattttgaacaatttaccataatagagggatatatcagacccttttccgtat	0	1.2
631	PC-3p-114105_12	nbe-nmiR45-3p	TAAAGAGGTGTCTAGGACTAA	0.674191	25.657	35.9001	9.96828	6.8077	-1.36394	21	Niben.v0.4.2.Scf1336	-	14369	14629	aaggaaaagagttcccctttcttagtcttggatacctcttcatgtatgtgtttccctttttttcccatttcaaaaaagaatagacatatgTAAAGAGGTGTTTAGGACTAAgaaagggaagtctattcatt	0	1.2
632	PC-3p-114197_12	nbe-nmiR46-3p	ATGCGATCGAGAGATGGTTCTCTT	#N/A	#N/A	#N/A	#N/A	#N/A	#N/A	24	Niben.v0.4.2.Scf33920	+	1844	2107	atagatcaccatgaaaagagaaccATCTCTCGATCGCATGAATAGGAAttttttcatatatatatatatatatgaaaaaattcctattcATGCGATCGAGAGATGGTTCTCTTttcatggtgatcctt	0	2.5
633	PC-3p-114537_12	nbe-nmiR47-3p	AAAGTTTGGATCGGACCGGATTTC	0.554879	65.5148	8.66953	58.0631	19.7964	-0.174198	24	Niben.v0.4.2.Scf1706	+	118248	118511	tGACCGTGCATGGATCAGATCGGATcagatttaacacatttcagattcggattttgaattctagaaaatgcaatccgaatccgatccgaattgtatcagaatggatcggattttAAAGTTTGGATCGGACCGGATTTCt	0	0.7
634	PC-3p-114546_12	nbe-nmiR48-3p	ATTGTAACTGAAAGAGACTAG	#N/A	#N/A	#N/A	#N/A	#N/A	#N/A	21	Niben.v0.4.2.Scf14198	+	73649	73909	atcctagtctctttcagttacaattcaaccaatattttttctaataaatactaagaacgattggctgaATTGTAACTGAAAGAGACTAGcca	0	1.5
635	PC-3p-114585_12	nbe-nmiR49-3p	ATTTTTGAATGGAAGGCCCATGTG	0.549012	158.621	63.0585	123.565	43.3453	-0.360321	24	Niben.v0.4.2.Ctg26253945	+	6348	6611	ttgggaaaatgcattcttgcctatgttaggaaaagtataattttcatgattgcagtatgcatggtcttttctttcaaaaatatattatattagttactatatATTTTTGAATGGAAGGCCCATGTGtatttcaatcatgaaactttttctctttggcaatgagcattctctttt	0	1.3
636	PC-3p-114668_13	nbe-nmiR50-3p	TTTAAATATCGGACCGTTGGCGGA	0.000728604	87.5688	9.48255	416.228	62.1394	2.24888	24	Niben.v0.4.2.Scf40405	+	1	205	cggttccatccggttccaaacggttccgccaacggtccgaatttaaaaaaaaaatttttttTTTAAATATCGGACCGTTGGCGGAaccgtttggaaccggatggaactgcct	0	1.8
637	PC-3p-1149513_5	nbe-nmiR51-3p	AACCGTCGGAACCGGCCCATCGGA	0.0910399	206.923	28.0426	152.746	24.8584	-0.43796	24	Niben.v0.4.2.Scf27440	+	37504	37767	ccgggtctggtggttccggttctggcggttccggatattagaaccggcccgtcacggttccctggaatcggtagaacCGGAACCGTCGGAACCGGCCCATCGGAaccgccggaaccggcagggacacgattccggttcggaaccgccacataatacagcattagtttatataaacccgat	0	0.8
638	PC-3p-115397_11	nbe-nmiR52-3p	GAACATACGATTAAGGCCAAGTCC	0.89975	91.4117	7.81133	90.7087	17.1394	-0.0111374	24	Niben.v0.4.2.Scf37466	-	36492	36755	tttggagttggAATTGGCTTTATTCGTTTGTTCTCcgcaaGAACATACGATTAAGGCCAAGTCCggctccctt	0	1.2
639	PC-3p-1160_517	nbe-nmiR53-3p	TTTGGAGGAACCGATAGGCAC	0.256263	65.6067	18.416	45.3862	15.2744	-0.531588	21	Niben.v0.4.2.Scf28170	+	3861	4121	ttgatctatgttgcgcggactctccaaaatgctgccccATGCGTATTGGATCCTCCAAAAATacactattTTTGGAGGAACCGATAGGCACctggcagtaata	0	0.9
640	PC-3p-116841_12	nbe-nmiR54-3p	ACGGATAGATGGACGGCGAGTATT	0.300825	107.276	34.0845	80.2481	21.2018	-0.418784	24	Niben.v0.4.2.Scf14591	+	69390	69653	ctaaatgatttataaatacccttcattcatctattcgttcaaaaaaacacacgaagttaattttattaacaaaaatACCCTCGCGACTAATGGCAGGACTgatggagtgtgtttttctgaACGGATAGATGGACGGAGAGTATTtatagaccatttagcaaacaatagggatgagtctttcatttaat	0	1.1
641	PC-3p-116843_11	nbe-nmiR55-3p	ATGGATGTGCCAAATGTATAACGG	0.221234	22.7644	11.6552	10.9201	7.51046	-1.05979	24	Niben.v0.4.2.Scf16801	+	22201	22464	cgtttaaaaaatactcatttcatgccactgccgttacacatttggctcatccatgccatttgactaaccgctcaatttttatttggctcatccatgccattgctgctagtcaataatggcATGGATGTGCCAAATGTATAACGGcagtggcatgaaataagtattttttaaacgaat	0	1.5
642	PC-3p-116996_11	nbe-nmiR56-3p	AAATATGTTGAAAAAGAGACATCC	#N/A	#N/A	#N/A	#N/A	#N/A	#N/A	24	Niben.v0.4.2.Scf10991	+	28728	28991	tgtttggttataatttttgaaacatATTTGGATGTCTCTTTTTCAACATattttgcaactaaaactagcatctatgttgctgcaAAATATGTTGAAAAAGAGACATCCaaatatgtttcaaaaattataaccaagtg	0	2.2
643	PC-3p-117105_12	nbe-nmiR57-3p	GTGGAGGGTAGTGCGTACGCAGAC	0.180612	686.561	176.676	913.873	28.8701	0.412606	24	Niben.v0.4.2.Scf14497	-	29973	30236	ctgctctgttatacaaactggtttgtggtttatgcgtgcatttgccatttccccagatccgaatatgtacactaacatcaacaacaatttatcctaacataatcccatatagtggagtctGTGGAGGGTAGTGCGTACGTAGACcttatccctacccggtggagatagagagt	0	0.6
644	PC-3p-1174_502	nbe-nmiR58-3p	TTTCGTTGCAGAAGGTCGGAAAG	0.16302	150.208	23.7702	117.896	20.5413	-0.34944	23	Niben.v0.4.2.Scf23026	-	15927	16189	agactattcaaaatgattaattgatattgactctTTTCGACCTTTCTCAGTGAAACTAccaacaattagttagacttgtgattcaacaaaggacattgttggtagTTTCGTTGCAGAAGGTCGGAAAGagtcaaaattagttaatcattttgaaagatc	0	1.5
645	PC-3p-119075_11	nbe-nmiR59-3p	ACTGTATGGCGCTACAACTGATGG	0.195296	58.6786	3.29625	43.5275	13.3288	-0.430908	24	Niben.v0.4.2.Scf25945	+	107458	107721	agcgccacatttgatggcgccATACAGACATGTCAGATAAAGTTGACTGTATGGCGCTACAACTGATGGctttatatata	0	1
646	PC-3p-119982_11	nbe-nmiR60-3p	TGTAACGGTAGTGGCATGAAA	0.0153297	64.5113	21.2148	231.602	64.4532	1.84402	21	Niben.v0.4.2.Scf25775	+	120639	120899	ttcatgcaactgtcgttatacatttggctcatccatgccattATTGACTAACGGCTCAATTTTTATttggctcatccatgccattattgttagtcaataatggcatggataggctaaatgTGTAACGGTAGTGGCATGAAAtgggcatttttttaacagatgggaccatttctgaaagttgaatggcg	0	1.2
647	PC-3p-120273_11	nbe-nmiR61-3p	CTGAGAAGAGTAGGATGTACGCAG	0.126927	61.6349	7.54017	83.5734	16.7395	0.439296	24	Niben.v0.4.2.Scf37667	-	46843	47106	caacctgaaactgcacatcacctattttttgagtgcaacaacaacaataactatcagtataatcccacaaagtggggtCTGAGAAGGGTAGGATGTACGCAGccttagggta	0	0.7
648	PC-3p-121_2598	nbe-nmiR62-3p	CATTGGGTATGTTACGGATCAT	0.145045	3213.9	521.352	2455.62	437.309	-0.388234	22	Niben.v0.4.2.Scf39745	-	70953	71214	gtcaatctttgaggaTTCATGACCGTAACACACCTAataggtgttttcttttagaaaacacacCATTGGGTATGTTACGGATCATgaatcctaaaggattcaa	0	1.4
649	PC-3p-121622_12	nbe-nmiR63-3p	ATGGATTGGCCAAATATGTAACGG	0.933715	33.3959	42.6185	17.4605	3.61181	-0.935572	24	Niben.v0.4.2.Scf61305	-	36198	36461	gttagaaaatgctcatttcatgccaccgccgttacacatttggccaatctatgctatTATTGACTAACGACAGTGGCATGgatgggccaaacaaaaattgagtcgttagtcaataatggtATGGATTGGCCAAATGTGTAACGGcggtggcatgaaatgagcatttttttaacggatggtatggataagccatttctgaaaattgagtggcattt	0	1.5
650	PC-3p-121698_12	nbe-nmiR64-3p	TGGCTGTTTTCCTTAGTGGGT	0.820216	39.0668	37.5642	35.0124	20.4395	-0.158077	21	Niben.v0.4.2.Scf3883	+	180342	180602	atatagcacatacccACTAAGGAAAACAGCCATTAAAATtcttttggaaaaccttaaagatttgatttttttgatgtgggtatgagttttcttgaaatttttTGGCTGTTTTCCTTAGTGGGTatgtgctacta	0	1.4
651	PC-3p-12184_80	nbe-nmiR65-3p	TTGAATGTTGTCGGTATCTCA	0.283785	10.6941	13.6037	37.567	19.1204	1.81266	21	Niben.v0.4.2.Scf7781	+	112730	112990	ttgttgaactacttctcaGCAGCATGCAAAAGACATGAGagatcaacaacattcaaccagttaaacacaacaaatcccatggactggTTGAATGTTGTCGGTCTCTCAtgtcttctacatgctactgtgaagtagttcaaaaa	0	1.4
652	PC-3p-121879_12	nbe-nmiR66-3p	TGGAGTCTGGCAGGGTAGTAGGAT	0.158929	189.376	21.4007	162.99	11.274	-0.21647	24	Niben.v0.4.2.Ctg25500707	+	1205	1468	caataatgttggtgccgaaagtaattctattccctctcagactaaggagtatatcaacaacaacaacaacctagtataatcccacttagTGGAGTCTGGCAGGGTAGTAGGATatcttaacccaaccttaccc	0	0.6
653	PC-3p-121883_11	nbe-nmiR67-3p	TGACTTGTTAGATTTAGGGGCACA	0.679796	388.628	64.028	405.034	24.104	0.0596542	24	Niben.v0.4.2.Scf42218	+	31635	31898	cccctaccgttaaaaatgtgacatatttgtgcccctaagtctaacaactgactgtacttatatttaaaacggtaggagcatttttttcaaaataggttATCGGTAGGGGCATTTTTAAACTGACTTGTTAGATTTAGGGGCACAaatataccagaattttaatggtaggggcatttttttcaaaataggttaacggaggacatttttaacctgaagtcaatacgttagggacagttc	0	0.9
654	PC-3p-122680_11	nbe-nmiR68-3p	ATAATATACTGGAGATTGGAGCGT	0.222045	1031.85	215.797	829.573	15.4381	-0.31479	24	Niben.v0.4.2.Scf29100	-	22922	23185	agcaacacgaaaagttccagcataatATACTGGATATCGGTGAACCTGTGTatgaacttccagcatattatgctggagctccaacacgcggaaagtttcagcATAATATACTGGAGATTGGAGCGTcggtgctccaatcccagtatattatgttggaccacaatatattacactggaactccagtatatttactggagtattttttggattttagacagtattttcgt	0	1.1
655	PC-3p-122746_11	nbe-nmiR69-3p	TTTGGTGTACACATTTTTTAG	#N/A	#N/A	#N/A	#N/A	#N/A	#N/A	21	Niben.v0.4.2.Scf45685	-	33305	33565	tcaaaagagaagttgaaacaaatacaccattataacaggattggaggcccatcgtgccaaaacaactTAAAAATGTGTACATCAAAGGacaatttcttctttttttacctgatcaaaataggaattgctcTTTGGTGTACACATTTTTTAGttttggcacgatgggcctccaatccttttatgatggtgtattgtttcaacttccttt	0	1.7
656	PC-3p-122762_11	nbe-nmiR70-3p	TCATCTCGTCGTTGGATGTGCT	#N/A	#N/A	#N/A	#N/A	#N/A	#N/A	22	Niben.v0.4.2.Scf9814	+	8776	9037	tccgaacagcaggaaagcgcaTCCAACGACGAGATGACAGACGacgggctaaaagttttgatgcttcttctcctcgacgaggtattggtagaaacatcaaaagttttggccaattgtctgTCATCTCGTCGTTGGATGTGCTttcgtgccgttcgaat	0	1.4
657	PC-3p-122928_12	nbe-nmiR71-3p	AGATTTGTTAGGATAATATGACGG	#N/A	#N/A	#N/A	#N/A	#N/A	#N/A	24	Niben.v0.4.2.Scf2808	+	151220	151483	cgtcttactatcctaataaatatgcccttagTTAGACGGAGGTGCCACGTGGCATccatccgtgcaaccacgtggtacatatgagacgatgccacgtggcacctccatctaactaagggcAGATTTGTTAGGATAATATGACGGcaaggacttttatggccaatagtataatagaggacaattttgaacaatttactatagtagagagacatatcaggccatt	0	1.1
658	PC-3p-123001_11	nbe-nmiR72-3p	ACATACTCGTACTGTGCATGTTAG	#N/A	#N/A	#N/A	#N/A	#N/A	#N/A	24	Niben.v0.4.2.Scf53203	+	14392	14655	gtgaagaatgacatgtaaagatgatatgtgaaacacccctgggacgaaACATACTCGTACTGTGCATGTTAGccttgat	0	0.7
659	PC-3p-123285_12	nbe-nmiR73-3p	ATGTGTATTCAGATTCGGACGTCT	#N/A	#N/A	#N/A	#N/A	#N/A	#N/A	24	Niben.v0.4.2.Scf22704	+	68873	69136	aatcttaattatttctacatctgataaaatatattcagatgtgcattcagattcagatgtcttaatcttaatacacatcttgatatTTAGATGTGTATTCAGATTCGGACGTCTtaatcttaaaaaaaaacaaatgagacctaagtggtattatactgagttgttcttgttgttagtgtagtaggtggaaaggttgggta	0	1
660	PC-3p-123581_11	nbe-nmiR74-3p	TTTGTGAGACAAAAAGAAGCC	0.386385	183.328	50.8564	144.611	37.909	-0.342253	21	Niben.v0.4.2.Scf19830	+	37448	37708	cgagaagttttattttgtgtctcatacaacttACACTAGTTGTATGAGGTTTCTTTttgtctcacaaatttatggaccccaaacttacacttctggttccataaaTTTGTGAGACAAAAAGAAGCCtcatataactagtgtcagttatatgagacaaaataaaattttccc	0	1.7
661	PC-3p-12461_76	nbe-nmiR75-3p	TATAAAAAGCGGCTAAATTTC	0.203517	65.714	11.6367	115.706	50.6754	0.816196	21	Niben.v0.4.2.Scf286	+	84059	84319	agtaatcgaaatttagctacttttcatataaagataaatctgaacgaatTGGAATGCCAGCATAATATACTGgaatatttttcgggttttaaacaatgttttcgcttagatttatctttaTATAAAAAGCGGCTAAATTTCgattacttttgaagttgggcaattt	0	1.3
662	PC-3p-125235_11	nbe-nmiR76-3p	TCAAAACAATCAGGTGAACTT	0.754617	30.2498	14.0961	31.3986	5.23574	0.0537732	21	Niben.v0.4.2.Scf26619	+	11620	11881	ttaaaagTTCACCTGATTGTTTTGATTTTagaaacttagataccaaaatctaagtttctaataTCAAAACAATCAGGTGAACTTtgga	0	2.2
663	PC-3p-125290_16	nbe-nmiR77-3p	AGGAGTATGGATAAGACTTGCGTA	#N/A	#N/A	#N/A	#N/A	#N/A	#N/A	24	Niben.v0.4.2.Scf26395	-	9179	9442	cgctataagtaagtttaatgccgaggctctcctgaaaataatctctttgttttttggGTAGGAGTATGGATAAGACTTGCGTAtatattatctttctcagattctattttggaattatactgaactgttattattagtgt	0	0.7
664	PC-3p-125478_11	nbe-nmiR78-3p	TATAGACGAGATGGTAGCAGAT	0.184265	25.3455	16.0941	54.2872	25.0877	1.09888	22	Niben.v0.4.2.Scf53377	+	16451	16712	tacctctccacgttcacgATCTGCTACCATCTCGTCTATatcagaaaatcgactaccaaaccaaaccgactaccatctctcttatgcacaaaaggtttggtttggtagtcgattttctgaTATAGACGAGATGGTAGCAGATcgtgaacgtggggaggtaagc	0	1.8
665	PC-3p-12586_79	nbe-nmiR79-3p	TTGAATCAAGGAAGAAACGTC	0.769953	49.5123	22.9464	52.0578	12.9536	0.0723272	21	Niben.v0.4.2.Scf4679	+	82728	82991	ttttgacaataagttttctgcagtacactaattttgactaagaaaataaaaacataggctgcttagcagccattttagacaaaaaagtgaggaaggaagacatttctTCCTTGATTCAAGGGGACTGGACCccaacgggactggagggggagattggtggggtccagcccccTTGAATCAAGGAAGAAACGTCttccttcctcacttttttgtctaaaatggctgctaagcagcccatgtttttgttttct	0	1.5
666	PC-3p-125883_11	nbe-nmiR80-3p	AGGAGCCTCATACAACTAGTGTCA	0.470829	226.769	26.6721	212.037	14.9115	-0.0969074	24	Niben.v0.4.2.Scf7895	+	34430	34693	agtttgttttttgtctcatacaattgatactagttgtatgaggcaacccttttttctcacagttttatggacccataagtgtaagattggggcctacgaatttgtgagataaaaAGGAGCCTCATACAACTAGTGTCAgttgtatgaggaaaacaataa	0	1.4
667	PC-3p-126114_11	nbe-nmiR81-3p	ATGGGTTAAGTTGAGCGTGTTGGG	0.0868904	37.544	8.37258	19.189	9.17183	-0.968305	24	Niben.v0.4.2.Scf20064	-	3300	3563	AATGGAAAACTCATAAGTTGGTGTatctgctttaaaataggcagcaggtttgtgtggccaggaagcgatttcgccatttttttacgcatgatgagtatggttctaaagcATGGGTTAAGTTGAGCGGGTTGGGttatgacccattgtttggctcatcttgacccagctcatcttaacccaaat	0	0.8
668	PC-3p-127568_13	nbe-nmiR82-3p	TTTTTTGAACGGATAGATGGA	0.316686	20.2855	13.8136	36.2835	20.3584	0.83886	21	Niben.v0.4.2.Scf9678	+	30306	30566	aatggtttataaataccatccgtccatctatgctttcaaaaaaacatactccatcaggtatttttgttaatagaattaactttgtgtatttttttggacggataaataggcggagtgtatTTTTTTGAACGGATAGATGGAcaagggatatttacaaaccattta	0	1
669	PC-3p-127584_19	nbe-nmiR83-3p	GGACCGTTGGCGGAACCGGATGGA	0.717199	197.145	75.5001	171.303	55.9718	-0.202707	24	Niben.v0.4.2.Scf13470	+	95148	95411	AACGGAACCGGAACTGGAACCGGAccggttcaggcggttccatccggttccaaacggttcgatatttaaaaaaaaaaaaaaaatttaaattcGGACCGTTGGCGGAACCGGATGGAaccgcctgaaccggtccggttccggttctatc	0	1.5
670	PC-3p-128615_10	nbe-nmiR84-3p	ATACAAAGACGCTGTACCTTAACG	#N/A	#N/A	#N/A	#N/A	#N/A	#N/A	24	Niben.v0.4.2.Scf28565	-	31112	31375	AATGGTGTCGACAATCAGGGTGGTgagagtccgaaacccaattgttgttttttggattcaaaatacattaataaatataaaaaattttatctttctatatataacgtccaaATACAAAGACGCTGTACCTTAACGataacttttgccgttaaggtatagcgtcttgtatttgaat	0	1
671	PC-3p-128636_10	nbe-nmiR85-3p	ATAGACCCTCGGTTCAAGAAGACG	0.954643	157.466	42.3614	156.943	28.1787	-0.0048036	24	Niben.v0.4.2.Scf1319	+	50558	50821	aataataacaacaatccaatataatcccacaAATGGAGTTTGGGAGGATAGTATGtacgaaaatcttatcttttcgtcttcttaaactgaaggtttattgaaaagttgtttccaATAGACCCTCGGTTCAAGAAGACGaaaagataaaaa	0	1.1
672	PC-3p-128756_10	nbe-nmiR86-3p	CCTTTGTATTAGGGTCAGTCGGAT	0.195356	107.194	9.71702	126.415	16.9991	0.237947	24	Niben.v0.4.2.Scf5470	+	12957	13220	tattgtttgtatatcGTGTATATCATGTAATTGGGCTAGaaaatatactttgattttgtagtgtatattaaatgtatattctctgtatatcgtgtatatcatgtaattgggctagaacatatccgagcccatttttcttttggtttctgtctggcctgagttggcccaaatgtattatatacactactgaccCCTTTGTATTAGGGTCAGTCGGAT	0	0.8
673	PC-3p-128877_10	nbe-nmiR87-3p	AACCTTTTTTGGGTCGGGTCGGGT	0.826677	576.87	116.002	587.898	41.8573	0.0273207	24	Niben.v0.4.2.Scf2207	+	21253	21516	acgacccaacccgacccgacccgacccaaaaaaggttaaaaattgggacatataaagaacagaaaaagggtcaaaactgccctcaccgtattgactccggaacaaaattgccctccgttAACCTTTTTTGGGTCGGGTCGGGTcggaacttgggtgag	0	1
674	PC-3p-130851_10	nbe-nmiR88-3p	AAGCATAATTATGATGGAACTCCA	0.31993	5.99488	5.99758	20.4943	15.4193	1.77342	24	Niben.v0.4.2.Scf20721	-	83342	83605	ttacgggagtatcagcataactatgcttgaactcccgtaaattttacgggagttccaggaaaacaatgttggaacacccgcaaattttagggagttcAAGCATAATTATGATGGAACTCCCgcaa	0	1.3
675	PC-3p-130975_10	nbe-nmiR89-3p	TTCAAGATCATGGGAAGAAAT	0.34279	10.6374	15.7756	22.6464	16.3224	1.09014	21	Niben.v0.4.2.Scf16274	+	186283	186543	acactatagtactttgtgtgatggaatggtcaagacgaatgctgctccatctctTCCCATGATCTTGAATGAGTACcaatttcataaggatgatctaaagtatggtactcaTTCAAGATCATGGGAAGAAATcgatgcaacattcaccttgtccgcccaatcacacatagtactatagcgc	0	1.3
676	PC-3p-13180_76	nbe-nmiR90-3p	ATGGATGGACTAAATGTGTAACGG	0.234155	28.6662	8.43066	18.1727	10.4773	-0.657576	24	Niben.v0.4.2.Scf35075	-	12315	12578	tcaatcaatgtcatccgttaaaaaaatgctcatttcatgccactgtcgttacatatttggctcatccatgtcattattgactAACAGCAGTGGCATAGATGGACCatcaataatggcATGGATGGACCAAATGTGTAACGGcactggcatgaaatgagcatttttttaacggatgacatggataaaccatttctgaaagttgagtggcattttgag	0	1.4
677	PC-3p-131950_10	nbe-nmiR91-3p	AAAAAGACCTCATACAACTATTAT	#N/A	#N/A	#N/A	#N/A	#N/A	#N/A	24	Niben.v0.4.2.Scf1534	+	54422	54685	tttattttgtgacttatataattgatattagttttgtgaggtcttttttttaatctcacaattatgtgggtcctagaatttttcaatgcataagatataagctcacacatatgagtaacaAAAAAGACCTCATACAACTATTATcagtcatgtgatgcacaagataaaatc	0	1.2
678	PC-3p-132605_10	nbe-nmiR92-3p	ACTGGAACTCCGGTATATCATACT	#N/A	#N/A	#N/A	#N/A	#N/A	#N/A	24	Niben.v0.4.2.Scf17617	-	86309	86572	gcttgaactcctacacgtggaaagttccaacataatatactggatattggagtacctgtgtatgaacttccaccatattatGATGGACCAGTATATTATGCTGGAaatccagtatattatACTGGAACTCCGGTATAACATACTggagttccagtatagttatgctgggacgccggtatattatgttggagttccagtatattatactggaatttcagtatattatgatg	0	1.2
679	PC-3p-133024_10	nbe-nmiR93-3p	AAAGGAGCCTCATACAACTAGTGT	0.115707	226.881	28.3709	184.633	7.6193	-0.297276	24	Niben.v0.4.2.Scf24151	+	100455	100718	ttgtgtctcatacaactaacactaattgtatgaggcaacctttttgtctcataattttgtggacccatatttctgtggactcaaaagtgtaagattggggtccacaaatttgtgagacaaAAAGGAGCCTCATACAACTAGTGTaagttgtataagacacaaaat	0	1.6
680	PC-3p-133191_10	nbe-nmiR94-3p	ATTTTTTGGAGGATCTGACACGGA	0.754608	118.665	50.6153	99.5324	23.4186	-0.253661	24	Niben.v0.4.2.Scf20565	-	12079	12342	atagttttgaactatgttgctcagatccttcaaaaatatagccgggtgtgtgttagatcctctaaaagttattcATTTTTTGGAGGATCTGACACGGGtgcagcgtcatttttggaggatccgagcaacatagcttttaaacatg	0	1.2
681	PC-3p-133423_10	nbe-nmiR95-3p	AAAGAACCTGTTTAGCCGAGCTGC	#N/A	#N/A	#N/A	#N/A	#N/A	#N/A	24	Niben.v0.4.2.Ctg26122702	+	2307	2570	caaaataAGCAGATTTTTGCAGCTCGGCTAAacaggttctttgccaaatttcaagaaaaaaataaataaataaatatatatatatatatttatttatttatttttttcttgaaatttggcAAAGAACCTGTTTAGCCGAGCTGCaaaaatctgcttattttgaaa	0	2.9
682	PC-3p-133474_11	nbe-nmiR96-3p	ATTTTCTAGTGAATGGTTG	#N/A	#N/A	#N/A	#N/A	#N/A	#N/A	19	Niben.v0.4.2.Scf13502	+	80617	80875	atatattataacataacataaaaaatcaatcctaaagaaaatttgaATTTTCTAGTGAATGGTTGtcgtataaagatgctgtaatagaaagga	0	0.6
683	PC-3p-133480_11	nbe-nmiR97-3p	ATGTTGGACCGGCATATTATACTG	0.780269	37.3189	4.78119	36.064	9.00135	-0.0493443	24	Niben.v0.4.2.Scf5026	+	205544	205807	ctggagtctagtacacatgtgtatgaacttccagcatattatgctgtaccgatatactttgctggatccagcataatatactaaaaattggagcaccggtattccattctccagtatattATGTTGGACCGGCATATTATACTGgaaattcaatatattagactggagttccagtat	0	1
684	PC-3p-134032_10	nbe-nmiR98-3p	AATCTCATACAATTAATGTCGGTT	#N/A	#N/A	#N/A	#N/A	#N/A	#N/A	24	Niben.v0.4.2.Scf8589	-	88505	88768	tttattttgtgtcttatacaactgacactaattgtatgagtcttatttttgtcttagtacccAAATTTTCGTGGATCCAAAAGTGTaagattgaggttcacaaatttgcgagacaaaaaaAATCTCATACAATTAATGTCGGTTatataacacacaaaataaaact	0	1.3
685	PC-3p-134207_10	nbe-nmiR99-3p	AATGGATAGATGGACGGAGGGTAT	0.778128	427.987	133.34	443.621	56.8797	0.0517597	24	Niben.v0.4.2.Scf33170	+	28432	28695	gctaaatagtttataaatacccttggtccgcctattcgttcaaaaaaatacacgaagttaattatattaacaaaaatactcccgggactaacgagataactgatggagtgtgtatttttgAATGGATAGATGGACGGAGGGTATtataaaccatttagcaaa	0	1.2
686	PC-3p-134633_10	nbe-nmiR100-3p	ACTGCTAGAACTGGAACCGCCGGA	0.733327	105.932	59.8885	86.5827	35.944	-0.290985	24	Niben.v0.4.2.Scf40425	+	53434	53697	cctgtccggttccGGTTCCGGTTCGGTTCTGACGGTTccggttctggcggttccaacgagtagaaccgccccgccacgattcccggaaACTGCTAGAACTGGAACCGCCGGAaccggcagaaccggtaggaccacgg	0	0.8
687	PC-3p-134838_12	nbe-nmiR101-3p	ACTAACGGCAGTGGCATGGATGAG	0.0386553	283.327	65.694	651.084	226.699	1.20038	24	Niben.v0.4.2.Scf4199	+	2306	2569	agggaaaaggtctaaatatgccactcaactttcggaaatggtctatctattccatccgttaaaaaaatgctcatttcatgccactgccgttacacatttggcatatccatgtcattattgACTAACGGCAGTGGCATGGATGAGtattttttttaacggatagcatatatagaccatttatgaaagttgactgacatttttaggccttttcggt	0	1.4
688	PC-3p-136224_11	nbe-nmiR102-3p	AGGAAGTCGTGTCCTGAAGTTTGA	#N/A	#N/A	#N/A	#N/A	#N/A	#N/A	24	Niben.v0.4.2.Scf5914	-	38063	38326	attttcgaactttaggatgtgatgtcctaaagtttgaactttaaggtttaaactctAGGATGTCGTGTCCTGAAGTTTGAacaa	0	1.6
689	PC-3p-136413_11	nbe-nmiR103-3p	TGCGTATTTGTAGGTAGGCTAGG	0.841423	94.2087	25.7521	97.1991	20.3803	0.0450832	23	Niben.v0.4.2.Scf4382	-	102288	102550	aaacctaggagcgttctagcatatacctatcgtAGTACGCAAGGCTGATGGAGTCATaTGCGTATTTATAGGTAGGCTAGGgactcttaggcaa	0	0.9
690	PC-3p-136609_10	nbe-nmiR104-3p	AAACAACAATGGCTGAAGGTACGT	0.345744	84.8731	29.6006	60.7261	9.7483	-0.482992	24	Niben.v0.4.2.Scf17106	+	29159	29422	agaatacctaTAAATACGCCTGTGACTCCATCAGtctgacatcctactatagacacagactataaggctcctagatcttttctgtcaaaattttacaagtcaattctctacaacacttAAACAACAATGGCTGAAGGTACGTtctatgtttaatttttgctgcgatgactctgtatatgtattcgagtttcaacatgtggtatcaaaacgtacctttattcatgttgttcgatgtcgagattg	0	0.6
691	PC-3p-1369_439	nbe-nmiR105-3p	ACACTCGTTTCCTTTTGGTAT	0.703139	1810.28	403.726	1680.42	561.116	-0.107387	21	Niben.v0.4.2.Scf14955	+	86619	86879	GAGCAGTCGCCGCCTCTGCCACCAttattgttgctcctaaaaccacattagccctctattttaaaatatattcgacctaaggACACTCGTTTCCTTTTGGTATgacgctcaattcattaaatttagtgtctaccaaaatgaaacgagcgttccaaggtcggaaag	0	0.8
692	PC-3p-136946_10	nbe-nmiR106-3p	GTAATAAACTGGAGATTGGATCAC	0.33693	108.946	27.982	85.694	16.7654	-0.346347	24	Niben.v0.4.2.Scf31679	-	28003	28266	aacagtgaccggtgcagtatAATATACTGGAGTTCGGCGCACATgtgtatgaacttccagcatattatactggaccggtttactttgctggcttcagtGTAATAAACTGGAGATTGGATCACcggtgctccactcttcagtatattacgctgaactgacatattatactggaac	0	1.1
693	PC-3p-137059_10	nbe-nmiR107-3p	ATTTATGTGAAACTGTTTGATTGG	0.93605	37.7196	24.0887	32.4571	9.95312	-0.216784	24	Niben.v0.4.2.Scf33505	-	42508	42771	atccaatcaaacatgttcatATAAAATAGAACAGAGGAAGTATAtaattatagtgacgattaagaaatacttaaataattaagtcatttatatacttccccttccaATTTATGTGAAACTGTTTGATTGAgcacgaagttttaaaaaagaagacttttggaatttatggtcctaaacatgtcaaaaaggggtcagcgtatttgtgtggtt	0	0.9
694	PC-3p-137180_10	nbe-nmiR108-3p	GAAGATTGATATGTAGACAGGCCT	#N/A	#N/A	#N/A	#N/A	#N/A	#N/A	24	Niben.v0.4.2.Scf473	-	13154	13417	aatatgtagacaggccttacccctgtccgAAAGGGCATAGAGGCTGTTTCCGAtcgaccctcggctcaggagagaaaaggaataacaaaaacaaaagggcattagtagtgGAAGATTGATATGTAGACAGGCCTtatccttgccccaaagggcaaagaggttgtttccaatcaaccttcgtctcaggagagaaaaggaataacaaaaacaaaaagac	0	0.6
695	PC-3p-138736_10	nbe-nmiR109-3p	TTTGAACTCCAGCATATTATACGG	0.722769	92.0605	31.5194	81.9509	8.79352	-0.167821	24	Niben.v0.4.2.Scf8688	+	72786	73049	GCGGGAGCTCCAGCATAATTATACttgaactcctgcatattatacgggagttccagcatagtatatttactggaactttcgtaaattatgcaagagttccagcataattataTTTGAACTCCAGCATATTATACGGgagttctagcatagttatcctggaactcccgtataatatgcgcgagtttaagcat	0	1.2
696	PC-3p-140067_10	nbe-nmiR110-3p	AAACTCGTCGAAGAAGAAGATATA	0.292927	392.487	78.3282	315.09	68.2757	-0.316879	24	Niben.v0.4.2.Scf46236	+	1	218	ttaggagtttatatctcaattttgaggggttttggtgaagattagacttgggtttgactgattttcagattgAAACTCGTCGAAGAAGAAGATATAtttttccaga	0	0.9
697	PC-3p-140443_10	nbe-nmiR111-3p	TTGGCAAGTGGTCCTTGGCTAC	0.141393	118.027	44.3311	64.8225	18.5114	-0.864549	22	Niben.v0.4.2.Scf15541	-	5694	5955	aatatcacgaaatggccttgcatgttggtgcAGGAAGTAAGAGTTGCAGCCAAGGatgacttgccgactcttgcacattaacagtaatatgtagtgcattggaatagaaaaagTTGGCAAGTGGTCCTTGGCTACatctttgtttctgcccctcttgccaggtctttggtgatggccataatcatcaatcttattcatggctt	0	0.9
698	PC-3p-140463_10	nbe-nmiR112-3p	ACAAGATTGTGAGACAAAAAAGAT	#N/A	#N/A	#N/A	#N/A	#N/A	#N/A	24	Niben.v0.4.2.Scf12975	-	51033	51296	gtaagatttctttttgtcTCACAAATTTGTGGACCTCAATAttacatttttgggtccataaatatctaggttcACAAAATTGTGAGACAAAAAAGATatctcat	0	1.3
699	PC-3p-14048_72	nbe-nmiR113-3p	AATATAATATACTGGAGACTGGCG	0.100127	210.328	10.3719	175.338	17.139	-0.262503	24	Niben.v0.4.2.Scf29587	-	4157	4420	aaatcggtctagcATAATATACTGGAGTTCGGTCACCtgtgtgtgaactctagcatattataccggactgatatactttgttggctccAATATAATATACTGGAGACTGGAGcagtggtgcaccaaactctattatattatgttggatcggtatacttgttggaactccagt	0	1
700	PC-3p-141930_10	nbe-nmiR114-3p	TTGAGACTAGTTGTATGAGGCTC	0.405933	75.1583	16.0991	63.2495	13.0087	-0.24888	23	Niben.v0.4.2.Scf7908	-	19985	20247	atgaacttccagcatattctgttggaccgatatattatattgggactccagtataatatactgaaagtccagtatATCATACCGAACTCCAAGGAAAATtttattttgtgtctcatacaaTTGACACTAGTTGTATGAGGCTCttttttgtctcacaaatttgtggacccagatttttgcggacccagaagtgtaagattggggtccacaaatttgcgagacaaaaaggagcatcatacaactagtgtaagttgtataagata	0	1.2
701	PC-3p-142496_10	nbe-nmiR115-3p	ATGGATAAGCTAAATATGTAACGG	#N/A	#N/A	#N/A	#N/A	#N/A	#N/A	24	Niben.v0.4.2.Scf15515	+	4422	4685	tcactgccattacacatttggcccatctataccattattggctAACGGCAGCGGCATGGATGAGCCAagtaaaaattgagttgttagtctataatggcATGGATAAGCTAAATATGTAACGGcagtaa	0	1
702	PC-3p-142695_10	nbe-nmiR116-3p	TTGACTCAAGTGGATTGGACC	0.543426	49.2846	26.166	64.413	27.3894	0.386215	21	Niben.v0.4.2.Scf49128	+	2079	2339	ttttaatggcTCTATTCTACATGAGTCGACTgcttttgataagagcatTTGACTCAAGTGGATTGGACCtgttgttc	0	1
703	PC-3p-142951_10	nbe-nmiR117-3p	ATATCGTTGGTGAATAATGGCATA	#N/A	#N/A	#N/A	#N/A	#N/A	#N/A	24	Niben.v0.4.2.Scf40010	-	15431	15694	gtatatttatgccgttcgttaaaaaatgctattttcatgtcactgtcgttaaagaaattgcccatccatgccattattgactaacgactcaatttttatttggctcatccatgctaATATCGTTGGTGAATAATGGCATAgatgggtcatttctttaacgacagtgacatgaaataaatatttgtttagcggatgacatgaatagacaatt	0	1.5
704	PC-3p-143191_10	nbe-nmiR118-3p	TGGTGAAGTCTACGGATTTGG	0.107519	91.3773	6.97431	73.7799	11.3095	-0.308608	21	Niben.v0.4.2.Scf14992	+	85931	86191	atattacatccaccaaatcctTAGACTTCACCATGCAAGATAtttgccaaactgttgatcaaatatcttccaTGGTGAAGTCTACGGATTTGGtggatgtaaatt	0	1.7
705	PC-3p-143289_10	nbe-nmiR119-3p	AGTGGTCACCATGGTCGGCTT	0.566104	71.8983	19.364	61.3384	24.1956	-0.229166	21	Niben.v0.4.2.Scf305	-	26461	26721	catggctgaaagttggccctggtacaccattcttgactagAGTGGTCACCATGGTCGGCTTcaagctttc	0	0.9
706	PC-3p-143904_9	nbe-nmiR120-3p	AGAACCGTACGAGATACTTGACCA	0.587023	18.9807	17.8837	13.7305	6.05614	-0.467147	24	Niben.v0.4.2.Scf15130	+	42643	42906	tggggttagagtgtttctacgagtcttcgatataaaaggtgtgatgcgtttcaaaaaaatgaggtaagttaagcctgatgtttatAGAACCGTACGAGATACTTGACCAgtgggagatatggcgcattgttt	0	0.6
707	PC-3p-144947_9	nbe-nmiR739-3p	TATGTTCTCAGGTCGCCCCTGA	0.00404125	818.994	271.47	5215.61	1213.06	2.67091	22	Niben.v0.4.2.Scf12956	+	50903	51163	ataggtggaagtgttcaataggGGCAACCTGAGATCATATGTAtatgtacgatatttttttgttttcgataattttagtaattgtaacacaTATGTTCTCAGGTCGCCCCTGTagaactaacttccatcgtt	0	1.3
708	PC-3p-145127_9	nbe-nmiR122-3p	TATAGTTCTGGGATATGTTGTA	0.442927	65.8527	51.9199	91.8084	37.5695	0.479384	22	Niben.v0.4.2.Scf38783	+	1	218	tgcggTATATACGCAAAATGGAGATAAtctacaacatatcccagaactatatcaagtagtataccgcatgcaagTATAGTTCTGGGATATGTTGTAgataag	0	1.3
709	PC-3p-14671_67	nbe-nmiR123-3p	TACAGGCATGGATTTTCGGCA	#N/A	#N/A	#N/A	#N/A	#N/A	#N/A	21	Niben.v0.4.2.Scf49582	-	1	199	gtagttctattgcgtcctgccgcgagtctgcacgagagtcgccgggagtgctgcgtcttgccggaaatccacgcctgtaaaataggcacctgttctgttttcttggacaggtgcctatttTACAGGCATGGATTTTCGGCAagacgcagcactcccggcgactctcgtgcagactcgcggcaggacgcaatagaactac	0	1.8
710	PC-3p-147963_12	nbe-nmiR124-3p	TTAAGCCGCATGTTAGAGAAA	#N/A	#N/A	#N/A	#N/A	#N/A	#N/A	21	Niben.v0.4.2.Scf1880	-	61401	61661	ttaaatctcttctagctcctgtacaaatcactccaacttgtggcTTAATGGGTTTGATATCTCGCaaaacatgagaggtctagcacctgatccctaatgttttgcaagatatcaagcccaTTAAGCCGCATGTTAGAGAAAtttatgcaggagctttaagaggtttagtta	0	1.4
711	PC-3p-148787_9	nbe-nmiR125-3p	AGTATAATATATTGAAGACTGGAG	0.845074	38.0401	15.4889	34.8955	8.78596	-0.124483	24	Niben.v0.4.2.Scf30701	+	51831	52094	attttgttgctacagagatcggtccaacataatATACTGGAGTTTGGTGCACTTGTAtatgaatttctagcataatatgctggaccggtatactttgctggctctAGTATAATATATTGAAGACTGGAGcaccaatgctccaaacttcggtatattatgctggacgggtatattatattggac	0	1
712	PC-3p-149490_9	nbe-nmiR126-3p	GGACCTTCTGAGTGCAATAGGCAT	0.647941	75.0787	34.8685	81.7864	8.57394	0.123456	24	Niben.v0.4.2.Scf5326	-	15942	16205	tatatcagagccaattacacaaatggtcactcaactttctcaaattatctcctaacgccactttactttcgtttgtaacaACAAAGTTCCTGAACTATGCCTATtgcactctagttgagtGGACCTTCTGAGTGCAATAGGCATagttcagtgacactttgttgttacaaacgaaagtaaagtgactttaggagataatttgggatagttgagtgaccatttgagtaatggactctcatatatca	0	1.7
713	PC-3p-15008_64	nbe-nmiR127-3p	AGGTAGTTTGACTCGGCACGAAAT	0.638042	319.07	29.4443	360.054	100.643	0.174341	24	Niben.v0.4.2.Scf1393	+	40561	40824	ttttttcttaaatttcatggcgagtcaaactatctcatataatataaaacagatggagtatctatcttactactacactttatatagaaaatatatactccttccgttttatattatatgAGGTAGTTTGACTCGGCACGAAATttaagaaaaaagaa	0	1.8
714	PC-3p-150156_10	nbe-nmiR128-3p	TCATAAGTTCCGTCGATGTTT	#N/A	#N/A	#N/A	#N/A	#N/A	#N/A	21	Niben.v0.4.2.Scf15936	-	45667	45927	cagtaccaccatctatggttcattacaaGATAAGCATCGACGGAGCTTATGAtctaactcatcaatctagtaccaccggtttgatgaggtggaTCATAAGTTCCGTCGATGTTTagcttataataaaccgtagatggtcgtagcc	0	1.4
715	PC-3p-151484_10	nbe-nmiR129-3p	AGACCCGATAAGTCTGAAGTTGAT	#N/A	#N/A	#N/A	#N/A	#N/A	#N/A	24	Niben.v0.4.2.Scf28970	+	97222	97485	tttcacttcagacttattggccttaagtgcatgaaataactggttgcacttcagacctatgtggccttaagtgcatcagaagtgcaattttttcacttcagactaatttttttaaacttaAGACCCGATAAGTCTGAAGTTGATta	0	1
716	PC-3p-151812_10	nbe-nmiR130-3p	TAAATATCAGGCTCAGGTAACACA	0.808162	39.4051	18.6124	33.1817	3.51206	-0.247995	24	Niben.v0.4.2.Scf36434	+	3527	3790	ACTATGAACGTGTTACCTGAGcctgatatttactcttcaaaaagtattggtagagtaagtattaggtggtagagtaaatatctggtagagtaactattaggtggtagagTAAATATCAGGCTCAGGTAACACAtc	0	1.2
717	PC-3p-151897_9	nbe-nmiR131-3p	ATACTGTAACGGTGTACTGTAGTT	#N/A	#N/A	#N/A	#N/A	#N/A	#N/A	24	Niben.v0.4.2.Scf11071	+	1	249	caaatagtatattgttgcagtatagctatatactcctacaacatattgtATACTGTAACGGTGTACTGTAGTTgt	0	1
718	PC-3p-152470_9	nbe-nmiR132-3p	AGTGGAGTTCGTGCATCTGTGTAT	0.4756	88.2355	26.2633	73.2555	19.9305	-0.268422	24	Niben.v0.4.2.Scf11718	-	91603	91866	gtctggtataatatactggagttcgtgcacctgtggatgaatttccacaatattatattgaacctctatagccactactttgctgcaatagagaccggtccagtataatatAGTGGAGTTCGTGCATCTGTGTATgaatttccagaatattatattgaaa	0	1.1
719	PC-3p-152519_9	nbe-nmiR133-3p	AAGGACAGATTTGTTAGGATAATA	#N/A	#N/A	#N/A	#N/A	#N/A	#N/A	24	Niben.v0.4.2.Scf12650	-	142951	143214	ccctgccgtcttactatcctaacaaatCTGCCCTTAGTTAGACGGAGGTGCcacgtggcatcatgtcatatgtgccatgtggttgcacggatggatgccacgtggcacatccgtccaaatAAGGACAGATTTGTTAGGATAGTAagacggcagagatttttatgacccaatagtataacggaggataa	0	1.2
720	PC-3p-153427_10	nbe-nmiR134-3p	CAGCATATTATGTTGGATCGGCAT	0.323686	18.86	12.4324	33.4967	17.4774	0.82869	24	Niben.v0.4.2.Scf14628	-	2282	2545	gagatcgatccaacataatatactggagttcggtgcacctgtatttgaactcCAGCATATTATGTTGGATCGGTATattttgctg	0	1.2
721	PC-3p-154388_9	nbe-nmiR135-3p	TGTGTAGCGACCATAAATGAC	#N/A	#N/A	#N/A	#N/A	#N/A	#N/A	21	Niben.v0.4.2.Scf26295	-	9984	10243	acagtggcaccaacaagctcctccttgagttctgcaactttgccgagaggtatatcgttgcagaactCAAGGAGGATCTTGTTGGTGccatagcaataatggccagTGTGTAGCGACCATAAATGACatgatattggagtactttggcgagagatatatc	0	1.1
722	PC-3p-154430_9	nbe-nmiR136-3p	AGAGGGAGCTTAGCGTACTGGGCT	0.404654	44.5075	25.301	29.6607	8.78005	-0.585498	24	Niben.v0.4.2.Scf31931	-	17926	18189	taaccagttacgccaaggctccccctcagaaatgcaaggtaaggctacatataatagaccattgtggtctgatccttccccagaccccctgcatAGAGGGAGCTTAGCGCACTGGGCTg	0	0.7
723	PC-3p-155458_9	nbe-nmiR137-3p	TAGTGCAGGTTGTATGAGACACAA	#N/A	#N/A	#N/A	#N/A	#N/A	#N/A	24	Niben.v0.4.2.Scf29709	-	152825	153088	tgtgtgtcatacaactgatactagttgtatgagactcctttttgtctcacaaatttatggacccagaagtgtaagtttgggatctacaaatttgtgagacaaAAAGGAGCCTCATACAACTAGTGCAGGTTGTATGAGACACAAaataaaacttctcatgagagtactatgattccaatatagctaaatctatcaattgtaaaggtaataacttggagctaggaaaatgtaaaagaggtacta	0	1.2
724	PC-3p-155606_10	nbe-nmiR138-3p	CCAGGGTAGAGACTATTGTTA	0.421988	16.1628	27.9465	17.7176	28.0718	0.132506	21	Niben.v0.4.2.Scf20721	-	100089	100349	tgagccagagttattgatgtctgccgaacccgtaactataacaatagtTTCGCCCCTGAAACATAGGTTgtatcgttatggaaatcaccgggcaacctatgttCCAGGGTAGAGACTATTGTTAtaggaacaacctgccgaaccagtaactatagcgac	0	0.9
725	PC-3p-155624_9	nbe-nmiR139-3p	ACTTGTTTCATTTGTATCGTACGG	#N/A	#N/A	#N/A	#N/A	#N/A	#N/A	24	Niben.v0.4.2.Scf37413	-	15745	16008	ataatatgatacaaaaggaatcaaagatataggcacccctagtattactataaattgagttatttatgaaatttgtatattttACTTGTTTCATTTGTATCGTATGGa	0	0.9
726	PC-3p-156069_9	nbe-nmiR140-3p	AAGAGGGATGGTGGGTATATAAGT	0.56156	32.0747	40.0087	21.0112	12.3152	-0.610277	24	Niben.v0.4.2.Scf13365	-	98602	98865	tattgtttgctctgggcctaggtcctcacgagtttaaaacgcatcactagggtttaagacttgttaacttatATTCCCAGCATCCCTCTTGTTGTTtcgctgatatgagactctgttaacAAGAGGGATGCTGGGTATATAAGTtaacaagctttagaccttagtgacgcattttaaacccgtaagagcctaggtccacagcggacaatgtta	0	1.4
727	PC-3p-156452_13	nbe-nmiR141-3p	AAGTATTAGTAGATGTTT	#N/A	#N/A	#N/A	#N/A	#N/A	#N/A	18	Niben.v0.4.2.Scf9878	+	31420	31677	TCACTGTTCATGCAGGGTCTGGTGaagagtcgcacaccaatggggtttgatatagacattctaccataatagAAGTATTAGTAGATGTTTtcgtatcccaaacccctgacctatatatca	0	0.7
728	PC-3p-157025_9	nbe-nmiR142-3p	ACAAGTAGGGCTTGGCAAGGATAT	0.49887	43.222	53.0184	54.4966	34.4995	0.334401	24	Niben.v0.4.2.Scf54766	+	24576	24839	tctaccttcataaggtaggggtATGGTCTGCGTACACAATATCCTCgccaagccctacttgtggcgttccactaggtttgttattgttgtaagaaactgccaaccccACAAGTAGGGCTTGGCAAGGATATtgtgtatgcagaccatacccctaccttatgaaggt	0	1.6
729	PC-3p-157323_9	nbe-nmiR143-3p	AAAAAGTAGTCTCATACAACTTAT	#N/A	#N/A	#N/A	#N/A	#N/A	#N/A	24	Niben.v0.4.2.Scf10557	+	22593	22856	aatgaaaatttttattttatatctcatacaACTGACACTAGTTGTATGAGACAActtttttgtctcacaattttgtggatctagaagtgtaagattggggtccacaaatttgtgagacAAAAAGTAGTCTCATACAACTTATgtcagttatatataaaacttttctaa	0	1.5
730	PC-3p-157457_10	nbe-nmiR144-3p	AAGTATAATATATTGGAGACTGGT	0.0432954	81.7132	10.1215	61.2114	4.89687	-0.41677	24	Niben.v0.4.2.Scf35784	-	641	904	gctgcaacaaagagcggtccagcataatatACTGGAGTTCGGTGTACTTGTgtatgaactctagcatattatgctggaccaatatactttgttgtctaAAGTATAATATATTGGAGACTGGAccaccggtgctccgatctccagtatattatgctggacaattgtactt	0	1.2
731	PC-3p-157957_9	nbe-nmiR145-3p	AAATTTCGGATTTCAGATTGGTAT	#N/A	#N/A	#N/A	#N/A	#N/A	#N/A	24	Niben.v0.4.2.Scf15718	+	26669	26932	tttcattAGGATTGTTCATTTGGATCGGATAtccgaaatcggaattaatccattcaattcgaatttcgaattttggattggattggatttcggattgtgtttattaAAATTTCGGATTTCGGATTGGTATattttaatccgatcgaatccgaaatccgaaataattagacaatgtataaatacaatactttaattttggatagtcagtacttcctttacatcttactcc	0	0.9
732	PC-3p-158839_9	nbe-nmiR146-3p	AACGGCAGTGGCATGAAATAAGCA	0.919537	50.5217	4.89268	50.3401	10.4094	-0.0051956	24	Niben.v0.4.2.Scf1967	+	18996	19259	acaattattttatgccattgccgttacacatttggcctatccatgtcattattgactaacagctcaatttttatttggatcatccattAGTCAATAATGGCATGGATGGGCTaaatgtatAACGGCAGTGGCATGAAATAAGCAtttttttaacggatggcatagatggagcatttctgaaagttgagtggcatttttagaccttttctgaa	0	1.3
733	PC-3p-159414_10	nbe-nmiR147-3p	ATGACTTTGAGCTTGAGGATAAGG	#N/A	#N/A	#N/A	#N/A	#N/A	#N/A	24	Niben.v0.4.2.Scf6967	+	83269	83532	attttttatcgaactcagtagctttagttcaagttcaaatttatatATGACTTTGAGCTTGAGGATAAGGcgtagctcgatagaacctaatagcttt	0	0.9
734	PC-3p-159697_9	nbe-nmiR148-3p	TTGTAAGACAAAAAGAAGCCTCAT	0.380854	69.9482	23.9743	87.0331	9.6612	0.315276	24	Niben.v0.4.2.Scf2199	+	56813	57076	ttttattttgtgtgatacaatTTACATTAATTGTATGAGATTCTTttttatctcataaatttgtggatcccaaacttacatttctaggtccacagaaatacgagtctataaatTTGTAAGACAAAAAGAAGCCTCATacaactagtgtcagttgtataaaacacaaaatacaa	0	1.2
735	PC-3p-16043_64	nbe-nmiR149-3p	TCGTGAGACAAAAAGGAGCC	0.913584	301.683	149.037	307.462	117.487	0.0273767	20	Niben.v0.4.2.Scf56055	-	29746	30005	agagaagttttattttgtgtctcatatAACTGACACTAGTTGTATGAGGCTcttttttgtctcacaaatttgtggaccccagtcttacatatttgggtccacaaatTTGTGAGACAAAAAGGAGCCtaataaaactattgttagttgtatgagatacaaaataaaattttcca	0	1.9
736	PC-3p-16318_59	nbe-nmiR150-3p	AAGGGCAGATTTGTTAGGATAGTA	0.605172	30.9499	32.5977	24.7107	24.6366	-0.324799	24	Niben.v0.4.2.Scf3236	+	15026	15289	tccatgtcgtcttactatcttacaaatatggCCTTGGTTAGACGGAGGTGCCACGtggcatccattcgtgcaaccacgtggcacatatgagacgatgacatgtggcacctccatctaactAAGGGCAGATTTGTTAGGATAGTAggacggcagggactt	0	1.2
737	PC-3p-164214_8	nbe-nmiR151-3p	GAGCCACGGATCTATCGGAAACAA	0.497834	70.2397	21.3633	54.4051	27.5337	-0.368545	24	Niben.v0.4.2.Scf37501	+	45583	45846	attttgtattcatagatctttgtttattacacattgtggcatttgcttccgttgttctattaccttgttattactattgtttgtttgttaattctttttcactattcttGAGCCAAGGATCTATCGGAAACAAcctccctaccttcataagataggggtaagatctacgtacacatt	0	0.5
738	PC-3p-16425_74	nbe-nmiR152-3p	TCGGGGAAGAAGGGCAACTATGAC	0.835542	50.6159	21.397	44.931	13.745	-0.171881	24	Niben.v0.4.2.Scf17314	+	26608	26871	ATGGTGTATTTGAATGTGTTACTTtggtcatatttgcctttcttcctcaagtagtaaactatgtcatcaacttatgctaaattatttgtattacagcatattgatgtcatattttactacTCGGGGAAGAAGGGCAACTATGACcaaagtaacatattcaaacataccactgtcgacggtatattcaagatacgaactgctgaaatttttgac	0	1.4
739	PC-3p-164446_8	nbe-nmiR153-3p	AATATTAGAAGTAGATACCGGATT	#N/A	#N/A	#N/A	#N/A	#N/A	#N/A	24	Niben.v0.4.2.Scf17911	+	40049	40312	tctgttatgtatataaaatgtatagcgtagtctactattgAGTAAAATCCGGTATCTACTTCTAataattatattatattaatggtatcagagcttactctgataccattaatacaatatAATATTAGAAGTAGATACCGGATTttactcaatagtagactacgctatacattttatatacataacagaaaa	0	2.8
740	PC-3p-164467_8	nbe-nmiR154-3p	ATAAAATAGTTGGACGAAGGGTAT	0.0232261	29.474	6.68203	71.9873	17.9373	1.2883	24	Niben.v0.4.2.Scf17162	+	107847	108110	aATAGGGCTGTTAGTTTTTAGGTATgggtgggccgaaaagttgacattaggggcatgaatgggccagatttttaacggagagggtaatttttATAAAATAGGTGGACGAAGGGTATttttaaacttaagcgaataggttaaggacagttttggcccttttccgtacttgttttaaag	0	0.5
741	PC-3p-164891_8	nbe-nmiR155-3p	AAAGATTGGAGCACATGTGTATGA	0.172639	129.959	44.851	73.5759	15.1358	-0.820754	24	Niben.v0.4.2.Scf6168	-	37563	37826	atagggaccagtccagcataatatacaagatatcgatgcacatgtgTACGAACTTTCAGCATATTATGATggactccaacatgggaaaagttccagcataatgtgctAAAGATTGGAGCACATGTGTATGAactttcagtatatt	0	0.9
742	PC-3p-165_2003	nbe-nmiR156-3p	TGGAGGAAGTTGAAAAGGCAC	0.253783	348.418	33.8094	395.308	45.5141	0.182158	21	Niben.v0.4.2.Scf17968	-	2398	2658	atatgcaaatgcttcaaatgcatcaatgccttTTCGACTTACTCCATCCTTTCctcttccttcaaatgcatctgtgaactcttaaataggaaaaagaaaggaagatgaaaggaTGGAGGAAGTTGAAAAGGCACtaggtgcatttgaagtattcacacaa	0	1.3
743	PC-3p-16609_59	nbe-nmiR157-3p	AAGGCGTTTTACGTACTCTAGGAG	0.465601	18.3343	12.4658	25.6663	10.9079	0.485325	24	Niben.v0.4.2.Scf10965	-	21199	21462	tgcaggagtcgaaaaagttgtaattaaacccttcaaatcatggttcccttttcagtaagcaggggcattaaaccaatctccaaactcacaatctctctcctgacCTTGTAGGTACTGCAACAGGCGTTgAAGGCGTTTTACGTACTCTAGGAGctttagtacctaatgtacctaactcctaaagtacctaaagctcctagagtacgtaaagctccttccacgcccgttgcagtacctacaaaac	0	1
744	PC-3p-166415_8	nbe-nmiR574-3p	CCTGCCCCGAAGATCAAAAGT	0.91187	94.084	34.1954	92.7506	12.4511	-0.020593	21	Niben.v0.4.2.Scf29389	+	24136	24396	ccttgaacTTTTGAATTTTGGGGTAGGTCgtctggccaatgagcaaaacttttgacttttgaccttgaaggtttgcccgttgatcaggtgaCCTGCCCCGAAGATCAAAAGTtcaaga	0	1.2
745	PC-3p-168467_10	nbe-nmiR159-3p	TTCGGATTGGATCGGATTTCGGAT	0.274816	53.495	20.9751	80.0787	29.7925	0.582013	24	Niben.v0.4.2.Scf685	+	1231	1494	TATGAGAACTGAGTAGGCTATTCAttcggatcagatattcgaaatctgaaccgatccattcaattttgaattttggatTTCGGATTGGATCGGATTTCGGATtgt	0	0.9
746	PC-3p-169636_8	nbe-nmiR160-3p	ATGTGAACATATTTGACTGGGCAC	0.966605	238.676	44.574	242.825	56.5086	0.0248648	24	Niben.v0.4.2.Scf28175	+	53694	53957	ccatgtgcagtcaaatacgttcacataaataggaacagagtgagtatatattacaacctataattagagagatgtttggcgccgaaaaaataagataagttactttatttgtttttatttATGTGAACATATTTGACTGGGCACgtagttaaagaaaaatgaatatttttggaatttgtggtcctaaacatgtcaaaaaggggcccaaagtattta	0	0.9
747	PC-3p-171211_10	nbe-nmiR161-3p	TTAAGGTCCATGTCGGCTTCA	#N/A	#N/A	#N/A	#N/A	#N/A	#N/A	21	Niben.v0.4.2.Scf23703	-	23252	23512	agtttgaggtcgtcatcgatcttagtcatgtgttctcaatcaagaacactcgaTTAAGGTCCATGTCGGCTTCAagttca	0	1.1
748	PC-3p-171787_8	nbe-nmiR162-3p	ACAAGTTAAACTCCAGCATAATAT	#N/A	#N/A	#N/A	#N/A	#N/A	#N/A	24	Niben.v0.4.2.Scf20125	+	32852	33115	acatataaaattccagtataataagttggagttcaaaATACTTAGCATCTGAACTCTACCAtaatatgctagagtttgaacttttACAAGTTAAACTCCAGCATAATATgatggaattcgcatagaaggtattttcgaagt	0	0.9
749	PC-3p-17240_66	nbe-nmiR163-3p	ACCCCATAGCCAGCACCA	0.141975	8036.44	1051.18	9579.13	748.991	0.253339	18	Niben.v0.4.2.Scf48070	+	8343	8601	ataggtgcctcggctaggggcagaggtcattttgggagggttcagcctagaagGCCCCATAGCCAGCACCAtc	0	0.7
750	PC-3p-17245_60	nbe-nmiR164-3p	GGCATAGAATAACCGAGGCTGT	0.610685	26.693	16.7585	19.284	6.13897	-0.469053	22	Niben.v0.4.2.Scf58996	+	2629	2890	taagaaagaaaagcagcctcagttattctgtgccaacacttgaccaggtatacgaggcatttcagggttcttcagaagaggagtgaccctgaaaggcctcatatacctggtcaaggtgttGGCATAGAATAACCGAGGCTGTtgttctttcttagtgcaatacatctctcggagcatgatgcaagcttcactttgtagcccttccaatcata	0	1.2
751	PC-3p-173201_8	nbe-nmiR165-3p	AAAAAGTAGCCTCATACAACTAGT	0.034965	250.668	1.77365	191.376	17.6557	-0.389365	24	Niben.v0.4.2.Scf8110	+	29248	29511	tattttgtgtctcatataagtgatactagttatatgaggctcatttttgtcttataaatttatagacccaaATTTCTGTGGATCCAAAAAGATAAaattaagattcacaaattataaaatAAAAAGTAGCCTCATACAACTAGTgtcagttgtatgagatacaaaataaaa	0	1.6
752	PC-3p-174152_8	nbe-nmiR166-3p	AATAATTGTCGGTTCGGTTATCAG	#N/A	#N/A	#N/A	#N/A	#N/A	#N/A	24	Niben.v0.4.2.Scf54104	+	4394	4657	TTTGCAGATATCATAACCCGATAAccaaaccgataagatattagttatcggttatcggcttatcgtttattAATAATTGTCGGTTCGGTTATCAGtttacc	0	0.8
753	PC-3p-1748_378	nbe-nmiR519-3p	TCAACTAGGATCCATTTTGAC	0.957703	268.08	69.0217	261.714	43.6321	-0.0346748	21	Niben.v0.4.2.Scf38465	-	8282	8542	tccggatttgaggTCAAAATTGACCCTAGTTGTGtgttcattcaagaacacTCAACTAGGATCCATTTTGACcccaagtccaaa	0	1.3
754	PC-3p-175002_10	nbe-nmiR168-3p	CGGCAGGTCGTCTTTGGCTAA	0.5213	84.7447	69.3088	98.734	17.4096	0.220423	21	Niben.v0.4.2.Scf13187	+	147218	147478	caatttgtctagagtcattgcatgaagaggtagggagtcgattgcagccaaggatgacttgccgggatgttgtagccaatgcaatgactcatCGGCAGGTCGTCCTTGGCTAAattttatttttttctgctcatgtaaggctctgcaaaacg	0	1
755	PC-3p-178819_8	nbe-nmiR169-3p	ATTTTAACGGTAGAGGTATTTTAT	0.52969	21.1209	19.1319	27.3339	15.8568	0.372018	24	Niben.v0.4.2.Scf18780	-	9046	9309	ttaacgtattgactccagtttaaaactgcccctaccgttaacctattttgaaaaaaatgcccctaccgttttaaatataagtacagtcagttgttagacttaggggcacaaatatgccacATTTTAACGGTAGAGGTATTTTCTtcaaaataggttaacggagggtatttttaacctgaagtcaatacgttaggggcagttc	0	1.2
756	PC-3p-179884_8	nbe-nmiR170-3p	TGTTTGGTTGATGGTATAATTTT	#N/A	#N/A	#N/A	#N/A	#N/A	#N/A	23	Niben.v0.4.2.Scf11273	+	44404	44666	CAAGTTTGATAGGATAAGGTGGGAtaagatgggatatccaggattaagtctaggactaagtttataccaTGTTTGGTTGATGGTATAATTTTatcctgggataaatttacaccatcaaccaaacatggtatagatttagtaccata	0	1.3
757	PC-3p-18079_57	nbe-nmiR171-3p	CTTACATATGGACGCTATACCCAGT	0.248409	125.504	21.7782	147.791	9.51641	0.235824	25	Niben.v0.4.2.Scf24380	+	37025	37289	ggcttaactgacagaacaataattcaacTGGTATAACGCCCATATGTAATGCgctattatttaacctctttaaataaggcaaaaaccaattcctggggtacaattatttgaagtatgcgcCTTACATATGGACGCTATACCCAGTtgaactattgttacgtcagttaagcccaa	0	1.2
758	PC-3p-180923_8	nbe-nmiR172-3p	ATAACTGGCAAACTTCGGCTCTAA	0.362524	43.2664	24.9331	67.0089	31.2476	0.631106	24	Niben.v0.4.2.Scf10125	-	38618	38881	ataactgacaaacttcagctctaaagctgaagttctccggttacaaaaataaaaacttcatctttcgggTTACTAAATAAGAACTTCAGCTCAaaagctaaagtttttattttATAACTGGCAAACTTCGGCTCTAGagctgaagtttctcggttactaaacaaaaacttataaaataaaacttcaattctagagctgaacttcaggtccgactactaaaatgctga	0	1
759	PC-3p-181319_8	nbe-nmiR173-3p	GAGAACACGTGATCGAGGCC	0.500938	58.6466	18.366	49.0063	11.8219	-0.259081	20	Niben.v0.4.2.Scf37178	+	23410	23669	atatgatttgggccaaaacgtgccttagtcatgggttctcatttGAGAACACGTGATCGAGGCCccttgtggtcaaaatcaagg	0	1
760	PC-3p-181347_8	nbe-nmiR174-3p	AAGGGTAGATTTGTTAGGATAGTA	#N/A	#N/A	#N/A	#N/A	#N/A	#N/A	24	Niben.v0.4.2.Scf23364	+	74070	74333	taccgtcttactatcctaacaaatctgcccTTAGTTAGACGGAGGTGCCACgtggcattttctcatatgtaccacgtggttacacggatggatgccacgtggcacctccgtctaactAAGGGTAGATTTGTTAGGATAGTAagacgccaaggacttttatgacc	0	1.5
761	PC-3p-181706_8	nbe-nmiR175-3p	ATAATGAGGCTGTTATAGAGATGT	0.868013	80.3876	39.9881	69.1476	14.2898	-0.217293	24	Niben.v0.4.2.Scf7668	+	138764	139027	ATATCCTCTATAACAATACTTCACtacagcatccaaaaaatatcaaaacaaataaggctATAATGAGGCTGTTATAGAGATGTttggc	0	0.7
762	PC-3p-181831_8	nbe-nmiR176-3p	TAAGATGATTGTTGCTTTAT	#N/A	#N/A	#N/A	#N/A	#N/A	#N/A	20	Niben.v0.4.2.Scf16232	+	4926	5185	TACTGGTACCTCATCCTCTGTAgactcttctggccccctttttgtatattcctctgatgtccctggggtctctcttgttcccactcccttatcgggtagtggttatgggggctggagacgTAAGATGATTGTTGCTTTATcagctaaaaataaaattggtcttgttgatggcacatgctcccgacctgccattaatgtggctcaacaaaggttgtgggatagatgcaacaacatggtg	0	0.7
763	PC-3p-181878_8	nbe-nmiR177-3p	AAGTCTTTAGCAACGGAGAAGAGT	0.712643	328.029	205.633	257.184	137.709	-0.351018	24	Niben.v0.4.2.Scf35993	-	33937	34200	gactcttctccgttgctaaagacttgtggaaattataagagaattgtgcacagtcaacgaaactggacatattttttagacttgtgcaaattatcttataatttgcaagataatttgcacAAGTCTTTAGCAACGAAGAAGAGTccatt	0	1.4
764	PC-3p-182860_10	nbe-nmiR178-3p	TAATTTTTTGTAGAGTGGATAATT	#N/A	#N/A	#N/A	#N/A	#N/A	#N/A	24	Niben.v0.4.2.Scf26509	+	28891	29151	aacgcgctgatacgataggtagatttggattatccactctacaaaaaattacaatTGTGTTTAGAATGTTGGCATAtggtttgccatcagattagattgcattcatctgtggcatttactggcaaaccatatgccaacattctatatacaacttTAATTTTTTGTAGAGTGGATAATTcaaatttactcagcgcat	0	1.6
765	PC-3p-183354_8	nbe-nmiR179-3p	AAACTTGAAGACGAGACTTGAAGT	0.824912	33.5385	15.0034	28.6158	3.36859	-0.229005	24	Niben.v0.4.2.Scf26137	+	9392	9655	tcatatttCAAGGGTTGTCTTGAATTTAGGATttatcctgacctgttgaaatttcagtgtctacaaatgccccctacttcaaggtttatcgaggtgtaggcttgctgAAACTTGAAGACGAGACTTGAAGTacccgaccatcacagtagataatcttaaacttgaaattttttatttgcatgaagaaaagatgaagggcaaactgg	0	0.6
766	PC-3p-183775_8	nbe-nmiR180-3p	AAGATTGGGATACAAAAAAGAGCC	0.360183	29.2126	12.2256	16.835	15.0917	-0.795125	24	Niben.v0.4.2.Scf18286	+	72954	73217	cacggaaaattttattttgtgtctcgtacaacttatactagttgtatgagctaattttttGTCTCACAATTTTATGGACCCTGAattctttgaacccagaaatgtAAGATTGGGATACAAAAAAGAGCCtcatacaattagtgtcaattttatgagatacaaaataaaacttctcccaa	0	1.1
767	PC-3p-18489_156	nbe-nmiR181-3p	AAGCTTCTTCTTGATCTCGGC	0.0528766	201.68	15.4683	272.766	39.9488	0.435595	21	Niben.v0.4.2.Scf5789	+	128658	128918	TTTAGGACAACACATATCATCAttacttgattcggttgaggaggcggcttcttcaatgagctgcaacaaagtggcttcatcctgatgttcgatatcttgaagggtttgttgAAGCTTCTTCTTGATCTCGGCtttggatgactttgacgaagaggactgagcagtagctttctcc	0	0.7
768	PC-3p-186469_8	nbe-nmiR182-3p	CACTTGTATATGAACTACCGGCAT	#N/A	#N/A	#N/A	#N/A	#N/A	#N/A	24	Niben.v0.4.2.Scf29255	-	98209	98472	AGGGACCAGTCCAGCATAATATACtggatatcggtgcacctgtgtatgcacttccaccatattatgctggaactcctacatgcgaaaagtttcagcatactatgcaggagattggagCACTTGTATATGAACTACCAGCATattatactggagttccagtataatatgctggtagttcatatacaagtgctccaatctcccgtatagtatat	0	1.5
769	PC-3p-18903_54	nbe-nmiR183-3p	AGTTGATGTCATCTGTAAGTA	#N/A	#N/A	#N/A	#N/A	#N/A	#N/A	21	Niben.v0.4.2.Scf22834	-	12224	12484	tccagtattttacTTATAGATGACATCAACTAGTtacatttcttctctttagcttggcttgagtattacataatcggtaagagaagaaatatacctAGTTGATGTCATCTATAAGTAgaatactcgt	0	1.5
770	PC-3p-191372_7	nbe-nmiR184-3p	TCCTTCGATGACACAGAAAATGGT	0.120869	107.805	36.625	168.761	34.808	0.646555	24	Niben.v0.4.2.Scf1525	+	55609	55872	gatacaattttcttgttatttgaaggAGAATTACAAATCTGACAAATAAGttgcgccacgccgatttccttgataaagttctttctttaaaaaagacatgttctttccgtttttggaatgtgacatatttgtcaggcttgtgattcTCCTTCGATGACACAGAAAATGGT	0	1.1
771	PC-3p-193380_7	nbe-nmiR185-3p	TGGGATCCACAAATTTGTAAGACG	#N/A	#N/A	#N/A	#N/A	#N/A	#N/A	24	Niben.v0.4.2.Scf51554	-	18825	19088	aacaactaacactaattgtacgagactcctttttgtctcacaaatttgtggacctaaatttttatatccagaagtgtaagatTGGGATCCACAAATTTGTAAGACAaaaggtagctttatacaactagtgttagttata	0	1.4
772	PC-3p-193749_10	nbe-nmiR186-3p	AGAACCGCCTGAACCGATCCGGTT	0.33442	101.443	21.9354	80.1202	21.6187	-0.340426	24	Niben.v0.4.2.Scf40648	+	46334	46597	accggaaccggaaccggaccggttctggcggttctaaacggttccaaacggttccgccaacggtccgaatttaaaaaaatttttttttttttttaatatcggaaccgtttggaactgtttAGAACCGCCTGAACCGATCCGGTTccggttctggcg	0	1.4
773	PC-3p-194782_7	nbe-nmiR187-3p	AGGGACTTTCACAAAGCTGGGATT	0.482685	20.3662	14.825	12.5644	11.5875	-0.696839	24	Niben.v0.4.2.Scf1525	-	212456	212719	actgaataaatcccagctttgtaaaagtccctacagccctaaaaaggtcgtgctcaaaGTATTGAGTAGATCTTTCATGGCTctgataccaagtattgagcaggacctttttagggctgtAGGGACTTTTACAAAGCTGGGATTtattcagtttt	0	1.7
774	PC-3p-195965_7	nbe-nmiR188-3p	ATCAGAGGCGGAGTCAGAATTTGA	0.316592	288.44	13.1336	258.933	35.4926	-0.155693	24	Niben.v0.4.2.Scf16646	-	5956	6219	ttcatgttgagattctgctccaattttagataatgcatcggcgactgcattttcctctccggggagagtagtgtgtacgcaggccttATCAGAGGCGGAGTCAGAATTTGAagattatgggt	0	0.7
775	PC-3p-19867_56	nbe-nmiR189-3p	AGGAGCCTCATATAACTACTGTCA	#N/A	#N/A	#N/A	#N/A	#N/A	#N/A	24	Niben.v0.4.2.Scf8064	-	30113	30376	tgtgccttatacaattTATATTAGTTATATGAGGTAATTTtttgtctcacagttttgtggattcaaaattttctgcatttagaaatataaaattggggtccataattttgtgagataaaaAGGAGCCTCATATAACTACTGTCAgttatataagatacaaaa	0	1.5
776	PC-3p-199584_8	nbe-nmiR190-3p	AGGACCCGACACGGGTGCGGCATC	0.645724	409.654	54.3444	388.75	36.9551	-0.0755664	24	Niben.v0.4.2.Scf8146	-	79333	79596	aacctatgttgctcggactctccaaaaatggtgccggatacgtgtcggatcctccaaaaatagtgtatttttggAGGACCCGACACGGGTGCGGCATCattttggagggtcctcgcaacatagcta	0	1.3
777	PC-3p-199928_7	nbe-nmiR191-3p	AGACCGATTTTCGTTGACACATCT	#N/A	#N/A	#N/A	#N/A	#N/A	#N/A	24	Niben.v0.4.2.Scf16445	+	1967	2230	caagacctatagtccttaacttttgagcttgttagtctaagttcatgaccaagtatcctgaacttttgaacttgtAACTCTAAGTTAAGGATTGTCTGTccttaatttctgtgattgtaaatctaagttgaggaccaagcgtccttaatttttgaactttcacctctaaatttaAGACCGATTTTCGTTGACACATCTaa	0	0.7
778	PC-3p-2005_327	nbe-nmiR192-3p	TTAATGCTAGTTTTGGATCCG	0.627681	1398.72	240.488	1303.02	126.551	-0.102248	21	Niben.v0.4.2.Scf16037	+	56919	57179	tcctcgatcggattcaaaactcgcactaaacaattgttctagccaagaacaatttaTTAATGCTAGTTTTGGATCCGttcgatag	0	1.1
779	PC-3p-20066_51	nbe-nmiR193-3p	ATGGCATGGATGGACTAAATGTGT	0.312058	27.6363	13.8099	44.4626	13.5766	0.686029	24	Niben.v0.4.2.Scf3509	-	140666	140929	ATTCATTTCATGCCACTGTCGTTACacatttaactcatccatgtcattattgactaacagttcaatttttatttggcccatccatgccactgctattagccaataATGGCATGGATGGGCTAAATGTGTaacaatgacatgaaataagcatttctgtaacggatggcatgaatagacatttctgaa	0	1.1
780	PC-3p-202183_7	nbe-nmiR194-3p	TTAAATGTCAAAGATCGGATCTAA	0.30278	422.182	71.4607	363.307	41.1399	-0.216674	24	Niben.v0.4.2.Scf2024	-	162430	162693	gtgggagttgaaggattgcatataggtgtttgtaATATGTAACGGAATGGACGATAATaataattctaggtagatcttttcatatttaaaatttatTTAAATGTCAAAGATCGGATCTAAcatgtatctggtgaagagaggctcgtttca	0	0.5
781	PC-3p-202811_7	nbe-nmiR195-3p	ATTTCACAAGTGGGGTCTGGGACA	0.86055	2992.38	417.128	2927.4	142.228	-0.0316738	24	Niben.v0.4.2.Scf24707	-	53187	53450	ctccccagactccactttgtgggactatactgggtagttgttgttgtcgttgttgttgttgttgtaaaggacaatagtgcaaaataaacaaataagagtctagtgtaATTTCACAAGTGGGGTCTGGGACAtaatgt	0	1
782	PC-3p-20736_51	nbe-nmiR196-3p	CTTTCTTGTTCTGACGGCATA	0.976729	151.878	66.5738	141.144	20.6293	-0.105749	21	Niben.v0.4.2.Scf6899	-	4171	4431	cctctccagcaTTGTTATGCCGTCAGAACAAGaaagagaaactatgtgaagtgcagtttttTTTTCTTGTTCTGACGGCATAacaatgctggagcaa	0	1.7
783	PC-3p-20886_52	nbe-nmiR197-3p	AAGGGCAGATTTGTTATGATAGTA	#N/A	#N/A	#N/A	#N/A	#N/A	#N/A	24	Niben.v0.4.2.Scf13226	+	1202	1465	ctgccgtcttagtatcctaacaaatctgttcttagttagacagatgtgccacgtgacatccatccccgtgcaaccacgtggcacatatgagacgatgccacgtgacacctccgtctaactAAGGGCAGATTTGTTATGATAGTAagacggcagagacttttatggcccaatagtataacagaggataattttgaacaatttaccatagtagaggggcagatca	0	1
784	PC-3p-208925_7	nbe-nmiR198-3p	AAGCGGTTGCGTATAGATCCTCGG	0.388131	34.6114	13.3617	24.0852	9.45661	-0.523097	24	Niben.v0.4.2.Scf18303	-	16460	16723	aggtggagtttgcAGGGGTAGTGTGTATGCAGACGTTatccctaccccaatagggtagagAAGCGGTTGCGTATAGATCCTCGGctcagctcaagaagacgaaa	0	0.7
785	PC-3p-210841_7	nbe-nmiR199-3p	TTTGGACCAATAGTAGAAATAGGT	#N/A	#N/A	#N/A	#N/A	#N/A	#N/A	24	Niben.v0.4.2.Scf5783	-	126368	126631	cctacttttattatcggtccaaatgtgtatctaccgttaaaatagtatacaagattattcctaaccctaacagaagtatacggtggtaattttgtctactatcttaacggtgggtacacaTTTGGACCAATAGTAGAAATAGGTataaacgta	0	1.4
786	PC-3p-210999_7	nbe-nmiR200-3p	GGGGAGACTTGGCATAACTGGTAA	0.708941	83.3954	23.0222	76.2265	25.3544	-0.129675	24	Niben.v0.4.2.Scf36063	+	65192	65455	tagtttgcttgttgtggataggttttccttgtgtgggaggatctatatAAAGGGGAGACTTGGCATAACTGGTAAagttgcagtcatgtaactaggagattacggattcgagtcgtggaaacaac	0	0.8
787	PC-3p-211095_7	nbe-nmiR201-3p	AACGGATAGACGAACGGAGGGTAT	0.328308	144.573	26.8727	121.836	20.8186	-0.246856	24	Niben.v0.4.2.Scf18281	+	93651	93914	gctaaatagtttataaatacccaccgtccacctatccgttcaaaacaattcacgaagttaattttattaacaaaaatacccccgcgattaacggcataaatgatggagtatgcatttttgAACGGATAGATGAACGGAGGGTATttataaaccatttagcaaa	0	1.1
788	PC-3p-21330_52	nbe-nmiR202-3p	AGTTGATGAAGGAAATGGGAG	0.903952	747.631	476.033	617.657	344.675	-0.275521	21	Niben.v0.4.2.Scf56839	-	18439	18699	atctgaactcgtctagacttagtacgaagagtaaattagttgtctgagcctCTCATTTCCTTTATCAACTCCtgtgagccaggatgaaagtagagtgctgtgttcctagctcagtggAGTTGATGAAGGAAATGGGAGgcccagacaactgatttcatcttcgtactatgtctagttttcatct	0	1.4
789	PC-3p-215254_7	nbe-nmiR203-3p	AGATTTGTCAGGATAGTAAGACGG	#N/A	#N/A	#N/A	#N/A	#N/A	#N/A	24	Niben.v0.4.2.Scf24106	+	1963	2226	cgtcttacaatccttacaaatctgctcttagttaggcggaggtgccacgtggcatcgtctcatatgtgccacgtggtTGCACGGATGGATTCCATGTGGCAcctccgcccaaatatgggcAGATTTGTCAGGATAGTAAGACGGtaacgacttttatggcccaatagtataacgatggacaattttgaacaatttatcatagtagagggaaatatcagacca	0	1
790	PC-3p-215298_8	nbe-nmiR204-3p	ATTGGAACTCCGGTATACTATGCT	#N/A	#N/A	#N/A	#N/A	#N/A	#N/A	24	Niben.v0.4.2.Scf17366	+	8905	9168	atacctgtgtatgaacttccaACATATTATGATGGACCTACTggaagtccaatatatcatagcaaagttccagtataatatactggaattccagtatattgttatATTGGAACTCCGGTATATTATGCTata	0	1
791	PC-3p-215648_7	nbe-nmiR205-3p	ATACTGGAGTTCGATACATCTGCG	0.102595	75.2788	20.1617	46.5737	12.2579	-0.692727	24	Niben.v0.4.2.Scf4850	-	55495	55758	taaaaatatcacgggctagccaattttcgaattggtcatttaaaaatagtcagtgtttgtcacattattaaaaaatagtcattatttttTTATAACAAAGACCGATCCAGAATaatATACTGGAGTTCGATACATCTGCGtatgaacttcaagcatattatgctggaactccaacacgtggaaagttccagcatagtatactggagattcgagtgcttgtgtatgaacttccagtttattatattggactggtata	0	1
792	PC-3p-216073_14	nbe-nmiR206-3p	ATTAAATATGGATCGAATCGAATA	#N/A	#N/A	#N/A	#N/A	#N/A	#N/A	24	Niben.v0.4.2.Scf997	+	165671	165934	tcaagtttgggagattaagaattctctcaaaagtaatcatattcaagaagtcataaatgttATAGATATCCATATTATCCGCCGGttaacttattttctattcgtATTAAATATGGATCGAATCGAATAatttattcatttttacattatccgttttcaatccatctttatatatgatcc	0	0.6
793	PC-3p-218495_7	nbe-nmiR207-3p	ATGGCATGGATGGACCAAATGTGT	0.324866	147.563	24.9691	126.909	8.25634	-0.217539	24	Niben.v0.4.2.Scf20701	-	11697	11960	catctgttaaaaaatgctcatttcatgccaatgccgttATACATTTGGCCCATCCATGCCATtattgactaacaactcaatttttatttgactcatccatgccactgccgttagtcaataATGGCATGGATGGACCAAATGTGTaacgacagtagcatgaaatgagcatttttcaacggatgacatggatagaccatttctaaaagttgagtgacatttttagacct	0	1.3
794	PC-3p-219944_8	nbe-nmiR208-3p	TTATGAGACAAAAAGGAACATCAT	0.577323	73.0411	64.4627	12.5562	21.7216	-2.54031	24	Niben.v0.4.2.Scf22344	-	14989	15252	atacagacatacgcaaatactgaccccatgaatctatacactactagaaattcggtaaaagattgtctatatcgatcgagaagttttatttatatctcATACAATTGACACTAGTTATCTGAagtttctttttgtcttatgaatttgtggacccagatttttatggacctagaaatgtaaaattaggttccacaaatTTATGAGACAAAAAGGAACATCATataactagtgtaagttatatg	0	1
795	PC-3p-220012_7	nbe-nmiR209-3p	AAGACAAAAAGAAGCATCGTACAA	0.163275	25.8289	16.7692	9.15896	5.94103	-1.49573	24	Niben.v0.4.2.Scf20337	+	52419	52682	tacgggattgagagaagttttattttgtgtctcatacaactgacactagttgtatgaggttcatttttgtctcattaatttgtggaccctaatcttatacttttgggtccataaatttatAAGACAAAAAGAAGCATCATACAActaatatcaattatatgagacacaaaataaaatttttctaggtttgatctctaa	0	1.5
796	PC-3p-220300_7	nbe-nmiR210-3p	TTATTTCGTTTAGACTACATA	#N/A	#N/A	#N/A	#N/A	#N/A	#N/A	21	Niben.v0.4.2.Scf35914	+	35239	35499	caaacatttagtaataatgttgtttaacttacaaattgatatgcatatcttatgtagtctaaaagaaagaatgacttataggaaacttatattttctttatattaattgaactatagTCATTATTTCGTTTAGACTACATAaaaagtgaatacaaatttgcaagttaaacaatattcctatttaaatttgataagaaaattctaagcatgtgtcccttaagattaagatattattctcgttcgaatattgaaacttggcat	0	1
797	PC-3p-22327_48	nbe-nmiR211-3p	AATGTATGAGAATTGAAGAGCAGA	#N/A	#N/A	#N/A	#N/A	#N/A	#N/A	24	Niben.v0.4.2.Scf9048	-	86225	86488	tctctcttcttcttacattttctacatgtgtttctccccctttgtcacatggttccAATGTATGAGAATTGAAGAGCAGAagtccacc	0	0.6
798	PC-3p-224149_6	nbe-nmiR212-3p	AACGACAATGACATGAAATGAGCA	0.333675	41.0274	23.9169	23.8801	18.532	-0.780779	24	Niben.v0.4.2.Scf20974	+	1206	1469	caaatgctcattttatgtcactgccgttacacatttccctcatccatgccattattgtttaacaacccaattccatgccactgccgttagtcaataatggcatggatgggccaaatgtgtAACGACAATGACATGAAATGAGCAttttttaaacagatgacatggatagactatttctgaaagttgagtggtatttttaggccttttccgcataataaaactctcttacatgaat	0	1
799	PC-3p-22489_51	nbe-nmiR213-3p	TTGAACGGATAGATGGATGAA	0.52964	49.2633	18.3293	63.0506	28.0498	0.355997	21	Niben.v0.4.2.Scf18942	-	52592	52852	tttgctaaatggattataaataccctccgtccgcctatccgttcaaaaaaatacaagtagttaattctattaacaaaaataccctcgcgactaacaggggaactgatggagtgtgtatttTTGAACGGATAGATGGATGAAtggtatttataaaccatttatcaaacat	0	1.1
800	PC-3p-227531_6	nbe-nmiR214-3p	ACAGAAATGTAAACGGTAGGGACA	0.784614	466.855	237.7	405.73	133.126	-0.202454	24	Niben.v0.4.2.Scf39201	+	593	856	atactatttcaccatatgtgtctctactgttcacatCCCTGGTCATATATGTCTCTCTGGcgttgattttaaaaaaaaattaaaaagccacgtgtcagagtcttattcgtcaaaccaagaACAGAAATGTAAACGGTAGGGACAtatatggccaaatagtataacgaaggacaaacat	0	0.9
801	PC-3p-229032_6	nbe-nmiR215-3p	ATAAAAATGAGACTCATACCACTA	#N/A	#N/A	#N/A	#N/A	#N/A	#N/A	24	Niben.v0.4.2.Scf9336	-	65250	65513	tttttattttgtgtctcatatAACTGACACTAGCTGTATGGGTTTtctttttgttttacaaatttgtggacccaaatttctgtagacccagaagtgtaagattggggtccacagATAAAAATGAGACTCATACCACTAgtgtcaattgtacaagacacaaaataa	0	1.3
802	PC-3p-234073_6	nbe-nmiR216-3p	ATGGACAGATGGACGGAGGGTATT	0.851234	452.123	141.153	420.596	86.9739	-0.104279	24	Niben.v0.4.2.Scf23863	-	17701	17964	ctaaatagttcataaataccctgcgttcatctatccattcaaaaaaatacacgaagttaattctattaacaaaaatacccctgcaactaacgagaggactgatggagtgtgtttttctgaATGGATAGATGGACGGAGGGTATTtataaaccatttatcaaacaatagggatgagtctttcatttaatgacgtgacgattacttttgaacagtgttttcat	0	1
803	PC-3p-234450_6	nbe-nmiR217-3p	ACAAAAAGTAGGCTCATACAACTA	#N/A	#N/A	#N/A	#N/A	#N/A	#N/A	24	Niben.v0.4.2.Scf33081	-	18082	18345	ttattttgtgtctcgtacaactgacattagttgtatgagactcctttttgtcttgtaaatttataaacctaaatttttATAGACCCAAAAATATAAGATTAAggtctataaatttataagACAAAAAGTAGCCTCATACAACTAgtatcgattataggagacacaaaataaaacttctctaggtagtgagaggagtttttataaacctaaatttttatagacccaaaaatataagattaaggtccataaattta	0	1.4
804	PC-3p-235610_6	nbe-nmiR218-3p	GTATGTAGATTTTGAAGAAGAGTATAA	0.336839	38.6335	18.2405	13.9886	15.6301	-1.4656	27	Niben.v0.4.2.Scf25695	+	5747	6013	ccaatactcttctttaaattctacattacatactctttttctactagatgctgggaatcccttttaccacataGTATGTAGATTTTGAAGAAGAGTATAAa	0	1
805	PC-3p-235979_6	nbe-nmiR219-3p	TTTGGAACGTGCACAGATGGACT	0.757782	33.6511	48.1966	10.1748	4.77809	-1.72565	23	Niben.v0.4.2.Scf26070	+	110060	110323	aaaattcaaaaacaggacaatggcgtgtggtgcatcgaccagttgaagcatcaaatgtggaaaaggcatcacattcacatgttgtaggccccttggttcgtgtggtgcATCGACCGGTTGAAGCATCAAATGtggaaaaggcatcacagtcacatgttgtaggccccttgattgctaataaagttataataaataattgtgaagcttttgtccaaaccaaTTTGGAACGTGCACAGATGGACTctttt	0	0.7
806	PC-3p-237649_6	nbe-nmiR220-3p	ATACAACTAGTGTTAATTGTAGGA	#N/A	#N/A	#N/A	#N/A	#N/A	#N/A	24	Niben.v0.4.2.Scf5213	-	45158	45421	catacaactgacactagttgtatgagacaacctttttatctcatatttttggacccagatttttatggacctaaaattgtagattggggtccacaaatttgtgagacaaaaaggagccccATACAACTAGTGTTAATTGTATGAga	0	1.2
807	PC-3p-23869_45	nbe-nmiR221-3p	TCCTAAGAGATGTGCCATATTACC	0.620215	185.891	51.5005	162.644	34.6604	-0.192741	24	Niben.v0.4.2.Scf29687	-	56930	57193	actttttattaatctctacatataaagctagtcatagccaAGGTGATGTGGCACCTCTCTTAGGccaaaaactctatttattttgTCCTAAGAGATGTGCCATATTACCttggccttgaccagcattatatatagaaagagagagattttatgaagata	0	1.3
808	PC-3p-238757_6	nbe-nmiR222-3p	ATTATGTTGGACCGATATATTAAA	#N/A	#N/A	#N/A	#N/A	#N/A	#N/A	24	Niben.v0.4.2.Scf1389	-	10100	10363	agttttcggactggttattgaaaaatagctagcgtttataaagtcattgaaaaatagtcactactttattgcaacatggaaagttccagcATAATACTGGAGATTGGTGCACATgtgtatgaaactttcagcatattatgctggaactccaacacgtggaaggttccggcatggagattggagcacatgtgtatgaacttcagcatATTATGTTGGACCGATATATTAAAc	0	0.9
809	PC-3p-239469_6	nbe-nmiR223-3p	GATAGATTCTCGGAATAAATGGCT	#N/A	#N/A	#N/A	#N/A	#N/A	#N/A	24	Niben.v0.4.2.Scf55439	-	27674	27937	gaattagccattaaattctcgatctattgttcagttcctatgatttagttaacatatcaattaacattagtTTCAGAGCTAATAGATTCTCGGAATAAATGGCTaaaagaactaggtcaaatggttaatttgttgattattaaaagtcggcatatcatttggccgatcggagaac	0	0.8
810	PC-3p-240017_6	nbe-nmiR224-3p	AATGGAGTGTTGTTATAGAGAGGT	0.943144	256.717	128.388	237.539	80.4234	-0.112014	24	Niben.v0.4.2.Scf1922	+	479	742	ctctataaaagcacctcgttataacaactaaaattatccggaacaaACGAGTCTGTTATAGAGAGGTTTGactataaaacatgacaggaaagttggttctgaaaaaagattggcttttatAATGGAGTGTTGTTATAGAGAGGTctgactgtacacaattaat	0	0.8
811	PC-3p-241425_6	nbe-nmiR225-3p	TCAGACGGATAGATTAACGGGGCA	0.256206	78.3496	17.6033	97.8315	17.742	0.320374	24	Niben.v0.4.2.Scf37385	-	49719	49982	aaaagggccaaaaatacccctattgtatggtaaatggttcataaaagtgtcccgttaATCTATCCGTCTGAATATATGCATtatgttaatcgtagggttagttttgatattaaaaataacgcggtgcatatatTCAGACGGATAGATTAACGGGGCActtttatgtaccatttaccatacaataagggtacttttggccct	0	1.8
812	PC-3p-242370_6	nbe-nmiR226-3p	GTTGAACGGATAGATAGACGGAGG	0.0782863	130.283	14.4201	102.676	10.8495	-0.34354	24	Niben.v0.4.2.Scf7667	-	48349	48612	gtttgctaaatagtttgtaaatatccttcgttcatctatcctttcaagaaaacacaatccattagtcctgtcgttagtcgcgagggtatttttgttaatagaattagcttcgtatgttttGTTGAACGGATAGATAGACGGAGGgtatttataaaccacttagcaaataat	0	1.2
813	PC-3p-242506_6	nbe-nmiR227-3p	AAATAAACCCCCGGCATTATTCTC	0.271817	45.509	17.3212	71.5954	30.0226	0.653714	24	Niben.v0.4.2.Scf7103	-	33400	33663	ataatctcacttGGTAGGATCTGGAGAGGATAGTACgtacgcagatcttacccctaccctgaaatagaaaggctgtttccAAATAAACCCCCGGCATTATTCTCtccaagaacttttcattttactattgggaagactcga	0	0.5
814	PC-3p-242742_6	nbe-nmiR228-3p	AGCTCTAGAACGGAAGTTAGCCAG	0.338272	42.5469	19.3572	25.466	11.9037	-0.740479	24	Niben.v0.4.2.Scf57687	-	14851	15114	agagctgaagtttttcttttgtaaccgggaaattTCAGTTCTAGAGCTAAAGTTCGCCaattataaaataaaaacttcagctctagagctaaagtttttcttttataaccggaaaactttAGCTCTAGAACGGAAGTTAGCCAGttataaaataaaaactcagctctagagcagaagtttttgtctttgtaaccgggaaacttcat	0	1.3
815	PC-3p-243898_7	nbe-nmiR229-3p	GTAACGGTAGTGGCATGAAATGAG	0.310322	60.5879	12.9352	48.3561	10.7219	-0.325332	24	Niben.v0.4.2.Scf24093	-	44510	44773	aaaatgttcattttatgccactgtcattaaacatttggcccatccatgccattattgaccagcggcatgccaaataaaaattaagccgttagtcaataatggcatggatgagccaaatgtGTAACGGTAGTGGCATGAAATGAGcattttttaacggatgacatggatagaccatttctgaaagttgagtatctgaagtttactgcctcgaatgatcata	0	1.2
816	PC-3p-244403_6	nbe-nmiR230-3p	AGTATATTATGCTGGAACTTCGGT	0.998357	146.21	21.8207	149.397	45.5972	0.0311094	24	Niben.v0.4.2.Scf29128	+	52411	52674	atgaatttctagcATATTATGCTGGAACTACAATACAcgaaaagttcaacaaatatactagagattggtgcatatgtgtatgaacttccagtaaattatggtatattatgctggaagtccAGTATATTATGCTGGAACTTCGGTgtactatgttggaata	0	0.9
817	PC-3p-24477_44	nbe-nmiR231-3p	TTAAACTTGCAGATATATAACAGA	#N/A	#N/A	#N/A	#N/A	#N/A	#N/A	24	Niben.v0.4.2.Scf137	+	23872	24135	tcaactctgttataTATCTGCAAGTTTATATTATTAATattacatttcttggttgtccatatttcagacatacaaccaaaaaatgtcacattaagaatTTAAACTTGCAGATATATAACAGAgtaat	0	1.7
818	PC-3p-244808_6	nbe-nmiR232-3p	GTAAGACAAAAAGGAGCCTCATA	0.0666178	96.5753	15.3491	135.364	5.04695	0.487112	23	Niben.v0.4.2.Scf20509	+	17340	17602	aaattttattttatatttcatataacttacattaattgtatgaggtaattttttatctcacagttttgtggacccAAAATTTTGTGGACCCAGCAGTATaagattgaggtccataattttGTAAGACAAAAAGGAGCCTCATAcaattaatgtcaattgtatgacacacaaaataaaactt	0	1.3
819	PC-3p-245676_6	nbe-nmiR233-3p	TGGATTTTTTGTTTGGATTTTCGG	#N/A	#N/A	#N/A	#N/A	#N/A	#N/A	24	Niben.v0.4.2.Scf23176	-	26934	27197	tccAGAATAAGTATATTAGAACTCCAAcataagtacactatactggagttccagctatgggtggacatactttggacaaatccgaaatccaaaccgaaattcaaatttatTGGATTTTTTGTTTGGATTTTCGGattacgtattggattttggatataatttttaaaaatttttagaatttcggattggatattggatggtacttc	0	0.8
820	PC-3p-247200_6	nbe-nmiR234-3p	GATAGAATTCCAGCACAAGTACAC	0.452008	72.9441	31.5641	54.1021	21.3128	-0.431105	24	Niben.v0.4.2.Scf43403	-	10800	11063	tcagtatattatgctggaattccatcataagtatacttaaactccaggatattatactggagttccaggataagtatgctggaactccagtataatatGATAGAATTCCAGCATAAGTACACtagaactccaacataatatactgcagtttcagcaagtataccgtccactataatatactggaatttggagcaccgg	0	1
821	PC-3p-248799_6	nbe-nmiR235-3p	ATAGTCGATTAATGATGGTTG	#N/A	#N/A	#N/A	#N/A	#N/A	#N/A	21	Niben.v0.4.2.Scf10966	-	13680	13940	ggatgaacctcaaACCGTCATTAATCGATTGTCTcctgttaaagATAGTCGATTAATGATGGTTGaaggttcactt	0	1.4
822	PC-3p-249614_6	nbe-nmiR236-3p	ATAGTGGACCGGTATATTATACTG	0.770513	21.6297	1.94556	30.4763	19.813	0.494675	24	Niben.v0.4.2.Scf43162	+	4441	4704	ttaattttcggacaggtcattcaaagatagtcggagtttgcaaagtcattaaaaaatagttactattttactgtaacacaaaaagtccagcATAATATACTCGAGATCGGCGCACatgtgcatgaatttccagcatactccaatacgcagaaagttcaagcataatattctggatattcgagcacctatgtatgaacttcgagtatattATAGTGGACCGGTATATTATACTG	0	0.7
823	PC-3p-252017_6	nbe-nmiR237-3p	TGTGAGACAAAAAGAAGCCTC	0.0551244	105.664	22.8005	68.4061	7.56149	-0.627291	21	Niben.v0.4.2.Scf9224	+	18161	18421	aaattttattttgtgtctcgtacaactaacactaattgtatagagttttttttttgtctcataaatttatggaTCCAGATTTTTATGGACCCAAaagtataagattggggtccacaaattTGTGAGACAAAAAGAAGCCTCatacaactagtgtcagttgtatgagagataaaataaaactt	0	1.6
824	PC-3p-25435_43	nbe-nmiR238-3p	TAGAACTTTGATGGACGGAAG	0.574116	125.284	100.849	147.286	49.3131	0.23341	21	Niben.v0.4.2.Scf8217	-	52690	52950	actttttgttcagatatactcttgtcgtccatcaaagttctatatttgaccctattttaacgatcaagacatgtggcgccttctgagagattgaaccatatgaataaataggggcaaataTAGAACTTTGATGGACGGAAGgggtatatttaaacggaaaatataacatgggacaagattgaacaataaacaatagtagaggggcaaatcaag	0	1
825	PC-3p-254736_6	nbe-nmiR239-3p	AAAAAAGGAGCCTCATACAACTAG	0.547774	167.599	14.2161	154.139	34.635	-0.120781	24	Niben.v0.4.2.Scf10599	+	43313	43576	attttgtatctcgtacaactgacactagttatatgaggctacttttttgtctcacagttttgtggacccAGATTTGTGTGGACCCAAAAGTGTaagattggggtccacaaatttgtgagaAAAAAAGGAGCCTCATACAACTAGtgtaataagatgtatgagacacaaaataaa	0	1.3
826	PC-3p-25477_43	nbe-nmiR240-3p	TCATAAGAAGTACCTACAACC	0.0152924	64.5312	23.0018	473.421	96.7221	2.87506	21	Niben.v0.4.2.Scf26295	+	6167	6427	ggttgtaggtatcttcttatgagcgtcctcataatgtctttgagtcgacgttgagtaagagtttgctttccgcaaattgtacatttgatatgattggcacaaaagacattaccaggccgcTCATAAGAAGTACCTACAACCaca	0	1.2
827	PC-3p-255748_7	nbe-nmiR241-3p	AGAGAGCTCGGATCGAATCGGTAT	0.679997	95.8787	64.384	105.164	45.0702	0.133362	24	Niben.v0.4.2.Scf12185	+	21063	21326	tcaaaatctcGTGCTAAATAGCGTGGAGGTTCGAGTCctcttcaaggcataatatcattctcaataAGAGAGCTCGGATCGAATCGGTATtgatataccgattcgttccgagctcttggaattgaaat	0	1
828	PC-3p-258941_6	nbe-nmiR242-3p	TCGGATTATCGGATTGGTGTGGTT	0.986602	1201.32	120.642	1196.42	35.1718	-0.00589609	24	Niben.v0.4.2.Scf15671	+	224277	224540	aacaccaaatcaaaccataatcgggttttttttctcgaattgactgaaattatcgaattaattcaaaccaaatcaaactaaactatagtcggtattttctctccatttgacTCGGATTATCGGATTGGTGTGGTTtgtcgatttttt	0	0.6
829	PC-3p-2618_274	nbe-nmiR243-3p	AAGGGATGGAAGGGCAGAG	0.356685	4772.07	1495.17	3412.1	1327.75	-0.483954	19	Niben.v0.4.2.Scf3972	+	37131	37389	cattgTTCAACTCTTTGACAACATGAAAAAAccaaaagctctgccctccttctctatctaccAAGGGATGGAAGGGCAGAGgcctttggtgtcccttcccgtcaagaattgcggcctcacaattact	0	0.7
830	PC-3p-261809_6	nbe-nmiR244-3p	AAGGAGAAGAATTGAAATCACAT	#N/A	#N/A	#N/A	#N/A	#N/A	#N/A	23	Niben.v0.4.2.Scf32663	+	22432	22694	ggatgagaaaactttcattTACCACCATTTCTCCGATTTTctgcaatgttagagattgaatggttgcaagttgtaaccactaggaaaaagtggtttcagttcttctccttatataaacagAAGGAGAAGAATTGAAATCACATtctccgaatcattacaacatgctaccactcaagctctttatcgctacattgcaaaaaattggagcaatggcgataaaagaaaagtttatctcactact	0	1.2
831	PC-3p-264407_6	nbe-nmiR245-3p	AGAACCGCTGAACCGGAACCGTAT	0.388896	219.366	87.1828	158.47	8.64246	-0.469133	24	Niben.v0.4.2.Scf18095	+	44609	44872	TGGAACCGTTTAGAATCGCCGGAAccggtccggttccggttctggcggttccggttccacggttctaaagggtggaaccggcccggaaccgcggaaccAGAACCGCTGAACCGGAACCGTATaaccagaa	0	1
832	PC-3p-264860_6	nbe-nmiR246-3p	ATGAGTATAGATTAAATGGGGACG	0.628663	507.221	65.0995	483.201	18.8829	-0.0699897	24	Niben.v0.4.2.Scf8062	+	21815	22078	ATAAGTGACTAAATGAGGCGGATAtaactttgaagaggggaagaaggaggagaaaggggctgaagttgttgaaaaaatagatacacgttaaaactttttaaaaaATGAGTATAGATTAAATGGGGACGatcaaataaggcgccccgtataattttacacataaa	0	0.4
833	PC-3p-26700_40	nbe-nmiR247-3p	TTGTAGGTTTGATGAATGACGT	0.240063	52.6659	10.4178	70.6435	20.4652	0.423686	22	Niben.v0.4.2.Scf14095	+	7361	7622	CCAAATCGTCGTGAGTTATTAttgaaacgcacttttattttcattaaactaagttgtgttcactcTTGTAGGTTTGATGAATGACGTaagagcaagattatcaaatatcaagtcatatcattaaacaagcaacgcannn	0	0.5
834	PC-3p-268900_6	nbe-nmiR248-3p	ATTTGTTAGGATAGTAAGACAGCA	#N/A	#N/A	#N/A	#N/A	#N/A	#N/A	24	Niben.v0.4.2.Scf18105	+	42286	42549	ttgggtcataaaAGTCCCTATCGTCTTACTATCCTaacaaatttgtccttagttagacggaggtgccatgtggcatatatgagacgatgccatgtggcacctccgtctaactaaggacagATTTGTTAGGATAGTAAGACAGCAaagacttgtatgactcaatagtatgacagagaacaattttaaatgatttaccaaagtagaaggacagatcaagcca	0	1.4
835	PC-3p-270098_8	nbe-nmiR249-3p	AAGCACTTGCAGGATGTTGATG	0.18334	19.0947	4.25187	31.5845	13.9411	0.726047	22	Niben.v0.4.2.Scf22028	+	9738	9999	agacaacaatctgtccatgcaagtggaaaagaaAGGGTTCCTGTATCGCCGAGACAaataagagctgaaactcgaacaAAGCACTTGCAGGATGTTGATGataccggtgtagaaacagaagccaacaa	0	0.5
836	PC-3p-27015_40	nbe-nmiR250-3p	AAAGACAGAAACAACAACGACGAC	0.125205	760.899	390.065	299.198	79.2717	-1.34661	24	Niben.v0.4.2.Scf14471	+	74541	74804	ccaagggtaggggtaaggtctgtgtatatactaacctccccagacctcactaagtgggattatactgcgttattgttgttgttgttgttgttgttgttgttattgtcattccAAAGACAGAAACAACAACGACGACgacgacccagtgtattcccacaagtggggtttggagaaggtgagatgtcagtagccttacccctacggccctacc	0	1.1
837	PC-3p-27054_40	nbe-nmiR251-3p	AGGGCAGATTTGTTAGGATAGTAA	0.942699	23.4885	20.0263	20.6601	17.8949	-0.18511	24	Niben.v0.4.2.Scf10607	+	19638	19901	cctgccgtcttactatcctAACAAATATGCCCTCAGTTAGACGgaggtgccacgtgtcatccatctgtacaaccacgtgtcacatatgagacgatgccacgtggtacctccgtctaactaAGGGCAGATTTGTTAGGATAGTAAgacgacagggacttttatggcccaatagtataacggaggataattttgaacaatttaccatagtagaggga	0	1.2
838	PC-3p-271715_6	nbe-nmiR252-3p	TGTAACGACAGTGGCATGAAATGA	0.710253	116.537	19.9475	123.793	21.9268	0.0871428	24	Niben.v0.4.2.Scf38781	+	9064	9327	tttcatgccactgttgttacacatttggctcatccatgtcaTTATTGACTACGACTCAATTTTTatttggtccatccatgccactgtcgttagtcagtaatggtatggatgggccaaatgTGTAACGACAGTGGCATGAAATGAgc	0	1.5
839	PC-3p-271776_6	nbe-nmiR253-3p	TCTCAGTTAGAAGTGGAGGTTGCT	0.0375026	2143.25	275.72	3177.78	140.25	0.56822	24	Niben.v0.4.2.Scf2156	+	6798	7061	acgcagatgttaccttacCCCTACTTTGGATAGAGAGGCTGTttcaaaatacaccccggcatccttccctccaaaaacttaccaccttgctcttggggagactcgaactcacaagcTCTCAGTTAGAAGTGGAGGTTGCTtaccgtgagagcaacctctcttgacttagatta	0	0.5
840	PC-3p-274453_5	nbe-nmiR254-3p	AAGATGAAGATTGAAGAAAATGAG	0.450246	40.3521	23.122	24.0765	23.2889	-0.74502	24	Niben.v0.4.2.Scf36053	-	11635	11898	tattctttactttgcttatttactttactctaattattatcgtcgtttattgaaaacatagaagaatcAAGATGAAGATTGAAGAAGATGAGtcggttgagagaa	0	0.7
841	PC-3p-27815_38	nbe-nmiR255-3p	ATAAAAATAAAAAGTGGAGAGTGA	0.667621	310.718	70.9147	282.822	100.56	-0.135709	24	Niben.v0.4.2.Scf1653	+	250749	251012	ataagaaaaaatattgcattctcatttgttagaattcactcttcactttttatttttattttttttaaaactgtactttatcaaaaaATAAAAATAAAAAGTGGAGAGTGAattctaacaaatgagaatgcaatattttcttctaat	0	2.6
842	PC-3p-27864_38	nbe-nmiR256-3p	AACGGATAGATGGACGGAGGGTAT	0.689429	730.248	159.906	672.594	111.406	-0.118651	24	Niben.v0.4.2.Scf19745	+	19539	19802	gctgaatggtttATAAATATCCCCTGTCCGTCTATTCGttcaaaaaaacacaagaagttaattctattaacaaaaataccctcgcgactacccgcaggtctgatagagtgtgtgtttttgAACGGATAGATGGACGGAGGGTATttataaaccatttagcaaacgatagggatgggtctttcatttaatga	0	1.2
843	PC-3p-278697_5	nbe-nmiR257-3p	ACGGATTCCAGCATAATATACTGA	0.843037	42.4401	7.12782	41.5532	13.5239	-0.0304686	24	Niben.v0.4.2.Scf41106	+	26946	27209	AGTTTTCGGACCGGTCAATAAAAAatagtcagcatttattgaaaaataattactattttattttgctgcaatACGGATTCCAGCATAATATACTGAagatcgatgcacttgtgtataaacttccagcatattatgctggaactccaac	0	0.9
844	PC-3p-281663_5	nbe-nmiR258-3p	AAAATTTTACTAGATCGTTGTTGT	#N/A	#N/A	#N/A	#N/A	#N/A	#N/A	24	Niben.v0.4.2.Scf19286	+	50636	50899	ttttgagctgaggatctttaaaaaacagtttctctattttttcgaggcttgagcaaggtttacgtatacactatcattcccaaactctattaATAAAATTTTACTAGATCGTTGTTGTgattgtggtggcggtgtaattagattattaggtcgcttgaagattaacggtggatttggtgaaattctattaaagagttcatgttgtgtattaa	0	0.8
845	PC-3p-282065_5	nbe-nmiR259-3p	TGGTATCAGAAACAGGCTCAT	0.552397	60.3956	41.5769	72.5626	24.5067	0.264782	21	Niben.v0.4.2.Scf11330	+	14186	14446	atcggtaacaataattgagatgggcctggctctgataccATGATAAGAATGGACCTTGGACAatcctcaccttataagctagcttttgggttgagttaggcccaatatccattcttatcaTGGTATCAGAAACAGGCTCATcccaattattgttaccgatgttgggcccctgtttatgttgtc	0	1.3
846	PC-3p-2852_240	nbe-nmiR260-3p	GAGGGAGGAAAGTGTAGGAAA	0.250341	107.463	35.6745	186.584	100.282	0.795994	21	Niben.v0.4.2.Scf17652	+	76042	76302	actcaataaagaatccttacaaaatttcctatattttccTCCCTCCCATGCACACACTATtgctacccttctgctaatagctagagtagcagaagggtatcaataatagtgtgtacacagGAGGGAGGAAAGTGTAGGAAAcattgtaaggattctgtattgagtgta	0	1.6
847	PC-3p-287559_7	nbe-nmiR261-3p	ATGGGACGGAACGGAACGGGACGG	0.438408	667.129	490.631	367.886	229.975	-0.858709	24	Niben.v0.4.2.Scf39292	-	27706	27969	acgggacgagacgatatttAAGCGGGACGGTGGTGGGACGGGAcgaaacgggacgggacaaacgagacgaaacgctcgtcccatctcgttccgctaacaaagggataggacgggATGGGACGGGACGGAACGGGACGGgacgggacgggtt	0	0.5
848	PC-3p-28944_37	nbe-nmiR262-3p	ACCAGGCTGTATATAAAGTAGCAT	#N/A	#N/A	#N/A	#N/A	#N/A	#N/A	24	Niben.v0.4.2.Scf20019	+	51977	52240	aataaacgagcggggtggggagactagtgggattttaaacatggaggtttcaatatgtttgtcgttgaggaATACGACCAGGCTGTATATAAAGTAGCATttcgcagtaatttactgcgaaataggataattcgcaataaattactgagaatgctattttatatacatccttgg	0	0.9
849	PC-3p-289531_6	nbe-nmiR263-3p	AATGGATAGATGGACGGAGGATAT	0.860919	723.274	189.225	687.734	143.07	-0.0726917	24	Niben.v0.4.2.Scf15963	-	111873	112136	aaaaaataaacttcgtccatctattcatttaaaaaaaatacacgaagttaattctattaacaAAAATATCCTTCGACTAACGGCAGaactgatgaagtgtgttctttttaAATGGATAGATGGACGGAGGATATttataaaccatttagtaaacgatagggatgagt	0	1
850	PC-3p-289919_5	nbe-nmiR264-3p	TCACTATCAATAGCACGAGCAT	0.310349	23.0616	22.9922	57.7364	23.4255	1.32399	22	Niben.v0.4.2.Scf1265	+	27510	27770	ggttaatgctcgtgctattgaTAGTGATACTGGGTGTGAGGTtgtaagatggactgatggttgtttgaaagatagttcttggaattgttgtaccatcagtccatcttataacctcacacccagtaTCACTATCACTAGCACGAGCATtataa	0	1.8
851	PC-3p-29049_38	nbe-nmiR265-3p	CGTGGACCAGCGTGGATTGGGGG	0.605162	20434.7	2817.68	19158.8	2584.81	-0.0930091	23	Niben.v0.4.2.Scf23646	+	13953	14210	aggagagtcaaagagTGCTTGAAATTCTCGGGAGGGAAGCGGataggggccggcgatgcgccccgatcggatgtggaacagtgttgagccggtccgccgatcgactcgaggCGTGGACCAGCGTGGATTGGGGGggggggcggccaaagccctggcttttgatacgctcgtggaacatcgtctccttgatcttcggcatctgcgcggtccggacgctggcctgtgggctccccattcgac	0	0.6
852	PC-3p-29199_37	nbe-nmiR266-3p	ATAGTGCCGACTGTGGTTGTTGAT	#N/A	#N/A	#N/A	#N/A	#N/A	#N/A	24	Niben.v0.4.2.Scf5441	+	306264	306527	ggcaattatgattgaggatagtggtggtgggtgatgatagttaataatatcggtgatggtagtagttgtgattaagcaaggtgATGGATGGGTGGTGGTAGGTTATAataatggATAGTGCCGACTGTGGTTGTTGATgctgatgggatggtcaattgtgatagttgacggatgagtgttggttgtgggtgagaataatgatggtcggagtagtagggatggtcgataat	0	0.3
853	PC-3p-294456_5	nbe-nmiR267-3p	TTAGAACCAGACCGGACCGACC	0.375376	120.047	28.0071	99.0405	20.2828	-0.277511	22	Niben.v0.4.2.Scf9026	+	161689	161950	CCGACCGGACCGGACCAGTGTAAAccaggatcagactggcctggttactaaggggccgggtgggcagggttgggggggagggggttggtccgtttggtttttttgtagTTGGAACCAGACCGGACCGACCcggtattgatgaaaagtggaccaaacggg	0	0.7
854	PC-3p-30131_38	nbe-nmiR268-3p	AGGTTTAAACTCTAGGACG	#N/A	#N/A	#N/A	#N/A	#N/A	#N/A	19	Niben.v0.4.2.Scf14577	+	49131	49389	aaattttctaactttaggatacgatgtcttgaagtttgaactttaAGGTTTAAACTCTAGGACGtcatgtcctgaaatttgagagaaatt	0	1.3
855	PC-3p-3035_232	nbe-nmiR269-3p	AAAAGAAAGTTGGAATTAAAAAAT	0.0792779	80.7302	10.24	35.1884	16.957	-1.19801	24	Niben.v0.4.2.Scf20380	+	25586	25849	ttactttttgttttttaattttcagctacatttacttttattttttaATTTTAACTTTCTTTTACTTTTCAtttaaaaattaaaagtAAAAGAAAGTTGGAATTAAAAAATaaaattaaaggtagctaaaattaaaaaaaacagaaagaaa	0	2.6
856	PC-3p-30418_37	nbe-nmiR270-3p	ATTCGACTGTATTCATATTTCACA	#N/A	#N/A	#N/A	#N/A	#N/A	#N/A	24	Niben.v0.4.2.Scf21114	+	87122	87385	atatagtagcatttctagacatgaaacagggtattataactagacAGATTTTTGTATTTCGGATATATTtgactatatttatagtgtgaaacatgtgattacaactgaacagattactatATTCGACTGTATTCATATTTCACAgcgtgaaaca	0	0.6
857	PC-3p-30687_35	nbe-nmiR271-3p	AGGTAAGACTGCGTACAATAGATC	0.521936	619.771	12.7244	564.945	131.233	-0.133626	24	Niben.v0.4.2.Scf37317	+	7360	7623	tatagctcggtgcactaagttttcGTGAGGGATTTGAGGAAAGGGCAAaccacaagagtctattgtatgcggtcttattctgtatttctgtaaaagaatgttttcacttacagaaatactAGGTAAGACTGCGTACAATAGATCttttatggtacggccttatccgaaccccatgcatagtaggagcttagtgcaatgggctgacattttttattaaa	0	1.2
858	PC-3p-31065_35	nbe-nmiR272-3p	ACATAATATACTGGAGATCGACGT	0.455324	140.989	18.2816	122.649	29.5469	-0.20105	24	Niben.v0.4.2.Scf48442	-	2483	2746	ACGGGCTAGCCAGTTTTCAGACTGatcattcaaaaatagccagcatttgtaaagtcattgaaaagttgccactattttactgcaacacgaaaagttctaACATAATATACTGGAGATCGATGTacatgtatatgaacttccagaatattatgatggaactcc	0	0.7
859	PC-3p-310800_5	nbe-nmiR273-3p	ATTTTAAATACAGTCTGGTCGTCT	#N/A	#N/A	#N/A	#N/A	#N/A	#N/A	24	Niben.v0.4.2.Scf34204	+	7968	8231	CAGTAAAGTACTGTGAAACGGTTaaaagctgggcccaggctgtatttaaaacagcatttcgcagtaatttattgcgaaatagggtatttcacagtaaattaccgcgaaatgctATTTTAAATACAGTCTGGTCGTCTtcctcaactaca	0	1.1
860	PC-3p-310978_15	nbe-nmiR274-3p	TAACGGATGACATGGATAGAC	0.705754	85.8599	22.9409	90.5672	12.6663	0.0770036	21	Niben.v0.4.2.Scf11123	+	28418	28678	atggatgggccaaattaaaattgagccgttagtctataatatcatggatgagccaaATGTGTAACGACAGTGGCATGAAAtgggcattttttTAACGGATGACATGGATAGACcatttctgaaagttgagtggcatttttaggctttttctgtagaaaatattttccaggtttacatgtaaatcctttaaggggtgaatgttat	0	0.6
861	PC-3p-311393_5	nbe-nmiR275-3p	AGGGCAGATTTGTTAGGATAATAT	0.607176	16.8774	21.3586	9.44931	4.78692	-0.836814	24	Niben.v0.4.2.Scf42679	-	97779	98042	ctTGTTGTCTTACTATCCTAACAAATctgccattagttagacggaggtgccatgtggcctcgtctcatatgtgccacgtggttgcacggatggatgccacatggaacctctgtctaactaAGGGCAGATTTGTTAGGATAATAAgacggcatggacttttatggcccaa	0	1.2
862	PC-3p-314738_5	nbe-nmiR276-3p	TGAGTTGTTAGTCAATAATGGCAT	#N/A	#N/A	#N/A	#N/A	#N/A	#N/A	24	Niben.v0.4.2.Scf22240	+	6747	7010	attgtctatttatgacattcgttaaaaaaatatttatttcatgccactgccgttaaagaaatggctcatccatgccATTATTGACTAACGGCTGTGGCATggatgggccaaataaaaatTGAGTTGTTAGTCAATAATGGCATggatggaccatttctttaacggcagtggcatggaaataataattttttaacggatggcatagataaaccatttctgaaagttgagtggcatttct	0	1.5
863	PC-3p-314753_5	nbe-nmiR277-3p	GATGGACGTAGATCAGTTGACCGA	0.347972	63.8502	16.8004	75.1364	5.56305	0.234821	24	Niben.v0.4.2.Scf4801	-	44988	45251	gaggacaacttTACGGGACAAGTGTTAGTGAGTCActtgtgtttacctcttcgtgaggttgttctctcgatattttgtactctctttttattatagtggattgctcatctccgcGATGGACGTAGATCAGTTGACCGAaccacgttaaatgtttgtgtctcttttgtatatttctcttttcttatttgatttatcgtcgttcaagatttacgttactaactttcgcatgaca	0	0.6
864	PC-3p-318048_5	nbe-nmiR278-3p	ACAAAAAAGAGACCTCACACAACC	0.0213477	162.003	9.54658	136.145	4.447	-0.250875	24	Niben.v0.4.2.Scf4740	+	70326	70589	ctagttgtgtgaggtctctttttatctcatatatttgggtctaaaattctaggacccacatagttgtgaaACAAAAAAGAGACCTCACACAACCacatcagttgtgggaggcacaaaata	0	1.1
865	PC-3p-318882_7	nbe-nmiR279-3p	CAGAACCGGAACCGCCAGGGC	0.163413	4236.68	796.345	3202.63	589.682	-0.403679	21	Niben.v0.4.2.Scf31112	-	23693	23953	gaaccggtccggttccggttctggcggttccaacgggtagaaccgccccgccacggttccccggaaccaaCAGAACCGGAACCGCCAGGGCcg	0	0.9
866	PC-3p-31994_35	nbe-nmiR280-3p	TTGAGCCATGCCAATATCTCT	0.10237	2138.31	198.777	1443.35	306.347	-0.567044	21	Niben.v0.4.2.Scf1875	+	117092	117352	ctatgaaacagtaacttaggtattggcctggttcactcagacaacaagatgaaattatttgaatattgaatggtggagttttggtttgaTTGAGCCATGCCAATATCTCAgtttctatttcacca	0	1
867	PC-3p-320639_5	nbe-nmiR281-3p	CGCATAACGTCCACCTGCCTGG	0.373022	377.064	243.681	212.377	108.579	-0.828179	22	Niben.v0.4.2.Scf8856	-	25678	25940	nnnggtgcttaaattggcttgggatccttacctgctttacttactgctactgatattgtacctttaacccactgttattccgtccccttcccttttggtatcagaaGGGGACGGAATAACAGTGGGTTAaatgtacaatatcagtagcagtaagtaaagcaggtaaggatcccaagccaatttaagcaccacaacacCGCATAACGTCCACCTGCCTGGagcggataaagtgcacggctaaatc	0	1.6
868	PC-3p-32115_36	nbe-nmiR282-3p	AACTAGTATCAGTTGTACGAGACA	#N/A	#N/A	#N/A	#N/A	#N/A	#N/A	24	Niben.v0.4.2.Scf13250	+	94686	94949	ttttgtgtctcttataACTGACATTAGTTGTATGAGGTAAattttttgtttcacggttttatggacccaaaaatataagattagggttcataaattagtgagacaaaaaaagtatcatatAACTAGTATCAGTTGTACGAGACAcaaaataa	0	1.7
869	PC-3p-328454_5	nbe-nmiR283-3p	AACGGATAGATGGACGGAAGGTAT	0.609046	181.911	11.7605	176.143	13.7009	-0.0464852	24	Niben.v0.4.2.Scf9679	-	12841	13104	tcgtttgctaagtggttTATAAATACCTTCGGTCCATCTAtccgttaaaaaacatgaaattaattctattaacaaaaataccccgcgactaatggcaggactgctggagtgtgtttttcgAACGGATAGATGGACGGAAGGTATttataaaccatttagcaaatgatag	0	1.3
870	PC-3p-328754_5	nbe-nmiR284-3p	TCCTTGATGTCGGGAAATTTA	0.386974	0.0440905	0.0421233	12.6553	21.5936	8.16506	21	Niben.v0.4.2.Scf40542	-	3219	3479	atgcatggtcagtcacttTAGTTTCCAGACATCAAGGACatgaacccatcactcctctgatcatgtttgatttttttcctttctctaacaacaccaacaaggtaagagtgattggttatgTCCTTGATGTCGGGAAATTTAagtgactgtccatgcatgaa	0	1.3
871	PC-3p-332095_5	nbe-nmiR285-3p	AATAATGGCATGGATGGACCAACT	0.304779	98.7654	29.568	123.431	10.7408	0.32163	24	Niben.v0.4.2.Scf4370	+	76713	76976	tgccatccgctaaaaaaatgctcattccatgccattactgttacgcatttggtccatccatgccattattgactaacggcagtggcatggatgggccAAATAAAAATTGAGCCGTTAGTCAATAATGGCATGGATGGACCAACTgtgtaacagcagtggcatgaaatgagcatttttttaacgggtggtatggatagaccatttctaaaagttgagtggcatttttaggc	0	1.4
872	PC-3p-332234_5	nbe-nmiR286-3p	AGAATTGGAACCGTCGGAACCGGA	0.497901	240.492	91.076	191.25	66.738	-0.330529	24	Niben.v0.4.2.Scf4103	-	52268	52531	ATTACCGTTACAGAACCGCCGGAAccgtttggaaccgccagaaccgctccggttctggttccggttctggcggttccaacgggtaaaaccgtcccgccacggttcccgagaaccgtcAGAATTGGAACCGTCGGAACCGGAccgcagaaatcgacagaactgttagggtcgcggtttcgatccggttctggttcgga	0	0.9
873	PC-3p-33348_34	nbe-nmiR287-3p	ATATATATGTTCTCAGGTCGC	0.00799419	823.976	329.078	5862.14	1994.23	2.83075	21	Niben.v0.4.2.Scf60627	-	1575	1835	atttggtggaggtgtttaataggGGCAACCTAAGATCATATGTAtcatattttttatttttgataattttcgtaattgtgATATATATGTTCTCAGGTCGCccctgtaaaactattttctatcgttcgatt	0	1.1
874	PC-3p-338765_5	nbe-nmiR288-3p	AAGAGGGATGCTGGGAATATAAGT	0.342632	27.8993	13.4929	16.8081	10.295	-0.731072	24	Niben.v0.4.2.Scf13365	+	98656	98919	cattgtccgctgtggacctaggctcttacgggtttaaaatgcgtcactaaggtctaaagcttgttaacttatataccCAGCATCCCTCTTGTTAACAGAGtctcatatcagcgaaacaacAAGAGGGATGCTGGGAATATAAGTtaacaagtcttaaaccctagtgatgcgttttaaactcgtgaggacctaggcccagagcaaacaatatcactagcgggttgggttgttac	0	1.3
875	PC-3p-33894_38	nbe-nmiR289-3p	TTAACGGCAGTGGCATGAAAT	0.384346	152.423	65.439	190.667	38.0182	0.322974	21	Niben.v0.4.2.Scf11179	+	13110	13370	ttcatgccactgtcgttaaaaaaattgtccatccatggcattattgactaatatctcaatttttattggcacattcatgccactatcgttagccaataatggcatggatgagccatttctTTAACGGCAGTGGCATGAAATaaatattttttaacgaatgacatgaataaatcatttctgaaagttgag	0	1.2
876	PC-3p-339164_5	nbe-nmiR290-3p	AAGCATATTATGCCGGACTGGTAT	#N/A	#N/A	#N/A	#N/A	#N/A	#N/A	24	Niben.v0.4.2.Scf51511	-	18526	18789	gcaatagagaccggtccagcataatATACTGGAATTCGATACAGAAATGtatgaactcAAGCATATTATGCTGGACTGGTATatatactttcctggaccggtatattatactggaatatactggaactcca	0	1.1
877	PC-3p-3452_210	nbe-nmiR291-3p	TGGCAACATATTTGGAGAGTCC	0.746717	203.27	41.1161	191.354	23.0646	-0.0871548	22	Niben.v0.4.2.Scf44990	+	12456	12716	cttgatctatgttgcgcggactctccaaaatgctgccccatgcgtattggatcctccaaaaatacactattTTTGGAGGAACCGATAGGCACcTGGCAACATATTTGGAGAGTCCgcacaacatagatctcaactcagaatttgtcaagggaaatggattaaagttactatactcggtatataaaaattgcag	0	1.1
878	PC-3p-34780_34	nbe-nmiR292-3p	TGTAACGGTAATGGCATGGAG	0.45093	118.407	41.9117	150.856	51.1995	0.349418	21	Niben.v0.4.2.Scf11970	-	181404	181664	tttcatgctactgccattacacatttagctcatccatgtcattattgactaacggttcaatttttatttcgtccatttatgtcactgccgttagtcaataatagatgaatgggccaaatgTGTAACGGTAATGGCATGGAGtgaacatctttttaacggatgacatggatagaccattt	0	1
879	PC-3p-348591_6	nbe-nmiR293-3p	AACGTACAAGTAGTGTTAGCTGTA	#N/A	#N/A	#N/A	#N/A	#N/A	#N/A	24	Niben.v0.4.2.Scf10294	+	43945	44208	tatgcaactagcactagttgtatgaagttttttttttgtcttataaatttGTGGATTCAGATTTCTATGAACCCaaaagtataagattggaatctacaaatttgtgagataaaaaggaatAACGTACAAGTAGTGTTAGCTGTAtgcga	0	1.4
880	PC-3p-35003_33	nbe-nmiR578-3p	ATGATTAAGGATTGTTGTAAC	0.0116231	0.028605	0.0280037	312.378	186.724	13.4147	21	Niben.v0.4.2.Scf22111	+	16246	16506	cgattttggacTATAATAGCCCTTAATCGTGTgttttctctttaaaacacATGATTAAGGATTGTTGTAACccaaaaaaa	0	1.4
881	PC-3p-3502_219	nbe-nmiR295-3p	TCTGGACCAATGTACGCCTGC	0.00948945	82.4361	12.6034	170.305	22.9472	1.04677	21	Niben.v0.4.2.Scf31240	-	14838	15098	cggggcgggttatacatttgggtcgggcgggtttaaACAATTTACTGGATGGGCTAATCTGGACCAATGTACGCCTGCcacgtgtttaaaaatatttgtgtcttcgggtcggtcgggt	0	0.6
882	PC-3p-361543_4	nbe-nmiR296-3p	GTGGATTTAGAAGTGTAAGATTGA	#N/A	#N/A	#N/A	#N/A	#N/A	#N/A	24	Niben.v0.4.2.Scf23760	-	19607	19870	accatgactagtgtcggaaattttgtgtcttataccACTGACATTGATTGTATGAGACAAcctttttgtctcatagctttGTGGATTTAGAAGTGTAAGATTGAagctcataaatttgtaagacaaaaagaagcctcatacaattagtgtcagttgtatgagacacaaaataaa	0	1.2
883	PC-3p-363097_6	nbe-nmiR297-3p	CTGAAATACGGGTCGGTCGGATA	0.569131	172.939	37.5888	186.674	20.8443	0.110264	23	Niben.v0.4.2.Scf13196	-	56981	57243	TTTAAAAATAGGTCGAATATGGAtaaaaaattatattatccatttagaaaatggttaaccaaatggatgactaatgtgtttaacttttacatttataaacctattttatccgtCTCAAATACGGGTCGGTCGGATAatttgtcctttttttaagtactcattttaacccgcttatatctgacccgacctgtccgtttgccgcccccaatca	0	0.7
884	PC-3p-369230_4	nbe-nmiR298-3p	ATGGGCCAAATGTGTAACGGTAGT	0.725476	45.0844	12.8749	49.2388	14.5871	0.127168	24	Niben.v0.4.2.Scf30058	+	151936	152199	gttaaaaaaagcttatttcatgccactttcattacatatttggcccatccatgccattattgactaacaacagtggcatggatgggcaaaataaaaattgagccgttggtcaataatgtcATGGGCCAAATGTGTAACGGTAGTggcataaaatgagcattttttaacggatggcattgatagac	0	1.2
885	PC-3p-372422_4	nbe-nmiR299-3p	ATATTTATTAGGATAGTAAGACGG	#N/A	#N/A	#N/A	#N/A	#N/A	#N/A	24	Niben.v0.4.2.Scf2808	-	151099	151362	cgtcatattatcctaacaaatctgcccttagttaGATGGAGGTGCCACGTGGCATcgtctcatatgtaccacgtggttgcacggatggatgccacgtggcacctccgtctaactaagggcATATTTATTAGGATAGTAAGACGGtagggacttttatggcctaatagtataacgagagactattttgaacaacttacca	0	1.2
886	PC-3p-37631_37	nbe-nmiR300-3p	TTTCCATGTGAATATTAAGTCGGC	#N/A	#N/A	#N/A	#N/A	#N/A	#N/A	24	Niben.v0.4.2.Scf17701	+	67405	67668	AGGAATTCGAGCATGCTTGTGgtgatgaatatgtgacaattattaagtTTTCCATGTGAATATTAAGTCGGCccaaaggaaggcttgatatttgacaggagttc	0	0.6
887	PC-3p-37725_30	nbe-nmiR301-3p	ATTTAGTATGAAATCTTCTGAA	#N/A	#N/A	#N/A	#N/A	#N/A	#N/A	22	Niben.v0.4.2.Ctg23788727	+	1	161	tatgccttgtttattcaGAAGATTTCATACTAAATTCTGGCctaaattaaattctaaaggaccggatggtaaattaataggtcaagaattattggactctatctggtcctttagaatttaatttaggcgagaATTTAGTATGAAATCTTCTGAAtaaacaa	0	2
888	PC-3p-381367_4	nbe-nmiR302-3p	TTCTTGTAGATTGTGGATTTTA	#N/A	#N/A	#N/A	#N/A	#N/A	#N/A	22	Niben.v0.4.2.Scf455	+	203498	203759	gtggatgaattctacaatcTGTGAGATCTAGGTAATTTTTtatttgaatttatattatcggtTTCTTGTAGATTGTGGATTTTAttgcttt	0	1.1
889	PC-3p-382955_4	nbe-nmiR303-3p	AGTATATTATGTTGGACCGGTATG	0.649295	229.008	71.7224	201.728	55.2396	-0.182983	24	Niben.v0.4.2.Scf29709	+	74340	74603	acaattttgctgcaacagaaaccggttcAATATAATATAGTGGAGTTCGGTGcacctgtgtatgaactccAGTATATTATGTTGGACCGGTATGctttgctggctccagtataatatactggagacgagagcacctgtgct	0	1.1
890	PC-3p-38324_29	nbe-nmiR304-3p	AAAAAGGAGACCTCAGACAACTAG	0.0910351	56.6593	3.92664	67.4324	6.63455	0.251128	24	Niben.v0.4.2.Scf18837	+	106563	106826	ttttgtatctcacacaacttactctagttgtgtgaggcctctttttatctcacttatttcatgaccccTATCTTACACATCTGGGTCCACAAAattcttggacccacacaattgtgagacAAAAAGGAGACCTCAGACAACTAGtgtcagttgtgtgaggcacaaagtaa	0	1.1
891	PC-3p-38488_31	nbe-nmiR305-3p	TATTCTGGTGTCCTAGGCGTA	0.798061	15693.9	2858.94	15002.8	903.33	-0.0649687	#N/A	#N/A	#N/A	#N/A	#N/A	#N/A	#N/A	#N/A
892	PC-3p-384936_4	nbe-nmiR306-3p	CAAGCAGGATTAGAAGCAAAAGAA	0.989836	70.1314	25.9065	68.0036	10.993	-0.0444477	24	Niben.v0.4.2.Scf13515	+	108334	108594	cTTATATTTATAAATGTCGGCCttaactgtggcgcgaggccaacctttataagtaggattaaatactcgtctaatatattgaatcCAAGCAGGATTAGAAGCAAAAGAA	0	0.6
893	PC-3p-3868_193	nbe-nmiR307-3p	TTTTGAATGAGATGGACACCA	0.161163	29.9632	6.23349	38.4936	5.11074	0.361427	21	Niben.v0.4.2.Scf11371	+	64325	64585	ttttgaatagtgtccatctcattcaaaacgtttggtagccaacCTTGTTGAATTGGTATGGTTTGGTtaccataccaattcatcaaggttggctaccaaaccTTTTGAATGAGATGGACACCAtcactt	0	1.8
894	PC-3p-38684_29	nbe-nmiR308-3p	CGATAAGGGATGTTACGGTCTG	0.640215	77.3641	21.2708	68.6365	20.5255	-0.172689	22	Niben.v0.4.2.Scf10446	-	58005	58266	cgTGATTTCAGACTGTAATAGCCttgatcatgtgttttcgtatgaaaatacaCGATAAGGGATGTTACGGTCTGaaattcca	0	1.2
895	PC-3p-388115_6	nbe-nmiR309-3p	AACCGCGGAATCGGAACTGCCGGA	0.832269	61.0376	42.5395	53.2027	31.2646	-0.198198	24	Niben.v0.4.2.Scf18752	+	87388	87651	tctggttctggcggtttcggttccgcgattccaacgagtggaaccgctccatcacggttccggggaaccgccggaaccggAACCGCGGAATCGGAACTGCCGGAaccggcag	0	1
896	PC-3p-39315_30	nbe-nmiR310-3p	TCGCAACTTTAGACCGGGAAT	0.435948	20.627	18.0217	30.6225	13.6223	0.570056	21	Niben.v0.4.2.Scf972	-	45633	45893	cactcccggtctaaagctgcaatctgtagcctggatcctgacatgtgcacaaaaaaaagacacagaagcgtagtatcagcacaaccgaccccatgtgctggtaagtgtCCAGGCTACAGATCGCAACTTTAGACCGGGAATgatccttcagtccagaggctctgaggtagttcattagcgttcgcgggccccgattctcctctatctatttctttcaatttgattaattgtatcaaaccgacatattatat	0	0.8
897	PC-3p-39340_29	nbe-nmiR311-3p	CGGATTTTCGGATTGGATTCGGAT	0.564725	34.676	25.3671	41.3091	14.2705	0.252522	24	Niben.v0.4.2.Scf11855	-	82397	82660	tagggatgtacatttggatcggatatccgaaatccgatccgatCCACTCTATTTCGGATTGGCGGATttcgaatttcggattttcagattggatacggattgtgttttataaaaatttTGGATTTTCGGATTGGATTCGGATtgatatgattttaatccgattcgatctgaaatccaaaattatatgtacccatataaata	0	1
898	PC-3p-39756_30	nbe-nmiR312-3p	AAGGGCAAATTTGTTAGGATAGTT	#N/A	#N/A	#N/A	#N/A	#N/A	#N/A	24	Niben.v0.4.2.Scf39779	+	113828	114091	ccctgccgtctcactgtcctaacaaatttgcccttagttagacgaaggtgccacatggcatcgtctcatatgtgccacctggttgcatggatggatgccacatggcacctctgtctaactAAGGGCAAATTTGTTAGGATAGTGagacggcagggacttttattgcctaatagtataacgaaggata	0	1.4
899	PC-3p-39910_29	nbe-nmiR313-3p	GGAGTCTGACATGTGTGCGAGTCAA	0.234701	18548.3	1856.04	16564.8	1365.69	-0.16316	25	Niben.v0.4.2.Scf5018	+	50610	50869	gcgcctctggcgtgcttcggcatctgcgCGCTCCGGACGCTGGCCTGTgggctccctattcgtcccgtcttaaaacacggaccaaGGAGTCTGACATGTGTGCGAGTCAAcgggcgagtaaatccgtaaggcgtaaggaagctgattg	0	0.6
900	PC-3p-40151_29	nbe-nmiR314-3p	ACGGATAGATGGACGGAGGGTATT	0.785809	551.82	213.019	484.591	124.956	-0.187432	24	Niben.v0.4.2.Scf24794	+	68812	69075	aggcccatccatatcgtttgctaaatggttTATAAATACCATCCGTCCATCTAtgctttcaaaaaaacatactccatcaggtatttttgttaatagaattaactttgtgtatttttttgaACGGATAGATGGACGGAGGGTATTtataaaccatttagcaaatgatagggatagttttagcctttt	0	1.4
901	PC-3p-401942_4	nbe-nmiR315-3p	GTTAAGGTCTGCGTACACACTATT	0.537162	6987.54	315.35	7770.43	1547.14	0.15321	24	Niben.v0.4.2.Scf40564	+	5182	5445	aatgtggtgtttatgcttacctgagccgagggtctattacaaataatttttctatcctcacaaggtaggGTTAAGGTCTGCGTACACACTATTttcc	0	0.7
902	PC-3p-40561_28	nbe-nmiR316-3p	ACGAGATTGTTATAGAGAGATTGG	0.808437	184.022	82.9749	161.16	47.5822	-0.191381	24	Niben.v0.4.2.Scf9730	+	40456	40719	aaatatagccagacctctctataacaacatcgctatgtaacaaccaagaaaatgtgaaacaaACGAGATTGTTATAGAGAGATTGGactgtaatt	0	0.9
903	PC-3p-4120_288	nbe-nmiR317-3p	ACTCGATTAAGATCCATTACGGCT	0.00675607	67.5471	13.0201	256.562	73.9647	1.92534	24	Niben.v0.4.2.Scf10930	-	101304	101567	accgatacgcagggggaagacttgtggTCGTAATCGACCTTAGTCGAGTGTtctctgtcgagaacACTCGATTAAGATCCATTACGGCTtcaaaattcaaactgaagtttcaat	0	1
904	PC-3p-412349_4	nbe-nmiR318-3p	ATAGAACCGGAACCGCCAGAACCA	0.172156	3901.39	1012.82	2724.38	512.01	-0.518058	24	Niben.v0.4.2.Scf23002	+	51355	51618	AGAACCAGCCAGAACCGCCAGAACcggtccagaaccgccagccggttccggttctggtgggtccggttctagcgattccaacgggtagaatcggcccacgacggttccctggaaccgATAGAACCGGAACCGCCAGAACCAggccgccggaaccagcagaactggcagggccacggctccggttcagaaccgcgacaccatacacccttaac	0	0.7
905	PC-3p-412522_4	nbe-nmiR319-3p	TGAGCAAAATCAGTTGGCTAT	#N/A	#N/A	#N/A	#N/A	#N/A	#N/A	21	Niben.v0.4.2.Scf48684	+	38329	38592	agagatgttttccacttgagtcacttcttgagcttgagcagactcaagaatagccaactgattttgctcattcccttcctcaatagcatccAAAGCTGCAAATTTGTTGGACATTtgcaccttcttttcatcttgcacctgtccaacaaatttgcagctttggatgctattgaggaagggaaTGAGCAAAATCAGTTGGCTATtcttgagtctgctcaagctcaagaagtgactc	0	1.9
906	PC-3p-41316_27	nbe-nmiR320-3p	ACAAGTTGGAGTGAATTATACTGA	0.390179	120.014	51.2887	150.352	25.8343	0.325133	24	Niben.v0.4.2.Scf7032	+	10424	10687	ctagttgtcatttttacaacaggtgagaAGGTTTCAGTATAATTCGCTCCAActtgttgagtaaaacccttcactagtgaagggttatactcaACAAGTTGGAGTGAATTATACTGAaaccttctcacctgttgtaaaaatgacaacaac	0	2.2
907	PC-3p-41397_27	nbe-nmiR321-3p	AGTATAATATACTGGAGAACGGAG	0.771548	338.858	240.084	256.849	107.373	-0.39976	24	Niben.v0.4.2.Scf21336	+	23202	23465	agtataatatactggagatcggtccacaggtatataaacttccagtatattatgtTGGAACTCCAACACGTAGAAAGTTctAGTATAATATACTGGAGAACGGAGcactggttctccaatctccagtattttatgctaggtc	0	1
908	PC-3p-415812_4	nbe-nmiR322-3p	AAAAAAGGCACTGAAGACAAGTAT	0.959028	44.1843	17.3599	42.1307	8.15231	-0.0686614	24	Niben.v0.4.2.Scf12481	-	50271	50534	catcagattcttgtctttagtgccctttttatccgttggctttaaatgtcttaaacagacacgagagggagtcttagatacgagtctcgtatctattcaagctatttaaagccagcgaatAAAAAAGGCACTGAAGACAAGAATctgatgaca	0	1.4
909	PC-3p-41607_27	nbe-nmiR323-3p	AGATTTATTAGGATAGTAAGACGG	#N/A	#N/A	#N/A	#N/A	#N/A	#N/A	24	Niben.v0.4.2.Scf12337	+	64072	64335	catcttactatcctaacaaatttgcacttagttagacagaggtaccacgtggcatcatctcatatgcgccacgtggttgcagggatggatgccacgtgatacctccgtctaactaagggcAGATTTATTAGGATAGTAAGACGGcaggga	0	1.3
910	PC-3p-41733_27	nbe-nmiR324-3p	ACCTGATATTATGGCGTTGGATCA	#N/A	#N/A	#N/A	#N/A	#N/A	#N/A	24	Niben.v0.4.2.Scf17517	-	34067	34327	gacccatgcttgatccaatgccATAATATCAGGTGTACGGTCTaaccagctacctacttataaaagaaagtaatacgccggttagacctgtacACCTGATATTATGGCGTTGGATCAagccttggaca	0	1.5
911	PC-3p-42790_30	nbe-nmiR325-3p	AATTTGCAGGAGTTCTAGCATA	0.181592	70.1637	5.42008	100.522	27.5488	0.518717	22	Niben.v0.4.2.Scf1715	-	95246	95507	ttattctggaccggtacactttgttAACTTCGGTAAACTTTGCGGGAGActggagcaccagtgctccaaactccagtatattatactggacaattatacttgctggaactccagtaaAATTTGCAGGAGTTCCAGCATAattatgcttgaactcccgtaaaatttgcgggagttccaacatagttatcctggaactcccgtaaaatttacgggagttcaagaatacttacgctggaactcccgtaaaatt	0	1.2
912	PC-3p-43008_27	nbe-nmiR326-3p	ATAAGACCGCATACAATAGACTCT	0.523608	226.325	72.301	188.394	46.2603	-0.264637	24	Niben.v0.4.2.Scf37317	-	7294	7557	TCCTACTATGCATGGGGTTCGGATaaggccgtaccataaaagatctattgtacgcagtcttacctagtatttctgtaagtgaaaacattcttttacagaaatacagaATAAGACCGCATACAATAGACTCTtgtggtttgccctttcctcaaatccctca	0	1
913	PC-3p-43070_31	nbe-nmiR327-3p	TAATGACATGGATGGACTATT	#N/A	#N/A	#N/A	#N/A	#N/A	#N/A	21	Niben.v0.4.2.Scf42831	-	8614	8874	acgttcatatcactgccgtgaaagaaatggctcatccatgtcattattgactaacggcaaaataaaaattgagttgttagtcaaTAATGACATGGATGGACTATTtctttaatggcagtgatatggaaat	0	1.8
914	PC-3p-439220_4	nbe-nmiR328-3p	AAATATGGAAGGGTGTTTTAACGG	0.114996	491.271	63.9496	604.601	31.9154	0.299463	24	Niben.v0.4.2.Scf36252	+	106963	107226	agggccatatatatccctcaaccgttaaaacacccttccatattttttagtagcacgtgacaccttaAAGGAACGGGGCTGGTCGTCTGGTccaatcataagatgtcacgtgctactaaaAAATATGGAAGGGTGTTTTAACGGttgagggatatatatggccctaatgtataacgatgtagacatatttgataaaaaattcaaacggattataaatataacatatttttaataatacaagaatatattttaccctta	0	1.5
915	PC-3p-443543_4	nbe-nmiR329-3p	AAGATAAAGACGACTGCGCCAACT	0.0408922	223.204	62.1039	95.7659	30.878	-1.22078	24	Niben.v0.4.2.Scf17234	+	17116	17379	TTCTAGGAAGAAATAGGGAAAAAGAGaattcaagaggcccataagtatcaaaagaAAGATAAAGACGACTGCGCCAACTtgatattccgaacgacgttgattgtcgctgttgtattttatttaaa	0	0.4
916	PC-3p-44519_26	nbe-nmiR330-3p	ATTATTTGAGATAGTTTGACTCGG	0.498205	253.281	3.6647	227.425	61.3318	-0.155345	24	Niben.v0.4.2.Scf31847	+	183926	184189	ttctttttcttaaactccatgccgagtcaatctagctcaaacaatatgaaacagagagagtgttttttcatggttatactctctctgtttcatATTATTTGAGATAGTTTGACTCGGtatggagtttaagaaaaaaaa	0	1.9
917	PC-3p-44561_27	nbe-nmiR331-3p	TGAGATAAAAAGAGGCCTCAC	#N/A	#N/A	#N/A	#N/A	#N/A	#N/A	21	Niben.v0.4.2.Scf47643	+	15057	15317	cacacaacttacattaattgtgtaAGACCTCTTTTTATCTCACATGTAtgtggatacatatcttaaacatttgggtccacaaaattctgcgtctcacacagttgTGAGATAAAAAGAGGCCTCACacaactagtatcagttgtataaggcacaaaata	0	0.9
918	PC-3p-44616_27	nbe-nmiR332-3p	AGATTTGTTAGGATAATAAGACGG	#N/A	#N/A	#N/A	#N/A	#N/A	#N/A	24	Niben.v0.4.2.Scf16195	-	54548	54811	tatcttactatcttaaataatttactcttAGTCAGACGGAAGTGATATGTGGAatccagccgtgcaatcacgtggcacatatgaaacgatgccatgtgacacttccgtctaactaaggacAGATTTGTTAGGATAATAAGACGGcaagaacttttatagtccagtagtataacggatg	0	0.8
919	PC-3p-446627_4	nbe-nmiR333-3p	GTAGTGTGACGCAGACTTTACCCT	0.858404	846.677	287.619	922.174	376.864	0.123227	24	Niben.v0.4.2.Scf16465	+	50955	51218	gtttattgaattggttgtaatcactattatttcatgttcatAGTAGGATCACAACAACAAGTCAGtataatctcatttagtgggtctgggaggGTAGTGTGACGCAGACTTTACCCTtaacctttgggtagagaggctgtttccaaatagaccctcggcatcctttccttcaa	0	0.7
920	PC-3p-447993_5	nbe-nmiR334-3p	ATTATATTATGTTGGACCGGTATA	0.455552	146.01	50.8	114.174	30.1653	-0.354827	24	Niben.v0.4.2.Scf32449	-	205620	205883	gagactggtctagcataatatAGTGGAGTTCGGTACACCTGTGTAtgaactttcagcatattatgttggaccgatatactttgctggctccagtataatatactaggtgctccaaacttcATTATATTATGTTGGACCGGTATAttatactagaac	0	1.1
921	PC-3p-45165_26	nbe-nmiR335-3p	CAAGGAGGAGCTTGTTGGTG	0.410362	824.029	328.496	567.963	240.146	-0.536899	20	Niben.v0.4.2.Scf26295	+	10044	10303	aagtactccaatatcatgtcaTTTATGGTCGCTACACACTGGccattattgctatggcaccaacaagatcctccttgagttctgcaacgatatacctctcggcaaagttgcagaactCAAGGAGGAGCTTGTTGGTGccactg	0	1.1
922	PC-3p-451692_4	nbe-nmiR336-3p	AACGACAGTGGCATAAAATGAGTA	#N/A	#N/A	#N/A	#N/A	#N/A	#N/A	24	Niben.v0.4.2.Scf692	-	57097	57360	atccgtaaaaaaatgctcattttatgctactgccgtgtATGGACGTCCCAAATAAAAATTGAgccgctagttaataatggtatgaatgtgccaaatgtgtAACGACAGTGGCATAAAATGAATAttttttaacgaat	0	0.9
923	PC-3p-45201_27	nbe-nmiR337-3p	ATTTTTGGAGGATCTGACACGGAC	0.321906	132.519	30.5682	110.303	4.21326	-0.264737	24	Niben.v0.4.2.Scf5547	+	13875	14138	TATGTAAAACCTATGTTCTCGGATtcttcgaaaatatttccatgttgtatatcggatcctttaaaaataatgtATTTTTGGAGGATCTGACACGGACgtgacagtttttggagagtccgtgaaatatagcat	0	1.1
924	PC-3p-45384_26	nbe-nmiR338-3p	GATAATAATCGACATTAGACA	#N/A	#N/A	#N/A	#N/A	#N/A	#N/A	21	Niben.v0.4.2.Scf49933	+	2921	3181	tcaagcgaGTTTCTTTTGTCGATTGTCATcgaaactagcatccaattcttcggagtcatggttcGATAATAATCGACATTAGACActcgctcgt	0	1.1
925	PC-3p-454832_4	nbe-nmiR339-3p	TTTGTTAGTGACTAGTGCAGA	#N/A	#N/A	#N/A	#N/A	#N/A	#N/A	21	Niben.v0.4.2.Scf9704	-	86764	87024	tttgtcctttgatgcctactctctcattgaaagaaTAGCTAGAAAGCCTACTTTTAttattgtccgaggctgtggaaaatgatgcatatgtTTTGTTAGTGACTAGTGCAGAtatgcattatctcggacaataataaaagtaggcattctagctattctttcaataagagagcagg	0	1.4
926	PC-3p-455669_4	nbe-nmiR340-3p	ATATAGGGTAAGACTGCGTAAGAT	0.816153	364.429	85.4904	390.633	125.029	0.100175	24	Niben.v0.4.2.Scf47154	-	29545	29808	ataaagggatccttggcataattagtaaagttgtctctATATGATCAGGAAGTCACGAGTTCgagctatagaaacaacttcttgcagaaATATAGGGTAAGACTGCGTACGATatgttaggtgttgtcgtgactttcttatcatatttgatttttatatc	0	0.6
927	PC-3p-456795_4	nbe-nmiR341-3p	TTTTTTCAAAATAGATTAACGGAT	#N/A	#N/A	#N/A	#N/A	#N/A	#N/A	24	Niben.v0.4.2.Scf14429	+	33355	33618	cgtattgagttcAGTTTAAAAATGCCATCTGTTAACctattttgagaaaaatgctcataccgttaaaaatttgacatatttgtgcccataaatatgccaaatttttaacagtaagggtatTTTTTTCAAAATAGATTAACGGATggtatttttaaactggagtcaatacgtta	0	1.9
928	PC-3p-45736_25	nbe-nmiR342-3p	AGAACCGTGGAACCGGAACCGGAC	0.818425	84.4996	8.86042	83.1444	30.3559	-0.0233261	24	Niben.v0.4.2.Scf56758	+	25724	25987	atacggttccggttccgcggttccgggccggttccaccctttAGAACCGTGGAACCGGAACCGGACc	0	1
929	PC-3p-45868_25	nbe-nmiR343-3p	AATAGAACATTGAGGCGACGTTAT	0.0833641	72.6665	10.5309	116.333	32.9452	0.678902	24	Niben.v0.4.2.Scf8803	+	39897	40160	TCTAAATAACTTAATGCGCAGAttcactccaagaaaaagaataggcttgagatgtcgcgtctcaatgatctagtgtatattaaatacAATAGAACATTGAGGCGACGTTATgaagctgg	0	0.8
930	PC-3p-45901_26	nbe-nmiR344-3p	AAGGATATGATGTGCTAAAGTTTA	#N/A	#N/A	#N/A	#N/A	#N/A	#N/A	24	Niben.v0.4.2.Scf8495	-	23799	24062	acgcctttttcatgagtgttgtgtaaatattaaggacatggtgtcgttaatatttacACTGCACACATGAAGTTAAGAACGtcatgtccttaatatatacactgcacatataaagttAAGGATATGATGTCCTAAAGTTTAacaacggaatatgcaaatacatgaaactttgtccttaacatttacacaacattcatgagttaaggacc	0	1.1
931	PC-3p-46032_27	nbe-nmiR345-3p	GGATGGACTAAATGTGTAACGGCA	0.403031	17.3591	13.9193	26.3757	11.2509	0.603516	24	Niben.v0.4.2.Scf61850	-	1334	1597	catttcatgccattgtcgttacatatttggctcatccatgccattattgactAACGAGAGTGGCATGGATGGACCAtcaataacggcatgaatggaacatcaataacggcatGGATGGACCAAATGTGTAACGGCAgtggcatgaattag	0	1.2
932	PC-3p-46059_25	nbe-nmiR346-3p	TTCAGGACCTACAAATAGCAT	#N/A	#N/A	#N/A	#N/A	#N/A	#N/A	21	Niben.v0.4.2.Scf23143	-	56540	56800	aatttaatggtaaaggcaaaatgcaatgcctaaactgtAGGATGGCTGGAAAAGGAAATTGGatgatattcgtagattctgaaggtgaagaacctgggcaacaaatcattgctcttcaccTTCAGGACCTACAAATAGCATccagtttccttcttaagtcatcttatagtttggggaatacattctgccgttatgattaaatccg	0	1.2
933	PC-3p-46588_25	nbe-nmiR347-3p	ATAATATACTGGAGATCGTTGCAA	0.198057	66.7042	6.82346	80.9052	13.893	0.278455	24	Niben.v0.4.2.Scf33619	-	25089	25352	ggggtagttgTTTTCGGACTGGCCATTTAAAAATaattagcatttgtaaagttattgaaaaataacaactattttgcaataacaaggaaagtttcagcATAATATACTGGAGATCGTTGCAActgtgtatgatcttccaacatattatgctgctactccaacacgtcgaa	0	0.9
934	PC-3p-4670_168	nbe-nmiR348-3p	AGATTTGTTAGGATAGTAAGACGG	#N/A	#N/A	#N/A	#N/A	#N/A	#N/A	24	Niben.v0.4.2.Ctg25587831	+	1059	1322	agtcttactatcccaacaaatctgcctttagctagacggaggtgccacgtggcatcgtctcatatgtgccacgtggttgcacggatggatgccacgtggcaccttcgtctaactaatggcAGATTTGTTAGGATAGTAAGACGGcaaggactttta	0	1.3
935	PC-3p-46730_25	nbe-nmiR349-3p	ACATAATATACTGTAGTTCGGTGC	0.471715	161.648	58.8543	129.916	33.8503	-0.315284	24	Niben.v0.4.2.Scf28714	+	8092	8355	tcagactgatcatttaaaaataatcagtatttaccaagtcattgaaaaatagctactatTTTGCTGTAACAGAGACCGATCCAACATAATATACTGTAGTTCGGTGCaattgtgtatgaacttccagcatattatgctggatcggtgtactttgctagct	0	0.9
936	PC-3p-468500_3	nbe-nmiR350-3p	ACCTTTAGTCGTGTTGTTCGGTGC	#N/A	#N/A	#N/A	#N/A	#N/A	#N/A	24	Niben.v0.4.2.Scf5280	+	80466	80729	acctataaatacgcatatgactccatcagtcttacatccaacgaataggcacaagctagaaggctcctaggttttctgtcaaagttttatgaaggcaattctctacaacACTTGAACAACTATGGCCGAAGGTacgttccttgattaatttcctgcgttggctctatgtttgtattcaaatttcaacatgtggtatcagagcttACCTTTAGTCGTGTTGTTCGGTGCcgagattgtgttcatgacaa	0	0.6
937	PC-3p-47004_26	nbe-nmiR351-3p	GAGGTTTAAACTTTAGGACGTCGT	#N/A	#N/A	#N/A	#N/A	#N/A	#N/A	24	Niben.v0.4.2.Scf42991	-	27048	27311	ttaggacacgatgtcctgaagtttgaattttGAGGTTTAAACTTTAGAACGTCGTgcccaaa	0	1.2
938	PC-3p-471627_3	nbe-nmiR352-3p	AATATAATATACTGGAGATCGGAG	0.0518442	382.075	31.8549	290.937	38.6394	-0.393149	24	Niben.v0.4.2.Scf25928	+	28388	28651	TTGCAACAAGGAAAGTTCCAGCATaatatattggagatcagtgcacttgtattttccagcatattatgttggaactctaatatgcgaaaagtttcAATATAATATACTGGAGATCGGAGcattatactagaactccagtgtattatactgggatgtt	0	1.1
939	PC-3p-47251_25	nbe-nmiR353-3p	TACAATAGAACATTGAGGCGACGT	0.0451889	146.24	27.8196	216.842	21.7293	0.568304	24	Niben.v0.4.2.Scf2441	+	40666	40929	tatcgcgtctcaatgatctagtgtatattaaaTACAATAGAACATTGAGGCGACGTtatgaagctcgcgatactattgatcc	0	0.9
940	PC-3p-47777_25	nbe-nmiR354-3p	AACTAAGGGCAGATTTGTTAGGAT	0.570021	43.6824	50.3096	31.9472	26.7339	-0.451363	24	Niben.v0.4.2.Scf25504	+	35502	35765	aaagttcctgccgtcttactatcctaaaaatctgcccttcgTTAGACGGAGGCGCCATGTGGCATccatccgtgcaaccacgcggcacatatgagatgatgccacgtggcacctccgtctAACTAAGGGCAGATTTGTTAGGATagtaagacggcagggacttttat	0	1.5
941	PC-3p-47801_24	nbe-nmiR355-3p	ATAAGTGGGGTCTGAGAAGGGTAG	0.30029	1953.35	213.588	2133.97	70.8401	0.127586	24	Niben.v0.4.2.Scf34861	-	4695	4958	taggggtaaggcccgtctacatattaccctccccaaaccccacctTGTGGGACAATACTGGGTAGTTGTtgttttatcaattcaaaacagggacaacaacaacatatccaatataatcccATAAGTGGGGTCTGAGGAGGGTAGtgtgtatgcaaaccttacctctaccc	0	1.2
942	PC-3p-478585_3	nbe-nmiR356-3p	ACACAGAAGATCGAGTAAAAGTTT	#N/A	#N/A	#N/A	#N/A	#N/A	#N/A	24	Niben.v0.4.2.Scf51892	-	1538	1801	AGGAGACTTGAAATTATTTACTTTtagttttctgtgtcgccattaatcaatgaaagttttgactccaaatatggtctgcgaACACAGAAGATCGAGTAAAAGTTTatgttaacccgagaaactgtgtgaggcactttcaaat	0	0.7
943	PC-3p-47979_25	nbe-nmiR357-3p	AAACGGATAGATAGACGGAGGTGT	0.256736	106.895	14.8574	91.8778	11.8877	-0.218406	24	Niben.v0.4.2.Scf27106	-	7953	8216	ttgttaaatggtttatagATACCCTCCGTCTATTTATCCGTTaaaaaaaacacactctatcaatcctgccgttagtcgtggtgtatttttgttaatagaatgaacttcatgtgtttttttAAACGGATAGATAGACGGAGGTGTttataaaccatttaacaaacgataaggatagttttgaccct	0	1.2
944	PC-3p-48230_24	nbe-nmiR358-3p	TTTTTTACTGTATACCGACTG	0.429505	101.981	49.5996	137.085	45.9585	0.426777	21	Niben.v0.4.2.Scf49745	+	20342	20602	ctctcggttggatcacagtcggtatacagtaaaaaaacttattcacgtgtggagaagttacgagacaagaggggttgaacttctccacacgtgaataagtTTTTTTACTGTATACCGGCTGtgattttctcacccactgacct	0	1.4
945	PC-3p-48439_24	nbe-nmiR359-3p	TCTGGACCAATTTAAGACTGC	#N/A	#N/A	#N/A	#N/A	#N/A	#N/A	21	Niben.v0.4.2.Scf46711	+	24644	24904	aaagcggggctGGTTATAAATTTGGGTCGGGCGggtttaaacaattgactgggtgggctaaTCTGGACCAATTTAAGACTGCcacgtgtt	0	0.7
946	PC-3p-48517_25	nbe-nmiR360-3p	ATGAGACTGTTATAGAGAGGTTTG	0.419841	400.486	82.043	348.665	45.0518	-0.199909	24	Niben.v0.4.2.Scf51796	+	34331	34594	caaatctctctgtaacaacatcttattcactataaaagccaagctttctatgaaaccaatttcatgctatatgttctataacatcacttcgctataacaaccaaaaaaaattcggaacaaATGAGACTGTTATAGAGAGGTTTGactgt	0	0.7
947	PC-3p-48522_26	nbe-nmiR361-3p	ACATGTTAGACTTAGGGGCACAAA	0.133529	789.95	46.3051	690.726	69.7815	-0.193647	24	Niben.v0.4.2.Scf59	+	54030	54293	cctaccgttcaaaatgttgcatatttgtgcccctaagtctaacaactgaccgtacttatatTTAAAACGGTAGGAGCATTTTTCTcaaaataggttaatggtagggacatttttaaactgACATGTTAGACTTAGGGGCACAAAtatgccatatttttaacggtaggggc	0	1.2
948	PC-3p-48574_26	nbe-nmiR362-3p	AGAACTGCCTGAACCGGTCCGGTT	0.426208	90.5389	41.8548	62.0571	35.5329	-0.544941	24	Niben.v0.4.2.Scf1012	-	20236	20499	aaatggctgttgggaaccGGATAGAACCGGAACTGGAACCGGaccggttccggcggttctaaacggttccgaatttaaaaaaaaattttttttttttaatatcggaaccgtttAGAACTGCCTGAACCGGTCCGGTTccggttctggcgg	0	1.4
949	PC-3p-48969_24	nbe-nmiR363-3p	ATCTGTGTCAACTTGAAGCGTCTA	#N/A	#N/A	#N/A	#N/A	#N/A	#N/A	24	Niben.v0.4.2.Scf5302	+	52308	52571	acttaccgggtgaccatatagacattttaagttgacacaagtgcgtctcgtggacatggcaaaatatttgatttTCACACAACTTCGGGCCTTGTCAAgctcgggatatccacgagatgcATCTGTGTCAACTTGAAGCGTCTAtatggtcacctgataagtcggagtgtgagatagatatatgggaccaactttaagcgtct	0	1
950	PC-3p-49394_24	nbe-nmiR364-3p	AGAACATGTGTATGAACTTCTAGC	0.563276	56.4263	30.3029	43.7331	30.0919	-0.367644	24	Niben.v0.4.2.Scf16915	-	7812	8075	gcgcaatatacggatgcagcataatatgctggaagttcatacacatgtactccaatctctagtatattatgttggatctccaatacgcggaacgttccaacataacatagtggagattggAGAACATGTGTATGAACTTCCAGCataacatgctagaatatttcgtgttgcggca	0	1.4
951	PC-3p-508886_3	nbe-nmiR365-3p	AAAATATACTGAAGATCGGTGCAC	0.35131	148.767	28.793	127.787	8.61252	-0.219314	24	Niben.v0.4.2.Scf10343	-	38749	39012	aaaatagcacaggctgACCAGTTTTTGGTCGGATCATTCAaaaatagccagcatttataaaataatagttactattttgctacaatacgtaaagttccagcAAAATATACTGAAGATCGGTGCACctgtgtatgaacttccagtatattttgctggaactccaacacgcga	0	0.9
952	PC-3p-510907_3	nbe-nmiR366-3p	TTTGAACTGAGTTGGGCAATGACC	0.417335	52.6823	15.9955	42.6807	4.18153	-0.303734	24	Niben.v0.4.2.Scf16311	-	26390	26653	atgattctaaaacatgtgtcaagttgggcgggttgggttATGACCCATTGTTTAGCTCATCTTGActcagcccatcttaacccaaatatacTTTGAACTGGGTTGGGCAATGACCcatttattaatttattgacctaacccattttaatcg	0	0.7
953	PC-3p-51654_24	nbe-nmiR367-3p	CTTTTGGAGAGTTCGAGCAAC	0.486425	93.6766	24.7232	108.39	23.3755	0.210478	21	Niben.v0.4.2.Scf62177	+	8223	8483	caactatgttgctcggactcttcaaaaatattattgggtatgtgtcgatcctccaaatttagtgcatttttggaggatccgacatgggtgtgacaccaCTTTTGGAGAGTTCGAGCAACatagatt	0	1.2
954	PC-3p-52135_23	nbe-nmiR368-3p	TTCCATGTGAATATTAAGTCGGCC	#N/A	#N/A	#N/A	#N/A	#N/A	#N/A	24	Niben.v0.4.2.Scf28405	+	7439	7702	ataagatgactgtgtatgttcgtaTTCCATGCGCTTAACACCGGCCCAaaggaaggttgttgattggcaggaattcgagcatgcttgtggtgataaatgtgtgacaattattaagtaTTCCATGTGAATATTAAGTCGGCCcaaaggaaggcttgatatttgacaggagtttattgtcaatatttgattactacacca	0	0.9
955	PC-3p-52360_24	nbe-nmiR369-3p	AAAGTATCGAGAGACTCCGTCGGA	0.788991	50.4548	16.9771	56.361	24.1349	0.159707	24	Niben.v0.4.2.Scf31765	+	1629	1892	ggtaatttaccgacggagtctgtcagtacaactatttaaattttgaccagtcAAATATCTTTATTTACCGACGGACttctatcggttcttttaaaaaaaattagaaattaaaaaaattctAAAGTATCGAGAGACTCCGTCGGAaagtccttcggaatatcgacgaaaaaagtttgtcggtactattatgtcggtaaacaagtgatttttagtagtgtatgctagaatctcatatataaaagaatttgaatcccacta	0	0.8
956	PC-3p-53067_22	nbe-nmiR370-3p	ACGGCGTGAAACAGGGGATTACAT	0.84963	389.971	67.6078	377.079	24.4099	-0.048502	24	Niben.v0.4.2.Scf2258	+	4140	4403	tcgagtgtattcgattgtatttatggcgtgaaacaTGGGATTACAATTGGATAGATTATtgtattcaaccgaattcACGGCGTGAAACAGGGGATTACATtgtt	0	0.8
957	PC-3p-53343_23	nbe-nmiR371-3p	TGAGACAAAATGGAGCCTCA	0.330443	30.7104	11.5335	10.3432	8.98011	-1.57004	20	Niben.v0.4.2.Scf10507	-	21293	21552	aattttattttgtgtctcataaaagtgacctagttgtatgaggcaacttttttgtctcacagTTTTGTGGACCCAGATTTCCGTAgacccagaagtgtaagattgggatccacaaatttgTGAGACAAAATGGAGCCTCAtacaactagtgtaagttgtatgaaacacaaaataaaactt	0	1.3
958	PC-3p-534586_3	nbe-nmiR372-3p	TATGGGGTTGAAACGTCTATC	#N/A	#N/A	#N/A	#N/A	#N/A	#N/A	21	Niben.v0.4.2.Scf15607	+	99857	100120	atttctaaAGGAATAGATAGACGTTTCAACCCcatatgacattttaaattcatattaactgaagtttaaattcaTATGGGGTTTAAACGTCTATCtattcctttagaaac	0	1.9
959	PC-3p-53530_23	nbe-nmiR373-3p	TAGGCAACTTTTCGGGACAGAATA	0.582695	10.736	13.3612	14.7408	17.0691	0.457366	24	Niben.v0.4.2.Scf29815	-	10896	11159	ttcgactgattgttcgcatcggaaactcatcaTATTCTGTCCCCCAAAAGTTGCctatagtaatccttagagcctttaaggattactaTAGGCAACTTTTCGGGACAGAATAtgatgagtttcatggacgcaaa	0	1.4
960	PC-3p-536787_4	nbe-nmiR374-3p	AATGGCATGGATGGGCAATTTCTT	0.80749	37.9338	11.253	43.1589	21.4239	0.186174	24	Niben.v0.4.2.Scf40010	+	15496	15759	ttatttcatgtcactgtcgttaaagaaatgacccatctatgccattattcaccaacgatattagcatggatgagccAAATAAAAATTGAGTCGTTAGTCaatAATGGCATGGATGGGCAATTTCTTtaacgacagtgacatgaaaatagcattttttaacgaacggcataaatataccatt	0	1.3
961	PC-3p-54103_22	nbe-nmiR375-3p	TATTGATGAGGCAAATGAATGG	0.0346753	33.6908	7.98457	61.3204	10.8698	0.864012	22	Niben.v0.4.2.Scf3055	+	109313	109574	cttgagctatcgcgtctcaatgatctagtgtatattaaataCAATAGAACATTGAGGCGACGTtataaagctcgcgataccattgatccaattttgttgagcaaTATTGATGAGGCAAATGAATGGttaactggagccccccaaaatcatgaaaatgaacaagtgtatgaaggagatgatct	0	0.7
962	PC-3p-54139_22	nbe-nmiR376-3p	AAATATAGAACTTTGATGGACGAC	0.144065	158.808	50.9339	95.8214	14.5745	-0.72886	24	Niben.v0.4.2.Scf8217	+	52784	53047	gttatattttccgtttaaatataccccttccgtccatcaaagttctatatttgcccctatttattcatatggttcaatctctcagaaggcgccacatgtcttgatcgttaaaatagggtcAAATATAGAACTTTGATGGACGACaagagtatatctgaacaaaaagtgtaacgagcaacaagattgaacaataaacaatagtagaggg	0	0.9
963	PC-3p-54251_23	nbe-nmiR377-3p	TTGCCTAATTCATTTTTCTTA	#N/A	#N/A	#N/A	#N/A	#N/A	#N/A	21	Niben.v0.4.2.Scf17755	+	35948	36208	ttaagtggctactagactaattcattgcttaaaaatataAGAAAAATGAATTAGGCAACGTAAattttttttttggtcgaaaaaaaattttacgTTGCCTAATTCATTTTTCTTAtaggcaacgtaaattaaagaggctactaaa	0	1.5
964	PC-3p-54396_24	nbe-nmiR378-3p	TTTGCAACTGAGTAGACAATG	#N/A	#N/A	#N/A	#N/A	#N/A	#N/A	21	Niben.v0.4.2.Scf3467	+	130050	130310	gctatcaaaattgaaaattgtagtacattagtgcattcatagttacattgtctactcagttgcaaaatttgtacattgctacaaaaatacaaacatagtagcaatgtccaaatTTTGCAACTGAGTAGACAATGtaactatgaatgcaccaatgtactacaattttcaattttgataaa	0	2.3
965	PC-3p-548494_3	nbe-nmiR379-3p	AATGGATAGATGGATGGTGGGTAT	0.782184	716.129	294.321	749.462	167.312	0.0656359	24	Niben.v0.4.2.Scf40906	-	7384	7647	taaatggtttataaatacctttcgtccatttatccgttcaaaaaaacacacataagttaattctattaataaaaatatccccgCGACTAATGGCAGAACTAATGGAgtgtgtttttttgaAATGGATAGATGGATGGTGGGTATttttaaaccatttagcaaacgatagagacgagtctttcatttaatgacgtggcgatttttaat	0	1.1
966	PC-3p-55268_24	nbe-nmiR380-3p	TCGGGAAAGAGCATTCACGTCGGG	0.459148	38.189	7.62388	30.209	15.8895	-0.33818	24	Niben.v0.4.2.Scf19605	+	105262	105525	atgttggatgttaacttacctggatcattctttatcccgatttggcaccgataatataagtaaacttatacaaataaaaaggccagtttggtatacaagtatctTGCATTCACGTAGGGTTCGGGAAAGAGCATTCACGTCGGGttcgggaaagagctatactcttagggacataatgtagacaaattatactaatgcaagcatcaatggctaatttcatgattcgaacccgtaacat	0	0.6
967	PC-3p-55329_22	nbe-nmiR381-3p	AACGGATAAATAGACGGAGGGTAT	0.698322	282.611	107.845	241.087	88.7394	-0.229265	24	Niben.v0.4.2.Scf27106	+	8055	8318	ttgttaaatggtttataaacacctccgtctatctatccgtttaaaaaaacacatgaagttcattctattaacaaaaatacaccacgactaacggcaggattgatagagtgtgtttttTTTAACGGATAAATAGACGGAGGGTATctataaaccatttaacaaacgatagggatgagtctttcatcttcttcttatgagcatcccaaaagtactttactttttttttttaccttttatagattcaatctttatcttagaat	0	1
968	PC-3p-558_858	nbe-nmiR382-3p	TTGGTATCGATCAACAATAGAA	0.436398	1041.47	295.393	1371.61	482.003	0.397248	22	Niben.v0.4.2.Scf12613	-	39253	39514	caatcgactcggATATGATTCTATTGTCGATTAtaccgaaatcgatattcaactcaccgtattttgtattTTGGTATCGATCAACAATAGAAccatgccccggtcgaatc	0	0.9
969	PC-3p-5585_149	nbe-nmiR383-3p	TCGTGAGACAAAAAGGAGCCT	0.59366	286.928	137.45	354.621	136.673	0.30559	21	Niben.v0.4.2.Scf5942	+	12403	12663	agaagttttattttgtatctcatacaaccaACACTAGTTGTATGAGGTTTCtttttgtctcacaaatttgtggacctcaatctcacacttctgagtccataaaagtctgaattcacaaatTCGTGAGACAAAAAGGAGCCTcataccactagtgtcagtgatatgagagataaaattttctc	0	1.2
970	PC-3p-56305_24	nbe-nmiR384-3p	TCTGCATCATAGGTACCACGG	0.279327	67.1221	2.901	55.4932	13.0921	-0.274476	21	Niben.v0.4.2.Scf8167	+	56745	57005	cAATGTCACCGTCGTCCCTATGatccggctgagagatactgggtcttgagcaagattcaaggtatatccctgTCTGCATCATAGGTACCATGGtgacgata	0	0.8
971	PC-3p-564535_12	nbe-nmiR385-3p	ACTAACGGCAGTGGCATGGATGGG	0.0368549	284.647	72.8886	697.021	256.582	1.29203	24	Niben.v0.4.2.Scf11123	+	28123	28386	aatgctcatttcatgccactgccgttacacatttggcccatccatgccattattgACTAACGGCAGTGGCATGGATGGGccaa	0	1.1
972	PC-3p-56680_21	nbe-nmiR386-3p	ATTAATCTCTGGACAGATTGGACG	#N/A	#N/A	#N/A	#N/A	#N/A	#N/A	24	Niben.v0.4.2.Scf40034	-	2237	2500	aaaaacaaaagaacataaaactgaaaacacaaaaaaaagaagtaaaattagggcaactatataaatttctatgtaagttgggtcgagatacattttattttgaatAAGTTTCATGGGTTGTATTAGGGCtgcttaataggtcatattgggctataaaatataatggattaatttggctcagcccaaattaacccataagctaaaatatttatagatgaactcATTAATCTCTGGACAGATTGGACGgat	0	0.7
973	PC-3p-56831_21	nbe-nmiR387-3p	AAAGGAAGGCTTGATATTTGAC	0.33104	56.7504	29.7648	85.7241	32.1231	0.595071	22	Niben.v0.4.2.Scf30287	+	1638	1899	gcttgtggtgataaatatgagacaattattaagttttCCATGTGAATATTAAGTCGGCCcAAAGGAAGGCTTGATATTTGACagaagttcattgtcaatatttgattactacacca	0	0.9
974	PC-3p-575027_3	nbe-nmiR388-3p	AGGAGGCCTCACAGAACTAGCGTC	0.475259	64.5919	35.3163	40.7789	13.7535	-0.663532	24	Niben.v0.4.2.Scf9444	-	7292	7555	actgacattagttgtgtgaggcttctttttatctcacacatttgtggacccATATCTGACACGTTTGGATCCACAaaattctgggtccacaaagttgtgagacgaaaAGGAGGCCTCACAGAACTAGCGTCcggaaggcaca	0	1.1
975	PC-3p-575584_3	nbe-nmiR389-3p	CAGGTCTAGTGGAGTCGGTGGCGT	0.354443	351.371	104.504	272.493	54.4196	-0.366776	24	Niben.v0.4.2.Scf16403	-	2358	2621	aaaacacaTGACTGAAAACAGAAATAAAGCACcactaactccctaaagacttgctcctgcagctactcccctgcttattaggaactacctaactacatcctggattaactctaacagaggCAGGTCTAGTGGAGTCGGTGGCGTggtggaagaaatattggaggaagtaatgtttttcagaatggtcattcggcaagcactagtgcatc	0	0.6
976	PC-3p-57827_21	nbe-nmiR390-3p	ATGTAACGATCGATTTGGTGTGAT	0.558937	22.0023	13.8614	26.0054	7.55558	0.241155	24	Niben.v0.4.2.Scf26726	+	2177	2440	tttaaaTACGATATTTGTTTTGACTGTTACctaaattttattgtatcgtatcgttaaatatatcgttgtataacgacgaaatgtgtcactttATGTAACGATCGATTTGGTGTGATcgc	0	0.7
977	PC-3p-58159_21	nbe-nmiR391-3p	AAAGTGGAGAGAGGTAAAACTTGC	0.654789	134.587	16.8198	125.022	50.357	-0.106361	24	Niben.v0.4.2.Scf4542	-	5991	6254	tcttttcctgttctacacaattttggacccttcacagtctatatttgcatcATTTTGGTGTAAGTTTTACCTCTCtccactttcatcttgtgagtatgataggatcAAAGTGGAGAGAGGTAAAACTTGCactaaaatggtgcgatctagattgtgaagggttcaaaacttttgtgtagaatgggagagct	0	1.7
978	PC-3p-58679_21	nbe-nmiR392-3p	AGAATAATGTACTGGAGACTGGAG	0.620012	25.3684	8.55341	21.5873	10.9807	-0.232848	24	Niben.v0.4.2.Scf9193	-	16616	16879	agtttattgcaatAGAGACCGGTCTAGTATAATATATttgaatttgatgtacctgtgtataaactccagcatattatactggaccagtatgctttgctcgctccAGAATAATGTACTGGAGACTGGAGcaacactgctccaaactccagcatattatactggaccactatacttggcgaaact	0	0.9
979	PC-3p-59004_21	nbe-nmiR393-3p	TAAATATCAGTTGGCCGACAT	0.0236378	17.1217	6.17309	56.0102	19.4639	1.70986	21	Niben.v0.4.2.Scf2190	+	182770	183030	TTGAAATAAGGCATCATTTCAttagagatcacgttctcaaaggtgatgtcgaaattgagtttgttgaaacTAAATATCAGTTGGCCGACATcttcacaaaacctttagagaaagagtcattcttccgcattcg	0	0.6
980	PC-3p-594817_3	nbe-nmiR394-3p	TGAATACAGTAGAATATAGT	#N/A	#N/A	#N/A	#N/A	#N/A	#N/A	20	Niben.v0.4.2.Scf16559	-	81294	81553	ATAACTAAATATACCATGAATTGCgttatttacgttactgtattcacaaatatatatatcgtgaatacattcgaatacagtaatttgtctagctataatcctctgtttcacgccgTGAATACAGTAGAATATAGTagaatacaaaaatctgtctagttgcaatcccctgtttcacggttagaaatgctactgtattcatgaat	0	0.7
981	PC-3p-59537_21	nbe-nmiR395-3p	AAACTCTAGAGCTGAAGTTTGCCA	0.856677	173.684	21.2465	170.372	14.5491	-0.0277747	24	Niben.v0.4.2.Scf12317	+	194227	194490	gcctgaagttcggctctagagctgaagtttttgttttgtaactcccgaacttcagctctagagttgaagttttattttataagtttttgtttagtaaccggaaaacttAAACTCTAGAGCTGAAGTTTGCCAgttataaaataaaaacttcagttctagagctgaagtttattt	0	1.6
982	PC-3p-59593_21	nbe-nmiR396-3p	ATACAATAGAACATTGAGGCGGCG	0.0210525	412.773	147.696	1256.64	377.258	1.60616	24	Niben.v0.4.2.Scf24549	-	41303	41566	tatcgcgtctcaatgatctagtatatattaaATACAATAGAACATTGAGGCGACGtta	0	1.1
983	PC-3p-600387_3	nbe-nmiR397-3p	AACGGCGAAGGCATGATTGACCGC	#N/A	#N/A	#N/A	#N/A	#N/A	#N/A	24	Niben.v0.4.2.Scf23135	+	22358	22621	ttgtctagatattccctccattaatagttggggtcaataatgcctcgcagttacaacacgagcccatatatacctttatttgtcaatatgggtaaatatggaccaattttgtAACGGCGAAGGCATGATTGACCGCtactattaatggatggcatatctagagcattttccaaagtacaagggcacattttgacc	0	1
984	PC-3p-60186_21	nbe-nmiR398-3p	AAAGGAGCCTCATATAACTACTGT	#N/A	#N/A	#N/A	#N/A	#N/A	#N/A	24	Niben.v0.4.2.Scf27363	-	8922	9185	ttcgtgtctcatataattgacactagttatatgaggtacttttttgtctcaaagttttgtggaccctcatttctgtgggcccaaaagtgtaagattggggtccataaattgtgagacaaAAAGGAGCCTCATATAACTAGTGTaagttgtatgagttacaaa	0	1.4
985	PC-3p-60297_20	nbe-nmiR399-3p	ATAATGACATGGATGAGCCAA	0.46181	63.9988	40.0706	93.7737	53.8605	0.551139	21	Niben.v0.4.2.Scf18009	+	4841	5101	aaaaaatgctcatttcatgtcactaccgttacacatttggcacatccatgctattattggctaacgacAGTGACATGGATGGGCCAAATAAAatatgagccgttaggcaATAATGACATGGATGAGCCAAatgtgaaacgacagtggcatgaaatgagcattttaa	0	1.3
986	PC-3p-60669_24	nbe-nmiR400-3p	GCGGGCTGATGAGGGTGGGTC	0.691287	619.597	220.729	535.566	123.285	-0.210264	21	Niben.v0.4.2.Scf23850	+	172461	172721	aaggtgacatgtgcaccccttcttcataagcatgctagcctagaatcctgccactctagcttgaTCCGTCCTTATCAGCCCGCCCtccgtcacggacatcacattcacccatgatggaggGCGGGCTGATGAGGGTGGGTCaagaaggattaaggttctaggttggcaagctttgaagaagggatacacatggcaccttaga	0	1.3
987	PC-3p-61175_20	nbe-nmiR401-3p	AACATAAAGGTCGGACGTGTTAAA	0.495481	132.696	34.4376	112.572	18.3005	-0.237277	24	Niben.v0.4.2.Scf16214	+	34966	35229	accagtttaacacgtccgacctttaggaaaaatattgttattgattacatctacctttatgttgttgataaaagtaaccatattgataaaacaaccctattgtcttagttgtcttagtacAACATAAAGGTCGGACGTGTTAAActgatgcagta	0	1
988	PC-3p-61321_21	nbe-nmiR402-3p	ATGTAAGAAATTCGAACTCCGGCA	0.414263	27.4721	10.8443	19.825	8.33069	-0.470649	24	Niben.v0.4.2.Scf35525	+	35725	35988	tatgaaattctAGCATAATATGCTGGATTTTGGAGctcatgcatataaacttccagcatattatgaaattctaacacattatcctggaatctcagATGTAAGAAATTCGAACTCCAGCAtattatgctagaattttttcaaacttttaggggtcatttagtatggtgtataggaatagtgcagaataaggtgta	0	0.9
989	PC-3p-61784_20	nbe-nmiR403-3p	AAATTTGTTAGGATAGTAAGACGG	#N/A	#N/A	#N/A	#N/A	#N/A	#N/A	24	Niben.v0.4.2.Scf2179	-	177498	177761	cgtcttactatcctaACAAATATGCCCTTAGTTAGACGGaggtgccacatggcattcatccatgcaaccacgtggcacagatgagacgatgccacgtggcacctccgtctaattaagggaAAATTTGTTAGGATAGTAAGACGGcagagacttttatggcccaatagtataacggaggacaactttaaataatttaccatagtagagtgacagatcaggcc	0	1.1
990	PC-3p-61934_22	nbe-nmiR404-3p	AGGATAAGACTGAGTACAATAGAT	0.0485967	70.6276	9.51538	44.129	8.91534	-0.678503	24	Niben.v0.4.2.Scf36707	+	14210	14473	tcaggtttgttaatattcttttttatcccttgacgttactggtaaaattgttgtcatgtgaccatgaagttacatgttcgagccattaaaatagtctcttgcaaaaatgtAGGATAAGACTGAGTACAATAGATccttatggtttggcccttcttcggaccctgcacaaagctggagcttagtgaaaagaatggaccttgggctaa	0	0.6
991	PC-3p-62327_20	nbe-nmiR405-3p	TCGGAAAAGGGTCGGACTACAAGG	0.890627	135.899	31.8408	138.158	23.5406	0.0237891	24	Niben.v0.4.2.Scf2906	-	22509	22768	aacctcttgcagaAATGCAGGGTAAGGCTACGTACAtagacccttgtggttcggtccttcccctgacctcgcatatagctggagctcgatgcattaaactttcgcaatgcgcgggtTCGGAAAAGGGTCGGACTACAAGGtatattatacgcagtcttaccctacatttctgcaagaggttgtttacacaactcgaacccgtgacctccta	0	1
992	PC-3p-63103_19	nbe-nmiR406-3p	TTCCCAACGGTCCGGATTTTA	#N/A	#N/A	#N/A	#N/A	#N/A	#N/A	21	Niben.v0.4.2.Scf30986	+	24367	24627	aaatttttaaatttttttttttttttaaattcggaccgttgcggaaccgtttggacccgtatggaaccggaccggttcaagcgattccaaacggttccaaccggTTCCCAACGGTCCGGATTTTAaaaaaaaaaatttttaaaaaaaa	0	1.3
993	PC-3p-63935_19	nbe-nmiR407-3p	AGAACCGGAATCGCCAGAACCGAA	0.507239	1143.91	200.816	985.852	305.198	-0.21453	24	Niben.v0.4.2.Scf49882	+	17385	17648	accggaaccggaccggaaccgtggccctgccggttctgctggttccggcggttccggttctaccggttccagggaaccgtggcggggaggttctacccgttggaaccgctAGAACCGGAATCGCCAGAACCGAAatcgccagaaccggaaccggctcgcggttctggcggttccaac	0	1
994	PC-3p-639747_5	nbe-nmiR408-3p	AACCGCAGAACTGGAACCGCCGGA	0.235454	1222	208.069	850.492	278.755	-0.522879	24	Niben.v0.4.2.Scf47120	+	111962	112225	ACCGGAGCCGGACCGGAACCGCGGttctgacggtttcggcggtccggttccggcggttccggttctggcggttctcgggaatcgtggcggggcggttctacctgttggAACCGCAGAACTGGAACCGCCGGAaccggaaccggaccgattctggcgcttccaaacggttccaaccggttccatcaggttctgtaacgggcag	0	0.9
995	PC-3p-644826_3	nbe-nmiR409-3p	ACGGATAGATGGAAAGAGGGTATT	0.920756	101.495	61.3568	93.0348	28.495	-0.125566	24	Niben.v0.4.2.Scf15963	+	110810	111073	gctaaatggtttataaataccctccgtccatctatccgttcaaaaaaacacacgaagttaattctattaacaaaatacccccgcgactaacggcaggactgacggagtgtttttttttgaACGGATAGATGGATAGAGGGTATTtataaactatttagcaaacga	0	1.4
996	PC-3p-646679_3	nbe-nmiR410-3p	AAGGCTCTGATACATGTAGAGAGT	#N/A	#N/A	#N/A	#N/A	#N/A	#N/A	24	Niben.v0.4.2.Scf32223	-	121432	121695	atttacagtacttagggtcttagctaggtttataaacaattagtttagcaaacaggtttgctgaagaaatactgaatcattgagggtctttagtatcaattatgtagagagttttgggagAAGGCTCTGATACATGTAGAGAGTtttgggagaagtaaatttcttgattgctcacaaaggt	0	0.7
997	PC-3p-64977_19	nbe-nmiR411-3p	TTCAAGCATCGGGGTGTTCTT	0.31358	8.38128	7.31143	28.5385	12.9096	1.76767	21	Niben.v0.4.2.Scf34796	+	33344	33604	gtcgatttgcttcAAGAACACCCCGATGCTTGAAaaagttgtgtatctcagtctgagatgcacaacaactttTTCAAGCATCGGGGTGTTCTTctcatatcacg	0	1.4
998	PC-3p-651781_3	nbe-nmiR412-3p	TTTTACTTGGTAGGGTCTGGGGAG	0.212431	4197.95	829.48	5166.71	590.092	0.299561	24	Niben.v0.4.2.Scf9201	+	19765	20028	gccttcgatcttatggaagtaaaatacaataaacttttaagttatcggttagtgtgaaaaacgtttacaagtcaatttataaaagtcaaattacaacaacaacaacacaacccagtataaTTTTACTTGGTAGGGTCTGGGGAGggtagtatgtacgcagatctaacacctatccttaggtagagaggctatttccaaatagacgggttgcttaccatcag	0	0.5
999	PC-3p-651887_3	nbe-nmiR413-3p	AGATTTGTTATGATAGTAAGACGA	#N/A	#N/A	#N/A	#N/A	#N/A	#N/A	24	Niben.v0.4.2.Scf25644	-	17081	17344	cgccttactatcctaacaaatctgcccttatttgaaccgaggtgccacgtggcatctattcgtgcaaccacgtggcacatatgagatgatgccacatggaaaatccgtctaactaagggcAGATTTGTTAGGATAGTAAGACGAtagggacttttatggcccaatagtataacgaaggacaattttgaacaatttaccatagtagagggacagatcagaccc	0	0.9
1000	PC-3p-65614_19	nbe-nmiR414-3p	TGGAACCGCCAGAACCAGAACCGA	0.541531	3257.42	782.666	2811.1	882.617	-0.212599	24	Niben.v0.4.2.Scf13334	-	149079	149342	ccgacggtctggttccggcggttccggttctggtggttcccgagaaccgtggcggggcggttctacccgtTGGAACCGCCAGAACCAGAACCGAaccggttctggcggtttcaaagggttccggcggttctgtaacggtaaattttt	0	0.8
1001	PC-3p-66509_20	nbe-nmiR415-3p	CCGGTTCTGGCGATTTCAAACGGT	0.362082	434.704	207.642	289.59	116.629	-0.586019	24	Niben.v0.4.2.Scf23424	-	4813	5076	ggcccTGGCGATTCTGTCGGTTCCGGCGgtccagttttggcggttcccgggaaccgtggcgagacggttctatccgttggaaccgccagaaccggaaccggaaccggaCCGGTTCTGGCGGTTTCAAACGGTtctgtaaaggtaat	0	0.8
1002	PC-3p-66620_19	nbe-nmiR416-3p	ATGTCGGAGTTCCAGCATAATATC	0.928998	139.283	12.2747	142.77	29.5434	0.0356699	24	Niben.v0.4.2.Scf26553	-	66198	66461	ATGTCGGAACTCCAATATAGCATAttggagctccagtataatataccagtccagcataatatgttataagttcatacataggtgctccactctcaagtatattatgctggaactttccgcATGTTGGAGTTCCAGCATAATATCttagtagttcatacacatgtgcatcgatctccaatatattatgctgggcaga	0	1
1003	PC-3p-66732_19	nbe-nmiR417-3p	AGGATATCGTGTCCTGAAGTTCGA	#N/A	#N/A	#N/A	#N/A	#N/A	#N/A	24	Niben.v0.4.2.Scf27201	+	45192	45455	attttcaaactttAGGACACGATGCCCAGAAATTTAAattttgaggtttaaactctAGGATATCGTGTCCTGAAGTTTGAgcga	0	1.3
1004	PC-3p-67104_18	nbe-nmiR418-3p	ACCAAAATGAAACGAGCGTTC	0.0179421	200.236	60.3572	657.571	186.859	1.71544	21	Niben.v0.4.2.Scf5060	-	6486	6746	cattctacctaggAACCCTCGTTTCCTTTTGGTATgacaccgaattcattgaatttagcatctACCAAAATGAAACGACCGTTCcaaggtcagacat	0	0.9
1005	PC-3p-67733_18	nbe-nmiR419-3p	AGGGTTAGGCTGCGTACGATAGAC	0.583118	343.409	43.1151	313.053	80.8076	-0.133518	24	Niben.v0.4.2.Scf32493	-	23872	24135	atataatattggatgaaggggagcgtcgcgtaactgataaagttgttgccatgtgatTAGGAGGTCATGGATTCAAGGCGTggaaacaacctcttgcagaaatgaAGGGTTAGGCTGCGTACTATAGACccttgtggtccgacccttttccggacctcgcacatagcgggagcttagtacaccggcctaaccttttagtc	0	0.7
1006	PC-3p-67871_18	nbe-nmiR420-3p	AGGAGTGAAAGATAGAGAGACGTA	0.176066	185.21	19.4592	117.88	50.661	-0.651842	24	Niben.v0.4.2.Scf23299	-	5744	6007	ttgctgctctcttttccttttctcttatattactgaaatttAGGAGTGAAAGATAGAGAGACGTAgagagaa	0	0.9
1007	PC-3p-68337_19	nbe-nmiR421-3p	ACATTTTTAGAGGGTTCGAGCAAC	0.0861313	83.1981	12.746	112.295	7.1559	0.432676	24	Niben.v0.4.2.Scf17309	+	242899	243159	ctggtgactccatcttaggttttgaactggcgaaattaggacttgcaaccTATGTTGCTCAGATCCTCGAAaaatgtaactgcacccaatgtggttgcggttACATTTTTAGAGGGTTCGAGCAACatagcttgcaatcctatgcttaccgcttcaaccatgttgtcacgat	0	1.1
1008	PC-3p-68712_19	nbe-nmiR422-3p	GAAGTGAAATAGGCGGATGAAATC	#N/A	#N/A	#N/A	#N/A	#N/A	#N/A	24	Niben.v0.4.2.Scf467	+	5093	5356	ttaagggatttctagtctttagccaaaattttccaattttcctccccaaaattcccaaacctatctttTCTGATTTCATCCGCATATTTCactcctaaaaattgggtgaggagcctttaGAAGTGAAATAGGCGGATGAAATCagagaagatgagtttgcgaattgtaaggagggaaattggagagtttaggctaaagcacctgaaagtccctatt	0	1.4
1009	PC-3p-69104_18	nbe-nmiR423-3p	GCAGGTCGTCTTTGGCTACT	0.109328	102.478	22.2023	72.121	11.4357	-0.506827	20	Niben.v0.4.2.Scf7518	+	102293	102552	atttgtctagagagtccttgcatgaagaggtagggagtagattgcagccaAGGATGACTTGCCGAGATGTTGTAgctaatgcaacgacttatcgGCAGGTCGTCTTTGGCTACAttttactctcttctgctcatgtaaggctctgtaagacatat	0	1.3
1010	PC-3p-69109_18	nbe-nmiR424-3p	TATGGTAGATATGATGGTTCAG	0.249108	16.2221	13.8523	59.6225	5.50401	1.8779	22	Niben.v0.4.2.Scf17184	+	20796	21057	aTTAAAACCGTTAGATCTGACCGtggtggtgaatacTATGGTAGATATGATGGTTCAG	0	1
1011	PC-3p-693568_5	nbe-nmiR425-3p	ATATAGATAGTTTCTGACGCGGGC	0.755347	143.383	62.3488	153.099	41.9168	0.09459	24	Niben.v0.4.2.Scf19980	+	30838	31101	AATAGTCGAAAAAATATATAAAATttgtatgttatatacaaaattatacattttatatatttttttggctactaaATATAGATAGTTTCTGACGCGGGCtaaaagtgataattttttttgtcacttttagcccatgccagaaactatttatatttggtagcaga	0	1.9
1012	PC-3p-69383_19	nbe-nmiR426-3p	TTAAGAGAAAGTGAATGTCGTT	0.00500479	0.162053	0.204695	80.925	52.0579	8.96398	22	Niben.v0.4.2.Scf9035	+	55572	55833	ggttctgtggtcctagcacggtcgctcaacaactacatttagctttttatctgatttaattacatgaagaacctatgtgccaattttacttttgcttcttattattcaatatgtatatttTTAAGAGAAAGTGAATGTCGTTtaaagcgtgcctttggatcgcgtcacatg	0	0.6
1013	PC-3p-69397_19	nbe-nmiR427-3p	GAGTAGTTTGATTGGAGGACAGAT	0.846641	238.414	66.8725	224.444	27.6427	-0.0871129	24	Niben.v0.4.2.Scf8856	+	49345	49608	gacaaatttgAGAAATCGGTGTAATCTCTCCTCCaatcaaactactcataaagtattaattttaaagtatgagaagataaaaacccacatacttctcatactttaaaattaatactttatGAGTAGTTTGATTGGAGGACAGATtacaccgatttctcaaatttgtcacg	0	2.3
1014	PC-3p-6987_125	nbe-nmiR428-3p	TAAAACCTTCTGCAATCCATA	0.0600786	2894.37	307.482	1638.53	372.262	-0.820843	21	Niben.v0.4.2.Scf1176	-	5107	5367	TGGGTTGCAGAGGTTTTTGTgtgaaacaatggaggtgagtatacatgctcttttgatggaagcaattatcaaataagcgcaacagcagtttgatatttaatgaacgctttatgtttctcaTAAAACCTTCTGCAATCCATAaccatgttaattttgggactagaattttcttgtcctcgagtgttgtagaataagaaagcaaggtttaagata	0	0.9
1015	PC-3p-70221_18	nbe-nmiR429-3p	ACTGTTACTGTATAGCGCCAGGTT	0.129866	33.5328	1.02793	24.9345	5.59802	-0.427432	24	Niben.v0.4.2.Scf10466	-	71417	71680	tcgatcagactttttttgtataacgccagaaaatctggcgttatacattaacagtgcagttACCGTTACTGTATAGCGCCAGGTTttctggcgttatatatagtttggtaac	0	1.4
1016	PC-3p-70617_17	nbe-nmiR430-3p	AGCATTTTTGAAGAGTCCGAGCAAT	0.625002	94.0858	9.00404	87.9674	20.6148	-0.0970088	25	Niben.v0.4.2.Scf21476	+	6380	6644	aggggtagtctgccgctatatTGCTCAGACTCTCAATAATGCTGCTgcaaccgtgtggatcctccaaaaacatactacttttagaggatctgacacgcaaccaacAGCATTTTTGAAGAGTCCGAGCAATatagtcttgccact	0	1
1017	PC-3p-70825_17	nbe-nmiR431-3p	ATACTGTGATAACTTATACCTTAT	#N/A	#N/A	#N/A	#N/A	#N/A	#N/A	24	Niben.v0.4.2.Scf30235	+	4194	4457	atcaggtgtaagttatcccggtattaattctaATACTGTGATAACTTATACCTTATagaagatggggtaattagcact	0	1
1018	PC-3p-712953_4	nbe-nmiR432-3p	GAACCGTTAGGACCGAGACCGGCT	0.798854	84.3229	45.2294	86.906	26.7853	0.0435324	24	Niben.v0.4.2.Ctg24224108	+	80	343	cggaaccggatcgggaccgcgtccctgccgattctaccggttctgctggaccggttccggcggttccggttctaccggttctAAAGACCCGTGACGGGCCGGTTCCttctcccGAACCGTTAGGACCGAGACCGGCTggcggttctgaaccagttctggcggttccggtccggttctggcgggtccaacggctattttttttttaaaaaaaaatttttttttagaatttcagtaacggctcttt	0	0.8
1019	PC-3p-71616_17	nbe-nmiR433-3p	AAAAGGATCGGCATGACAAAGTGG	0.296254	84.9816	13.7747	72.6355	9.88109	-0.226475	24	Niben.v0.4.2.Scf20769	-	61089	61352	ataaagtggaatatgatgtggcattcacgtcaagcaagtgagatacacacatggtcaaaggggtttaaaatATAGATTTTGAACAAGTTAAGGTGtcttgacgaaaaaaagtgaagtAAAAGGATCGGCATGACAAAGTGGcacaagtatgggtgccattttggccattcagttcttttgcaaa	0	0.7
1020	PC-3p-71703_17	nbe-nmiR434-3p	AGATAATCGATTGTTTGACCAACG	#N/A	#N/A	#N/A	#N/A	#N/A	#N/A	24	Niben.v0.4.2.Ctg23513017	+	1	234	ccctgattctctgctcaaataatcgattatttggagtAGATAATCGATTGTTTGACCAACGttcaaaa	0	0.9
1021	PC-3p-72137_17	nbe-nmiR435-3p	AGGAGCTGAAGTTTGTTTTGCATT	#N/A	#N/A	#N/A	#N/A	#N/A	#N/A	24	Niben.v0.4.2.Scf9063	+	79317	79580	catagtgcaatcgcaaacttcagttcaataaaactacaacatgatttggctaaagttttgttttgtaattgttgaacttcagcattctAGGAGCTGAAGTTTGTTTTGCATTtgc	0	0.9
1022	PC-3p-7246_116	nbe-nmiR436-3p	AATAGACGTATAATATTAACCGGA	0.14838	42.833	12.5473	74.668	24.147	0.801769	24	Niben.v0.4.2.Scf16214	+	17214	17477	cgattgaattctagttaatattataggtctattttggacaaAATAGACGTATAATATTAACCGGAagtcaactt	0	1.4
1023	PC-3p-725666_2	nbe-nmiR437-3p	ACTGTACGGGTTGCAGATTGATGG	#N/A	#N/A	#N/A	#N/A	#N/A	#N/A	24	Niben.v0.4.2.Scf17132	-	65030	65293	ggaccgggccgggccggaccttgattttttaacctgtacggttccGATTACGTGTTGGATTTTAACGGAtttaacgagttcgaattaattcggtaaaaattgaACTGTACGGGTTGCAGATTGATGGggccggaccggaccgggtttagtgt	0	0.9
1024	PC-3p-7324_116	nbe-nmiR438-3p	CTCTAGATCATGGGCAATGCA	0.728552	126.097	31.1983	117.16	21.1316	-0.106051	21	Niben.v0.4.2.Scf2493	+	4731	4991	aagctggccagacgggccgaggcggtatgcattgcccatggtctagagccccgtagagctgcaattcctttctcaacagtcatagatcttctTTGAGAAAGTAATTGCAGCTTTACgaggCTCTAGATCATGGGCAATGCAcaccgcctcggcctgtctggccagctttgcacttacgacatcggtaacggcatatgcagtacaagcagc	0	1.3
1025	PC-3p-74387_18	nbe-nmiR439-3p	AAGGCTTGATATTTGACAGGAG	0.262407	57.696	29.6197	87.826	12.2738	0.606178	22	Niben.v0.4.2.Scf1303	+	16722	16983	nnnaatatgtgacaattattaagTTTTCCATGTGAATATTAAGTCGGcccaaaggAAGGCTTGATATTTGACAGGAGtttattgtcaatattttg	0	0.9
1026	PC-3p-74634_17	nbe-nmiR440-3p	TTTATATAGTAGGAGATCTCGGTC	#N/A	#N/A	#N/A	#N/A	#N/A	#N/A	24	Niben.v0.4.2.Scf39697	+	11656	11919	ATTAACGATAGTAGCAATAGACGAgacaatagtagagagagacagagacgtagagagagaaataaaaaacttatctattcagtcaaatcccttttacagaactggaatcgcTTTATATAGTAGGAGATCTCGGTCtaaagagacagaacttaaatattatatgaggaga	0	0.4
1027	PC-3p-75915_16	nbe-nmiR441-3p	AGCGCGAATCGGTAGAGTAAAATA	#N/A	#N/A	#N/A	#N/A	#N/A	#N/A	24	Niben.v0.4.2.Scf18229	+	30323	30586	ttatatataatatctattttactctagcgagccgcgctatagtcggtcgggtatgacacctattgtgcacccaataggattcagttggGTGCACAATATGTGCCATACCCGGccggctatAGCGCGAATCGGTAGAGTAAAATAgatactatacataatgtatgctagactcatggaatcacgttctaaacctttcggagtgacttat	0	1.3
1028	PC-3p-75916_16	nbe-nmiR442-3p	ATGTGATTTTGAACTGGGATTGCT	0.549967	47.3759	13.5563	62.1544	32.5168	0.391704	24	Niben.v0.4.2.Scf39745	+	15016	15279	gagaagttATGGAATAGAAGACTCACGTGGTAgaagagatatgttcacgcttcaagaggtaacccgtgaaatctcgtttatgctagttttctagattacATGTGATTTTGAACTGGGATTGCTtccgcttcttattataatccatcagtttaaagcacagtaaccgtcttccatgttagattcatcgttgaaccttgccgaaaaagacg	0	0.6
1029	PC-3p-76088_17	nbe-nmiR443-3p	ACGGGTCGGTCGGTTTTTTCGGTT	0.363305	86.0355	3.47517	99.8007	19.7432	0.214118	24	Niben.v0.4.2.Scf14107	+	11528	11791	acaaaccgaaaaccgaccgaaaaatcgattaccggaatcgaaaaagtgaaatttACGGTTCGGTCGGTTTTTTCGGTTcggtcagtat	0	0.8
1030	PC-3p-76124_17	nbe-nmiR444-3p	ATAGAACTTCTTGAGACGGTAGAA	0.869384	387.71	26.6535	393.875	42.0485	0.0227587	24	Niben.v0.4.2.Scf9886	-	59874	60137	tttttttacttcttaaggctggttttcggtcagatccgaggagagtccatgagggagcttttgaaATAGAACTTCTTGAGACGGTAGAAtctcgtgctgataacgtgttataaaataacaaaagaacaagagcaatattgc	0	0.5
1031	PC-3p-76238_17	nbe-nmiR445-3p	TAAGGTAATTAGATCTTTGGTATT	#N/A	#N/A	#N/A	#N/A	#N/A	#N/A	24	Niben.v0.4.2.Scf19536	-	5045	5305	tttaacTGAATACCAAAGATCTAATGACctttggtaattagatcTAAGGTAATTAGATCTTTGGTATTcagttgga	0	1.8
1032	PC-3p-7650_115	nbe-nmiR446-3p	AGGAACAAGCAAATGACACTATT	#N/A	#N/A	#N/A	#N/A	#N/A	#N/A	23	Niben.v0.4.2.Scf12749	+	39948	40210	caaagcttccttagtgctcaggtttggtttggtcctagaACAGTGTTTTTTGCTTGTTCCTCAcaAGGAACAAGCAAATGACACTATTtgaggactaaatcagaaagttaatagcgagttcga	0	1
1033	PC-3p-76801_17	nbe-nmiR447-3p	ATGAACTCTAACATATTATGATGG	#N/A	#N/A	#N/A	#N/A	#N/A	#N/A	24	Niben.v0.4.2.Scf12113	+	106924	107187	attttcggactgctcattcaaaaatagtcattatttacttagtcaatgaaaaataaccACTATTTTGCTACAACAGAGATCGgtccaatataatatactggagttcaatgcacctatgtATGAACTCTAACATATTATGATGGactgaaat	0	0.8
1034	PC-3p-78210_16	nbe-nmiR448-3p	ATAAGATTGTGAGACAAAAAGGTT	#N/A	#N/A	#N/A	#N/A	#N/A	#N/A	24	Niben.v0.4.2.Scf49587	-	22186	22449	aatgaaagaagttttattttgtgtcacatacaagtgatattagttgtatgaggtttctttttgtcttataaatttgtgaattttaattttatacttttggatccataaaaatctaaattcATAAGATTGTGAGACAAAAAGGTTtcctcgtacaactaatatcagttatataagacacaaaataaaatttaccattaaa	0	1.7
1035	PC-3p-78812_16	nbe-nmiR449-3p	ATAAGATTGTGGTATACAAAATTG	#N/A	#N/A	#N/A	#N/A	#N/A	#N/A	24	Niben.v0.4.2.Scf31588	+	38218	38481	agattttattttatatctcatacaacttatATTATATGAGGTAATTTTTCGTCTcacaattttatgtatccagaatcttatgaattcaaaagtATAAGATTGTGGTATACAAAATTGtgagacaaaaacaaacctcatacaattagtgtaagtgtacgagaaataaaataaaacat	0	1.6
1036	PC-3p-79636_16	nbe-nmiR450-3p	GTTTGTTGGCGATAGAGAGGTGTC	0.848384	198.235	62.4559	186.103	53.8312	-0.0911136	24	Niben.v0.4.2.Scf18414	+	57516	57779	ataagtaggtgatgtagcacctttctatggccagcaaacacactatttttttccttacatttttatgttcttttttctcaaaagatgtgggaaaaaaaagataaatgtGTTTGTTGGCGATAGAGAGGTGTCacatcacctgctcta	0	1.5
1037	PC-3p-79816_16	nbe-nmiR451-3p	AGGACATGGCCATTGTACAA	0.184442	3.13341	3.92732	23.4517	14.9854	2.90389	20	Niben.v0.4.2.Scf35633	-	3556	3815	catgacgtatcaggacatggacatggtacgtgtcaagacgtgtcagcacatggcagtgggacgcgtcAGGACATGGCCATTGTACATgtcaggacgcgtcagg	0	0.9
1038	PC-3p-81108_16	nbe-nmiR452-3p	TGAGGGATAGAAGCTGCATTAT	0.172483	37.1778	33.1417	8.8362	8.08931	-2.07294	22	Niben.v0.4.2.Scf558	+	6397	6658	attaaagttctcttatccagtttctatccttcatgtgaaactatttatttaccaatcaagaaaaagtttcacaTGAGGGATAGAAGCTGCATTATagaatttttat	0	1.5
1039	PC-3p-823216_2	nbe-nmiR453-3p	CGAGGCACATTGTTGAATAGACG	0.497835	170.696	47.3068	191.581	26.1868	0.166523	23	Niben.v0.4.2.Scf25800	-	108	370	atatttaattaacatgtgtactctttttccttctctttaatttttcccattgggttttggttttaaggttttaaCGAGGCACATTGTTGAATAGACAttgaagggggagtgt	0	0.6
1040	PC-3p-82687_15	nbe-nmiR454-3p	AAATAGACGGATAATATTAAT	#N/A	#N/A	#N/A	#N/A	#N/A	#N/A	21	Niben.v0.4.2.Scf13388	-	76319	76579	tcatgtcgattgatttttaattgatgttatctgtttatttctaatgAAATAGACGGATAATATTAATcgaaaatcaaattcgacgatt	0	1.9
1041	PC-3p-82863_15	nbe-nmiR455-3p	GAGTAGAATGCATGCAGACCTTAC	0.106547	67.3595	9.29546	52.1971	7.07162	-0.367912	24	Niben.v0.4.2.Scf2498	-	133247	133510	attaggtctagcgtccattctactcgaactacaacaacatacccagtaaaatctcactagtggggtctggggaGAGTAGAATGTATGCAGACCTTACc	0	0.9
1042	PC-3p-83756_16	nbe-nmiR456-3p	ATACAACTAGTGTCAACTGTATGA	#N/A	#N/A	#N/A	#N/A	#N/A	#N/A	24	Niben.v0.4.2.Scf11541	-	23188	23451	aaattttattttgtgtctcatacaatttatactagttatatgaggcaattttttgtctcacaattttgtgaatccaaaattatgtgaacctaaaattttgtaagacaaaaaagagtctcATACAACTAGTGTCAATTGTATGAgacacaaaataaaactt	0	1.7
1043	PC-3p-83977_15	nbe-nmiR457-3p	AAAATTTTAAATTCGGACCGTTGG	0.475404	19.1307	33.104	2.86863	2.47277	-2.73746	24	Niben.v0.4.2.Scf28039	+	22473	22736	aATCGTGGAACCGGAACAGCCAGAAacggaaccggaaccggaccggttccggcagttccatacagttccatacggttccaaacggttccgccaacggtccgatatttaaaaaaaaaAAAATTTTAAATTCGGACCGTTGGcggaaacgtttggaaccggatggaaccgccggaaccggtccggttccnnn	0	1.2
1044	PC-3p-85000_17	nbe-nmiR458-3p	ATTTGTTAGGATAGTAAGACGACA	0.525678	16.8209	25.5693	11.4335	6.78992	-0.556995	24	Niben.v0.4.2.Scf13311	+	16246	16509	tatactattgggccataaaagtccctgccgtcttactatcctaacaaatctgcccTTAGTTAGACGGAGGTGCCACgtggtatccatccgtgcaaccacatggcacatacataagagcagATTTGTTAGGATAGTAAGACGACAgggactttgatggcccaatagtataacggaggacaat	0	1.3
1045	PC-3p-85221_15	nbe-nmiR459-3p	AGAATAGGAGTGTAGAGAGTAGAA	0.358738	217.827	50.926	175.256	54.6206	-0.313717	24	Niben.v0.4.2.Scf7657	+	18027	18290	cagctaccacaatgaacttttaaaaactgaagtgctctggtaatttctactctctacactcctattctatcaatatatatatatatatatatatatatatatatatatatatatattgatAGAATAGGAGTGTAGAGAGTAGAAattaccagagcacttcagtttttaaaagttcattgtggtagctgaat	0	2.9
1046	PC-3p-85412_15	nbe-nmiR460-3p	ACTTGTAGAGGAACATATATGCCC	#N/A	#N/A	#N/A	#N/A	#N/A	#N/A	24	Niben.v0.4.2.Scf50786	+	20921	21184	aaaaaagggggtgggtttagtttaaccaataggactccgacacatggcattttaatttttaaatagaaatattAACGGCAGAGGGACATATATGACCagagacgtgaacgatagagatatatatggccaaataatataacggatgacagatgtaatttattttaACTTGTAGAGGAACATATATGCCCcttttccgtatttatattgta	0	0.6
1047	PC-3p-87325_15	nbe-nmiR461-3p	TCAACTCTAGAGCTGAAGTTCGTC	0.513624	246.273	57.8544	214.66	18.5864	-0.198202	24	Niben.v0.4.2.Scf18070	+	100797	101060	aaaaacttcagcttatatagtgctgaagttattacaaataaactaaataacttcagctctagagttgaagtttgccagttacaaaacaaaaactTCAACTCTAGAGCTGAAGTTCGTCagttacaaaataaaaacttcaactctagagctgaagttcgtcaggtacaaaacaaaactttcagctgtagggctggagttcgct	0	1.1
1048	PC-3p-87704_15	nbe-nmiR462-3p	ATAGGTCTGTTGAGGTGTTCAAAT	#N/A	#N/A	#N/A	#N/A	#N/A	#N/A	24	Niben.v0.4.2.Scf20371	-	8717	8980	aagggcgaatatataatggcccctccaagttgtccacaacggttatttcaatacctcaatcgatctatttgataaATAGGTCTGTTGAGGTGTTCAAATaactgttgtggacaacttggagaggccatttatatatttcgccata	0	1.7
1049	PC-3p-87735_15	nbe-nmiR463-3p	ATGGATGGGCCAAATGTGTAACGG	0.467961	153.871	44.1048	179.856	39.4853	0.225115	24	Niben.v0.4.2.Scf12383	+	4073	4336	ttaaaaaaatgctcatttcatgccactgccgttacacatttggcccttccatgtcattattGACTAACGGCAGTGGCATGGATGggccaaataaaaattgagttgttagtcaataatggcATGGATGGGCCAAATGTGTAACGGcaatgacatgaaatgagcatttttttaacggatggcatgaatagaccattt	0	1.5
1050	PC-3p-88006_14	nbe-nmiR464-3p	AGTATAATATATTGGAGATCGGAG	0.288221	142.353	43.9704	101.307	24.6246	-0.490739	24	Niben.v0.4.2.Scf14560	+	17985	18248	acaacataatATACTGGAGATCGGTGCACCTTGTatgaacttacaatatattatgctgattctaacacgcagaaagttacAGTATAATATATTGGAGATCGGAGcactggtgctgt	0	0.7
1051	PC-3p-88963_14	nbe-nmiR465-3p	CTCTTGAACAAGATTTGCTGT	#N/A	#N/A	#N/A	#N/A	#N/A	#N/A	21	Niben.v0.4.2.Scf13456	+	24668	24928	caaatcTTGTTCAAGAGCATCTCGGCAATCatcgccacttggattccgcatgtgtcacatataataagccctcagataataccttcagggggagtttaagtggcgatgattgccaatatgCTTTTGAACAAGATTTGCTGTttgtagtggtatcat	0	1.1
1052	PC-3p-89221_14	nbe-nmiR466-3p	TAGGGGGATATGGCCATTATT	0.544465	50.6814	56.712	25.9195	20.5439	-0.967419	21	Niben.v0.4.2.Scf21849	+	1408	1668	taaggaagattactagtggcTTTAAAAATAATGGCCATATCcccctacctcaagtgagctagttaaataatgcatcttcagttacttcaattgaggaatatttaactggctcacttgaggTAGGGGGATATGGCCCTTATTtttaaagtcaccaataatcttccttaagacttccgagcaacttgattga	0	1.6
1053	PC-3p-89294_15	nbe-nmiR467-3p	TATTTTGTATCCTGCATCTTC	0.226064	11.7761	16.5415	62.7401	18.9208	2.41353	21	Niben.v0.4.2.Scf43568	+	8997	9257	agccttatgaaagagaagacgcAGGATACGAAATACAGGTCTAgtactttactaagccaccagacctgTATTTTGTATCCTGCATCTTCtctttcataagaga	0	1.6
1054	PC-3p-89439_14	nbe-nmiR468-3p	AAAAAAGATGTCGCATACAACTAG	#N/A	#N/A	#N/A	#N/A	#N/A	#N/A	24	Niben.v0.4.2.Scf40427	-	33296	33559	cttatactagttgtatgaggtttttttttctcacaaatttatggaccCAAATCTTACACTTCTGGGTCCAcaaaaatctaggtccataaaattgtgagacAAAAAAGATGTCTCATACAACTAGtgtcaa	0	1.2
1055	PC-3p-89633_15	nbe-nmiR469-3p	AAGGGCAGATTTGTTAGGATAGGA	0.472055	21.8427	6.04244	26.2808	34.9746	0.26686	24	Niben.v0.4.2.Scf25246	-	2623	2886	ttctgccgtcttactatcctaacaaatctgcccttagttagACGGAGGTGCCACGTGGCATCATCtcatatgtgccacgtggttgcacagatggatgccacgtggaacctccatctaaatAAGGGCAGATTTGTTAGGATAGTAagacggcggggactttttggcccactagtataacgagggacaattttaaacaatttatcatagtagagggatatatca	0	1.2
1056	PC-3p-89673_14	nbe-nmiR470-3p	TTTGATCCAAGACTTCCATTTTC	#N/A	#N/A	#N/A	#N/A	#N/A	#N/A	23	Niben.v0.4.2.Scf28678	+	45725	45985	cagtctaaacgaaaatctgattcccttaggtagatgttggaaaacggaagctgttggattatgatTTTGATCCAAGACTTCCATTTTCtgatttttgcttgcaaaaaggattattcggatttttgttttgaggt	0	1
1057	PC-3p-89707_14	nbe-nmiR471-3p	ACGGATAGGTGGATGGAGGGTATT	0.880628	1569.06	606.662	1452.61	460.882	-0.111254	24	Niben.v0.4.2.Scf47135	-	26096	26359	gttaaatggtttataaataccctccgtccatctatccattcaaaaatacacactacatcatttctgtcgttaatcgcgggggtatttttgttaataaattaacttcgcatatttttttgaACGGATAGGTGGATGGAGGGTATTtataaactattaagcaaa	0	1.4
1058	PC-3p-90006_14	nbe-nmiR472-3p	ATGGATGAGCCAAATGTGTAACGG	0.967016	136.107	30.1694	136.866	43.7928	0.00802148	24	Niben.v0.4.2.Scf11009	+	66591	66854	ttaaaaaaatactcatttcatgccactactgtTACACATTTGGCCCATCCATAtcattattgcctaacaactcaattttagtttggcctatccatgccactgccgttagtcaataatggcATGGATGAGCCAAATGTGTAACGGcggtggcatgaaatgaacatttttttaaaggatgacatagataaaccatttcttaaagttaagtggtattttta	0	1.2
1059	PC-3p-9050_99	nbe-nmiR473-3p	ATGGTGTAGCTGAGAGACGAAATC	0.158864	200.936	45.6223	266.383	23.4295	0.40677	24	Niben.v0.4.2.Scf37682	+	6746	7009	TATGATGGTTCAGGTGAACAACGTtctgggccatttgctaaattcctagatgagtgtgggatcgtccctcactatactatgtcaagcagtcctacgatgaATGGTGTAGCTGAGAGACGAAATCggacccttaaggatatggtaann	0	0.7
1060	PC-3p-9151_108	nbe-nmiR474-3p	TCGGATTGGATTCGGATTGGCATG	0.915084	27.9562	14.2697	28.3504	11.9714	0.0202052	24	Niben.v0.4.2.Scf1868	+	1183	1446	ggttgtgcatttggatcggatatccgaaatctgatccgatCAACTCTATTTCGGATTTTCGGATcgaatttcggattggatacgaattatgatttctaaaatttcaaatttTCGGATTGGATTCGGATTGGCATGaatgtaatccgatccgatccgaaatccgaaattatattgccta	0	0.9
1061	PC-3p-93405_14	nbe-nmiR475-3p	ACTTTAACTCTAGAGCTGAAGATT	0.225237	57.2485	6.12337	41.6398	13.0027	-0.459275	24	Niben.v0.4.2.Scf16558	-	8581	8844	ggcaaacttcagctctagagctgaagtttttgttttgtaactgtcgaacttcAGCTCTAGAGCTGAAGTTATTATTttgtaactatcgaACTTTAACTCTAGAGCTGAAGTTTttgtttgtaactggcaaacttcaaatctagagctgatgttttta	0	1.2
1062	PC-3p-9548_93	nbe-nmiR476-3p	TTAGAAAGAAGACAATAAGTAGAA	#N/A	#N/A	#N/A	#N/A	#N/A	#N/A	24	Niben.v0.4.2.Scf38705	+	24395	24658	ataATCAGAATACTAGAAATTTATTTAtgtagtctttctagatattactatttaaagTTAGAAAGAAGACAATAAGTAGAAgacatagaaag	0	0.8
1063	PC-3p-95620_13	nbe-nmiR477-3p	CTCCAGAGATCTGGGGGTGTGGAC	0.543371	388.404	154.243	454.08	100.442	0.225391	24	Niben.v0.4.2.Scf26757	+	115580	115843	tatgttgtccacgctccagagatctgggcgtgagggggggaaattattgttaccgatgttgggcccccatttatgttgttcacgCTCCAGAGATCTGGGGGTGTGGACaatcct	0	1
1064	PC-3p-95968_14	nbe-nmiR478-3p	AAGAGATCAGAAGGCATTAAAGAC	#N/A	#N/A	#N/A	#N/A	#N/A	#N/A	24	Niben.v0.4.2.Scf19245	-	25195	25458	tttacattgaatgtgacgtggcgtgacacgtggactggtcaattggtcaaaacatgatgATTAGTTAAGAGGTAGGAGCGACAacagaaacgggaaaaggaaagctaaataggcacgagaagcattcgaatagtacaagcttcgtacctatttaattcatttaaagcaAAGAGATCAGAAGGCATTAAAGACatgga	0	0.5
1065	PC-3p-96822_20	nbe-nmiR479-3p	AACCGCGGAACTGGAACCGGCAGA	0.489434	186.912	60.128	153.61	28.4618	-0.283083	24	Niben.v0.4.2.Scf3216	+	21619	21882	ttccggttctgacggttccggttccgcggttccaacgggtggaactgctccatcacggttccggggaaccgccggaaccggAACCGCGGAACTGGAACCGGCAGAaccgccaga	0	1.1
1066	PC-3p-97879_13	nbe-nmiR480-3p	TCTTGAAGTATAAGATGACTGT	#N/A	#N/A	#N/A	#N/A	#N/A	#N/A	22	Niben.v0.4.2.Scf24380	-	1	233	ggaactaaagttttttagcatctaatattttaaattagtcaattgaagcattatgttgccaaagtaacctctattgcgtagattgattgaTCTTGAAGTATAAGATGACTGTggatgttagtcttccatgcgtataacaacggcccaaaggaaggttgttatttggcaggag	0	0.9
1067	PC-3p-99004_17	nbe-nmiR481-3p	TCCATTTCGGCTTCAAATTTA	#N/A	#N/A	#N/A	#N/A	#N/A	#N/A	21	Niben.v0.4.2.Scf8290	-	10875	11135	gggtaaaattgAGGTCGTAATCGACCTTAGTCGTGtgttctcagtcgagaacactcgattaaggTCCATTTCGGCTTCAAATTTAaat	0	1.3
1068	PC-5p-100200_13	nbe-nmiR482-5p	AAATGGTTAGCTGATTTTGAC	0.399069	43.0849	38.5754	67.8213	26.5157	0.654555	21	Niben.v0.4.2.Scf22801	-	10391	10651	cttcaAAATGATTAGCTGATTTTGACtatttccgactactaacaatgtcctttgtctgttgcgtcgctagtccaagtaattactggtagtttcattgagtaagtttcattgaggtcgaaaagagtcaaaatcagctaaccattttg	0	0.9
1069	PC-5p-1011_553	nbe-nmiR483-5p	TTCTCATTGGTGATATCGTGAC	0.462889	17.3188	18.9587	69.141	92.4142	1.99721	22	Niben.v0.4.2.Scf22914	-	36118	36379	catgacttaaaacacgagtTTCTCATTGGTGATATCGTGACtgaccactggctcgctggaaatcatggtcatgattCACCAATTAGAAAATCGTGCTtgaagttcac	0	0.9
1070	PC-5p-102780_13	nbe-nmiR484-5p	AGCGTAATATACTGAAGATCGATG	#N/A	#N/A	#N/A	#N/A	#N/A	#N/A	24	Niben.v0.4.2.Scf23544	-	34718	34981	acaggaaacattccAGCATAATATACTGAAGATCGATGcacttgtgtatgaacttctagcatattAGGCTGGAACTCCAACACGCAGAAagttaaagcataatatactggagattggagtacctgcgtatgaa	0	0.8
1071	PC-5p-102836_13	nbe-nmiR485-5p	AAACGGTCAGAAACACATTCC	0.0670317	70.0985	9.46352	47.793	9.69451	-0.552583	21	Niben.v0.4.2.Scf39988	+	26455	26715	tacgcgtgtgtaatacacacttggccaagcacgtgaattgatatttcaaaacgttttttgtcttcactAAACGGTCAGAAACACATTCCaaggaccattttgcccctacatctttgtgtccttagaatgtgtttctgattgtttactgaagacaaaaaacgtcttgaaatatcaattcacacacttggtcatgtgtgtattacacacgc	0	1.6
1072	PC-5p-103128_13	nbe-nmiR486-5p	AAGAGACGAATTCAGAATTTAAAT	#N/A	#N/A	#N/A	#N/A	#N/A	#N/A	24	Niben.v0.4.2.Scf1502	+	38132	38395	taatAAGAGACGAATTCAGAATTTAAATTTGACGGTTTTATTTTTTAAGTTcgtactcttgaag	0	0.9
1073	PC-5p-103209_14	nbe-nmiR487-5p	AGCGTAATATATTGGAGATCGGTG	0.285412	99.344	31.3708	71.4777	13.9075	-0.474939	24	Niben.v0.4.2.Scf3644	-	33478	33741	acaagttcaAGCGTAATATATTGGAGATCGGTGcacatgtgtatgaacttccaacatattatgCTGGAACTCCAACATGCGAAAAGGtccaccataatatatggtgctccaatccccagtatattatgctggatcaatatattata	0	0.8
1074	PC-5p-103370_15	nbe-nmiR488-5p	CTTGTTGAATTGGTATGGTTTGGT	0.48781	42.7045	28.5066	54.5711	21.9338	0.35375	24	Niben.v0.4.2.Scf11371	+	64325	64585	ttttgaatagtgtccatctcattcaaaacgtttggtagccaacCTTGTTGAATTGGTATGGTTTGGTtaccataccaattcatcaaggttggctaccaaaccTTTTGAATGAGATGGACACCAtcactt	0	1.8
1075	PC-5p-10394_86	nbe-nmiR489-5p	TATTGTCGATTATACCGAAAT	0.0277217	0.258029	0.37025	42.1673	22.2672	7.35245	21	Niben.v0.4.2.Scf35001	+	66835	67095	cgatttTATTGTCGATTATACCGAAATtgagattgaactcaccgtatttagtattTTGGTATCAATCAACAATAAAAcca	0	0.9
1076	PC-5p-104262_13	nbe-nmiR490-5p	CGAAACGGAGAGTCGAGCGGGCAT	0.335026	146.537	75.8874	90.0879	38.0188	-0.701854	24	Niben.v0.4.2.Scf3762	+	11924	12187	atgggagttaagaaCGAAACGGAGAGTCGAGCGGGCATacgacgcattgtctagtaaaatgcacataagtgtttgctcagaactccgttttggctccata	0	0.8
1077	PC-5p-106810_12	nbe-nmiR491-5p	ATACTGGAGATCGGTGCACATGTA	0.13564	289.296	36.7864	235.478	13.0268	-0.296955	24	Niben.v0.4.2.Scf59553	+	43	306	ttttcagcataatATACTGGAGATCGGTGCACATGTAtatgaatttccagcatattacgctggaactccaacacgtggaaagttccaACATAATATACTGGAGATTGTAGCacatgtgtatgaacttccagcatattatgctagaccg	0	1
1078	PC-5p-107456_12	nbe-nmiR492-5p	TACCTCTGTATGAACTTCCGGTAT	#N/A	#N/A	#N/A	#N/A	#N/A	#N/A	24	Niben.v0.4.2.Scf16524	-	74904	75167	ataatatactggaggtctagtataatatactaattcttcctactttgctgcaacatggaaagttccagcataatatactggagattggaaTACCTCTGTATGAACTTCCGGTATatggaactttctatgtgtttgattttcagcacaatatgctggaagttCATGCATAGATATAGCAATCTTCAGtattttatgctaaaactttccgtgttacagcaaaatatgaaggattaa	0	1.4
1079	PC-5p-107883_12	nbe-nmiR493-5p	CCGTGAGTTTATGGGATTTTGGAG	0.699214	85.662	47.8229	99.198	42.8662	0.211655	24	Niben.v0.4.2.Scf38320	+	20433	20696	cCCGTGAGTTTATGGGATTTTGGAGacacctcttcaagggaatatgtatccctttatataggtgcgagttaggatctatggtagagtaacctacaagaaatcttgatagactcctaggatttctagagtcctatagtatcttt	0	0.8
1080	PC-5p-109122_13	nbe-nmiR494-5p	AGAGACGTGAATGGTAGGGACGTA	0.770375	35.3186	14.0059	41.0575	19.3591	0.21722	24	Niben.v0.4.2.Scf13067	-	13588	13851	gactctgacacgttgcattttaatttttaaacagaaatattaacgtcagagagacatatatgaccAGAGACGTGAATGGTAGGGACATAtatgaccaaatagtataacggaggacagatatAGTTTATTTTGACTAGTAGAGGAAcatatatgacccttttccgtttcacaactttgaggctttacgacgaggatgattgacaagaa	0	0.5
1081	PC-5p-109529_12	nbe-nmiR495-5p	TGGCGCTATACAGTAACGGTG	0.017879	374.717	21.7898	200.705	26.3256	-0.900721	21	Niben.v0.4.2.Scf1508	+	220735	220995	aagaaaaagTGGCGCTATACAGTAACGGTGcagttattattactgtatagcgttattttttgtggcgttatatataatttggtaacttttttttATATTTATTTACGTACTTTGAGTC	0	1
1082	PC-5p-109816_12	nbe-nmiR496-5p	ATACTGGAGTTCGGTGTACTTGTG	0.993409	188.967	49.5415	189.838	49.2106	0.00663543	24	Niben.v0.4.2.Scf10399	+	20284	20547	ttcaaaaataagcagcgtttattaagttaataaaaaataactattattttgctacaataaagatcggtccaacataatATACTGGAGTTCGGTGTACTTGTGtatgaacttccagcatattatgctgcACTGGTATACTTTGTTGGCTTCAGcataaaatactggagactgaaacaacggtgcactaaactccagtatgtatgttggaccgatatattatac	0	1.1
1083	PC-5p-109989_12	nbe-nmiR497-5p	AAAAGTGGCTCTGTACAGTAACGG	0.777446	32.4693	25.4365	21.8157	14.0592	-0.573712	24	Niben.v0.4.2.Scf11877	-	120299	120562	ataatgtataatgcaataAAAAGTGGCGCTGTACAGTAACGGcgcagttaccgttactgtatagcgccactttttgtggcgttatatatact	0	1.6
1084	PC-5p-110413_12	nbe-nmiR498-5p	GACAGTTGGAACCGCCAGAACCGG	0.355185	2026.98	323.707	1593.76	529.55	-0.346894	24	Niben.v0.4.2.Scf4970	-	52924	53187	catgaccggtctggttccggttctggcggttccaacgggtagaaccgccccgcCACAGTTGGAACCGCCAGAACCGGtccggttccggttccggttctggcggttccaacgggtagaaccgccccgccacagttcccgggaaccgCCGGAACCGGCAGAACCGCCAGAgccgt	0	0.9
1085	PC-5p-11061_105	nbe-nmiR499-5p	TGGGTACGACAATTGAGGCTG	0.781713	24.9468	7.38487	27.3712	8.6994	0.1338	21	Niben.v0.4.2.Scf49490	+	5024	5284	gacttggaagacaaagaagtgtgataaagatgagatcgtataaaatgaatattcatcaaatttaccatacaaattgaacattccagaagcttctagagaccggcgctTGGGTACGACAATTGAGGCTGCTCTTACTataatttaagggcccatcacctacccgtttaactactcctcgagacatttctgctgatgagcccttgaaatatagcaagagcaacctcaattgccgtatccaggcgccgatc	0	0.9
1086	PC-5p-110945_14	nbe-nmiR500-5p	ACAAAGTTTATTGGATTATCGGTT	#N/A	#N/A	#N/A	#N/A	#N/A	#N/A	24	Niben.v0.4.2.Ctg26113801	-	1126	1389	tttttACAAAGTTTATTGGATTATCGGTTaaatcgttaataaaattaggcaatctagacctgaattgataactcaatagtataataacactaaaccgtgATCGAGCTGTTAATCCAATAATCCgatatcgataatccgataagcttttt	0	0.8
1087	PC-5p-111568_12	nbe-nmiR501-5p	TAGCATCTTATGTTGGACCGGTAT	0.424811	120.735	59.5498	84.7409	22.9275	-0.510714	24	Niben.v0.4.2.Scf40672	+	28671	28934	actagtttgctgcaataaagatcggtccaatataatatactggagttcagtgcacctgtatatgaactcTAGCATCTTATGTTGGACCGGTATattttgttggctccaatataatATACTGGAGACTGAATCACCGGTGctccaaactccactatattatattggggcggtatatttgctggaactccagtatattatgctg	0	1.1
1088	PC-5p-111974_12	nbe-nmiR502-5p	GTTGGAACTCCAGCATAAGTACAC	0.282576	114.048	7.56252	103.07	12.8472	-0.146018	24	Niben.v0.4.2.Ctg25488629	+	606	869	accagtgtattatactggagttccaacatattatacgggagttccaagataactatGTTGGAACTCCAGCATAAGTACACtagaactccagcataatatactggagttccaccaagtataaatgtccagtaatatgctggagtttggagcacaggtgctccagtctctcgtatattATACGGGAGTCAGCAAAGTATATC	0	1.1
1089	PC-5p-112118_12	nbe-nmiR503-5p	TGGAACTCTAACATAATATGATGG	#N/A	#N/A	#N/A	#N/A	#N/A	#N/A	24	Niben.v0.4.2.Scf20434	+	27253	27516	gtatgcTGGAACTCTAACATAATATGATGGagttccagcataagtacactagaactccagcataatatattggagttccagcaagtgtagtggtccagtataATATAATGGAGTTGGGAGCACCGGtgct	0	1
1090	PC-5p-11222_82	nbe-nmiR504-5p	TCTAGAGAGAATATGAATAAG	#N/A	#N/A	#N/A	#N/A	#N/A	#N/A	21	Niben.v0.4.2.Scf43802	+	1326	1586	accgggtacagtaTCTAGAGAGAATATGAATAAGgaaaaagtaactgtaaccgggtacagttactttttccTTATTCATATTCTCTCTAGATattatatcctcc	0	1.9
1091	PC-5p-112263_14	nbe-nmiR505-5p	TGTGTTTAGAATGTTGGCATA	#N/A	#N/A	#N/A	#N/A	#N/A	#N/A	21	Niben.v0.4.2.Scf26509	+	28891	29151	aacgcgctgatacgataggtagatttggattatccactctacaaaaaattacaatTGTGTTTAGAATGTTGGCATAtggtttgccatcagattagattgcattcatctgtggcatttactggcaaaccatatgccaacattctatatacaacttTAATTTTTTGTAGAGTGGATAATTcaaatttactcagcgcat	0	1.6
1092	PC-5p-113128_12	nbe-nmiR506-5p	ATACTGGAGATCGGTGCATCTATG	0.146848	180.332	17.1808	156.775	11.8847	-0.201964	24	Niben.v0.4.2.Scf6091	+	144970	145233	atacggaaagttccagcataatATACTGGAGATCGGTGCATCTATGtatggacttccagcatattatgctgctggagctACAACACACGTAAAGATTCAGTATaatatactgaagattgaagcgtcggtgctccaatcgccagtatattatgttggaccggta	0	1
1093	PC-5p-113911_13	nbe-nmiR507-5p	ATTCGGTATGATCAGAAAAAGGTA	#N/A	#N/A	#N/A	#N/A	#N/A	#N/A	24	Niben.v0.4.2.Scf5129	-	125427	125690	aataaaaataacaaATTCGGTATGATCAGAAAAAGGTAatgtgcacgtaaATCTTATCTTTATCTATATCATATaggaatattattttcga	0	0.8
1094	PC-5p-114245_14	nbe-nmiR508-5p	TAAATTGATAGATCTCAATGGATA	#N/A	#N/A	#N/A	#N/A	#N/A	#N/A	24	Niben.v0.4.2.Scf8328	+	19888	20151	ggaggattttatccaccgagtattttctcccaacacaaagaggaggaaagaaaacaaaacacaTAAATTGATAGATCTCAATGGATAgatctttttttgaattggccaattcaaaaaaagatctatccattgagatctatcaatttatgtgttttgttttctttcctcctctttgtgttgggagaaaatactcggtggataaaatcc	0	2.4
1095	PC-5p-11489_79	nbe-nmiR509-5p	TTGTAGGTATCTTCTTATGAGC	0.38036	191.495	58.3374	230.169	19.2354	0.26539	22	Niben.v0.4.2.Scf26295	+	6049	6310	gtctgtggTTGTAGGTATCTTCTTATGAGCgtcctcataatgtctttgagtcgacgttgagtaagagtttgctttccgcaaattgtacatttgatatgattggcacaaaagacattaccaggccgctcataagaagtacctacaaccaca	0	1.2
1096	PC-5p-115134_12	nbe-nmiR510-5p	GAAGCTCTGATACCAGTATGATGG	#N/A	#N/A	#N/A	#N/A	#N/A	#N/A	24	Niben.v0.4.2.Scf28136	-	10135	10398	atatttttgggccagacgggcagcacactttggctagcgccacccgccagtagtagaagctacttgattctctcccaagatcataGAAGCTCTGATACCAGTATGATGGaaaattttttattaaaaatctattaaatgtctctacaattctttatttcctccacacatAAAATAAGCTATCAATACTGCTATttagtttttc	0	0.5
1097	PC-5p-1154542_2	nbe-nmiR511-5p	CAAGGCAGGATCTAAAGAAAGAAT	0.155027	32.7636	7.44491	17.1578	8.74534	-0.933228	24	Niben.v0.4.2.Scf47923	-	12188	12451	agacaacatccagtaactaaagtaataaggtataattattggtggttaagaagagatataacagCAAGGCAGGATCTAAAGAAAGAATtaaaaaagactaataaagtttaactaagtctagaattgatgctaataaagttttagtcttttttaattctttctttagatcctgccttgctgttATATCTCTTCTTAACCACCAATAAtt	0	1.9
1098	PC-5p-116411_11	nbe-nmiR512-5p	AAGTATAGATGGTTCGCTCGGTCA	0.824754	30644.5	25675.8	13242.6	9418.89	-1.21044	24	Niben.v0.4.2.Scf8758	+	102773	103036	atatttgatAAGTATAGATGGTTCGCTCGGTCAtgtttagtgatcgagtgccggtctcggcttgttcagaaaa	0	0.9
1099	PC-5p-116498_11	nbe-nmiR513-5p	ACGGTCAAGCATAATATACTGGAG	0.358332	162.166	65.7348	109.442	53.3748	-0.567298	24	Niben.v0.4.2.Scf10062	-	66542	66805	aACGGTCAAGCATAATATAGTGGAGttcagtgcatgaactccactatattatgttggaccagt	0	1.6
1100	PC-5p-116858_11	nbe-nmiR514-5p	AGAGGTAAGGTCTGCATATATTTT	0.182128	3307.2	360.78	4072.11	667.494	0.300165	24	Niben.v0.4.2.Scf22926	+	16647	16910	aaaggtAGAGGTAAGGTCTGCATATATTTTatccttcccagaattcacttgtgaaattacacaaactttgtttttgttgaattagtaatattgcagttagggaaaaatatagcattttacctac	0	0.7
1101	PC-5p-117124_11	nbe-nmiR515-5p	ATATAGTGGAGTCTGGTGAGGGTA	0.356748	1141.99	134.404	1235.46	40.394	0.113491	24	Niben.v0.4.2.Scf60011	+	80185	80448	agataacacaactacctagtataattccATATAGTGGAGTCTGGTGAGGGTAatatgtagatgggccttacccctacccgaaagggcaaagaagctgttgccatcactagataaccttctataact	0	0.7
1102	PC-5p-118124_11	nbe-nmiR516-5p	ACTTAACTCTAGAGCTGAAGTTCG	0.992799	228.824	49.9674	225.911	22.808	-0.018481	24	Niben.v0.4.2.Scf26209	-	13342	13605	aACTTAACTCTAGAGCTGAAGTTCGccagttacaaaataaagacttcagctctagagttgaagttcgcctttacgaacaaagactttagctcaggagttttagtttgccagttacAAAATAAAGAGCTGAAGTTCGTCA	0	0.9
1103	PC-5p-118209_11	nbe-nmiR517-5p	ATACACTGTTTGAGCAAAAGCTAT	#N/A	#N/A	#N/A	#N/A	#N/A	#N/A	24	Niben.v0.4.2.Scf43170	-	4318	4581	caccaaATACACTGTTTGAGCAAAAGCTATtggttttggcttgtacctccacccctgcatataagggccaaacctattagtttttgctcaaacattgaatttgtgt	0	1
1104	PC-5p-119046_11	nbe-nmiR518-5p	TTGACACTAGTTGAATGAGGCTCC	0.28802	53.0055	9.76298	62.6964	5.41194	0.242241	24	Niben.v0.4.2.Scf674	-	62587	62850	ttgtgtctcatacaaTTGACACTAGTTGTATGAGGCTCCtttttatctcataaatttgtggaccccaatcttacacttttgggtccacagaaatttgggtccacaaaattgtgagacaaaaaGGTTGCCTCATACAACTAGTGTCAgctgtatgagaca	0	1.5
1105	PC-5p-11907_80	nbe-nmiR519-5p	TCAAAATTGACCCTAGTTGTG	0.491979	1899.54	796.884	1471.22	192.884	-0.368642	21	Niben.v0.4.2.Scf38465	-	8282	8542	tccggatttgaggTCAAAATTGACCCTAGTTGTGtgttcattcaagaacacTCAACTAGGATCCATTTTGACcccaagtccaaa	0	1.3
1106	PC-5p-119298_11	nbe-nmiR520-5p	ATAATATTCTGGAGATCGACGCAC	0.719383	66.6544	25.3328	72.6768	21.4871	0.124794	24	Niben.v0.4.2.Scf16034	-	8666	8929	agtacgggctagctagttttcgcactggtcattcaaaaatcgtcaacatttgcatagtcattgaaacatagccattattttgctgcaacacgaaaatttcaagcATAATATTCTGGAGATCGATGCACCTGTGTATGAACTTCTAGcatattgtgctagaactccaacaagcggaaagttcaagcataatatactggaggttggatcacatatgtatgaacttccagcatattatgcttgaacgg	0	0.8
1107	PC-5p-119804_12	nbe-nmiR521-5p	TCTATGTTACTCGGACTCTTC	0.153144	162.572	33.0665	119.373	25.1292	-0.445596	21	Niben.v0.4.2.Scf21835	+	98588	98848	gtTCTATGTTACTCGGACTCTTCaaaaatattgttgggtgtgtgtcggattctccaaatttagtgtatttttggaggatccgacccgggtgcgataacacttttggagagtccgagcaacatagctt	0	1.1
1108	PC-5p-120000_11	nbe-nmiR522-5p	ACATAATATATTGGAGATCGGCGC	0.663221	120.494	25.8954	110.926	11.0843	-0.119362	24	Niben.v0.4.2.Scf12713	-	270	533	aaaggaaagttccaACATAATATATTGGAGATCGGTGCacatgtgtatgaacttctagtatattatgtaggaactccaat	0	1.2
1109	PC-5p-120502_11	nbe-nmiR523-5p	AGAGACATTTGGCCTAACTCAACC	0.799808	53.7993	29.4469	58.3567	24.5677	0.117312	24	Niben.v0.4.2.Scf5953	+	83633	83896	aaggaaaagaAGAGACATTGGGCCTAACTCAACCccaaaagctagcttttggggttgagttaggtccaaggtccattcttatcatg	0	1.4
1110	PC-5p-120668_11	nbe-nmiR524-5p	ACCAGTCTGTATATAAAGTAGCAT	#N/A	#N/A	#N/A	#N/A	#N/A	#N/A	24	Niben.v0.4.2.Scf38073	-	64645	64908	atctttcaatatgtttgtcgtgaggaagacgACCAGTCTGTATATAAAGTAGCATttcacagtaatttactgcgaaatagggcaattcacactaaattactgcgaaatgctactttatataaagcctgggcc	0	1.1
1111	PC-5p-121057_11	nbe-nmiR525-5p	AAGAACTATGATTGCTATTATCAG	#N/A	#N/A	#N/A	#N/A	#N/A	#N/A	24	Niben.v0.4.2.Scf11304	+	6216	6479	ttaattggtaAAGAACTATGATTGCTATTATCAGttactttgctatatctttatttataagaaaaataaaatataacacatcaactgataatggtgatcatacttctttaccaatcaa	0	1.6
1112	PC-5p-121307_13	nbe-nmiR526-5p	GGCCGTTGGAACCGCCAGAACCGG	0.507687	5454.26	444.414	4979.24	955.661	-0.131459	24	Niben.v0.4.2.Scf50152	+	63826	64089	tttgaaaaaaGGCCGTTGGAACCGCCAGAACCGGtccagaaccgcgagccgattccgattctggcgggTCCGGTACTAGCGGTTCCAACGGGta	0	0.8
1113	PC-5p-121439_17	nbe-nmiR527-5p	ATGGATCGGATCGGATTTAGCATA	#N/A	#N/A	#N/A	#N/A	#N/A	#N/A	24	Niben.v0.4.2.Scf26594	+	8930	9193	atataattaagggttcataggcataattataggactgtatcttcccactttgtcttttcttttatctcaatccccctccctacgtattagggctgtgcATGGATCGGATCGGATTTAGCATATTTCAAattgaaatttcgaatttcggattccacaaattgcaatccgaatccgatccaaattatatcggattggattggatttttaaaatttggatcggtttggtgata	0	0.7
1114	PC-5p-121476_11	nbe-nmiR528-5p	AGGCAGGATATGACGTGACTTTAG	0.547479	24.1646	6.93173	29.9883	11.894	0.311506	24	Niben.v0.4.2.Scf9949	+	14433	14696	taagcattgcgtcctctagttttgtccccggagatctgaagtcacgctgtatcctgtttgatcaccttttgcttaagaagtattgtggagaggtgatcAGGCAGGATATGACGTGACTTTAGATCTCCGAAGACATGTcccttaataggaaattgcggagatcgagcattaaggttatatggtatgaggtagttgagcatatttataattcgtaccagtgtgaggcta	0	1
1115	PC-5p-121491_13	nbe-nmiR529-5p	AAAATTATGTCGCTCGGACGCTTC	0.484993	36.8237	32.2628	20.2222	13.4512	-0.864693	24	Niben.v0.4.2.Scf1728	+	159051	159314	gttttAAAATTATGTCGCTCGGACGCTTCaaaattgtcgtcaggtgcgtgtcggatcctccaaagtagtatttgtttgaaggatccgacAGGGTACGATAGCATTTTGAAGAGtccatgcaacatagttttaaagg	0	1
1116	PC-5p-121912_11	nbe-nmiR530-5p	TTCTAGATGAGTGTGAGGCGTTGGA	0.202782	252.143	31.5393	303.183	44.0332	0.26595	25	Niben.v0.4.2.Scf55071	-	38010	38274	ttctggaaataattTTCTAGATGAGTGTGAGGCGTTGGAttaatttcactcaatcCAAGCCCCACATTCATCAGAAAATtgttttcaaaa	0	1.4
1117	PC-5p-122029_11	nbe-nmiR531-5p	AGCTCTAGAGCTGAAGTTTCTCGG	0.757301	48.3044	31.2906	36.8802	23.4035	-0.389308	24	Niben.v0.4.2.Scf412	-	20063	20326	ttataactggcaaacttcAGCTCTAGAGCTGAAGTTTCTCGGctactaaacaaaaacttataaaataaaaattcaatcgtagagataaagttttcattttataactgacaaacttcagctctagagccgaagtttcccagttacta	0	1.3
1118	PC-5p-12268_77	nbe-nmiR532-5p	AAGTTTCATGGGTTGTATTAGGGC	0.955551	263.983	58.3829	261.52	66.3438	-0.0135205	24	Niben.v0.4.2.Scf40034	-	2237	2500	aaaaacaaaagaacataaaactgaaaacacaaaaaaaagaagtaaaattagggcaactatataaatttctatgtaagttgggtcgagatacattttattttgaatAAGTTTCATGGGTTGTATTAGGGCtgcttaataggtcatattgggctataaaatataatggattaatttggctcagcccaaattaacccataagctaaaatatttatagatgaactcATTAATCTCTGGACAGATTGGACGgat	0	0.7
1119	PC-5p-123388_11	nbe-nmiR533-5p	TTGGTTTTATTCGTGTATTCT	0.29076	100.102	42.7471	61.0234	19.5655	-0.714032	21	Niben.v0.4.2.Scf14729	+	5818	6078	ttaaaatttcgggccaagtTTGGTTTTATTCGTGTATTCTtGATAAGAATACACGATTAATACCAAAtttggccggaagtttaaa	0	1.7
1120	PC-5p-123399_11	nbe-nmiR534-5p	AACTGACACTAGTTGTATGAGCAT	0.573813	37.1789	16.1021	41.9817	3.19883	0.175276	24	Niben.v0.4.2.Scf36008	-	83333	83596	gtatcatgcAACTGACACTAGTTGTATGAGCCTtttttttgtcttataaatttgtggatcccaatcttatacttttgggtccaaagaaatctgtgtccacaaaattttgagacaaaAAGATTGCCTCATATAACTAGTATcagttgtatgaga	0	1.4
1121	PC-5p-123909_11	nbe-nmiR535-5p	TCTATTACGTTGAGGAGGTCAAGAA	0.858317	241.944	76.2284	254.657	87.5965	0.0738782	25	Niben.v0.4.2.Scf60123	-	22499	22763	tggcttgaaaggtgggttattaacttattaattttataaaaaaatTCTATTACGTTGAGGAGGTCAAGAAgatataaacaacaacaactatcatgtatagttatggttgtttatctcttcttgaccccttcacgtaatagaatttttttataaaattagtaagttaataacccacctttaagaag	0	2
1122	PC-5p-124420_12	nbe-nmiR536-5p	TCGACTGACTTAGCATAGATC	#N/A	#N/A	#N/A	#N/A	#N/A	#N/A	21	Niben.v0.4.2.Scf33545	+	4900	5160	tcatgttccTCGACTGACTTAGCATAGATCcaatgagtgacttcgcgcgccagaatatatgtacttttcccatttaaaagaaatatattctgataaggtaatgaagtcacccatcggatctattctaagccagttgaggaacaatc	0	1.2
1123	PC-5p-124448_12	nbe-nmiR537-5p	TAACTTACACTAGTTGTGTCGGAT	#N/A	#N/A	#N/A	#N/A	#N/A	#N/A	24	Niben.v0.4.2.Scf41611	-	5408	5671	tcccataTAACTTACACTAGTTGTGTCGGATctacttttatcttatatatttgtggacatatattttatatatctaggtccataaaattttggaacccacatagttataagacAAGAAAAGACCTCATATAACTAGTgccagttgtgtgag	0	1
1124	PC-5p-124748_12	nbe-nmiR538-5p	TACGTGATAGAGTGGAATGGTT	#N/A	#N/A	#N/A	#N/A	#N/A	#N/A	22	Niben.v0.4.2.Scf25095	+	5240	5501	ttggttgtaactcttgatcatggcgggtgggtctacttcagactTACGTGATAGAGTGCAATGGTTggaggtgctaattgacgtgaccgatgatccttttggatatggaagatcttattacagagatttaccgTCTAAAGGATGGGGCAGATCA	0	0.6
1125	PC-5p-125183_13	nbe-nmiR539-5p	ATACGTTAGAGGCAGTTTTGACCC	0.267286	374.239	55.1913	319.522	44.9743	-0.228045	24	Niben.v0.4.2.Scf29858	-	4063	4326	ataggttaacggagggcatttttaacctggcgtcaATACGTTAGAGGCAGTTTTGACCCttttccgatttgtttattttgcttctctaaaggctttttactttatctttgtcttttgggaaaagggtcagaactgccTGTAACGTATTGACTGCAGGTTAAaaatgccctccgttaacc	0	1.5
1126	PC-5p-125904_11	nbe-nmiR540-5p	ACTTGAACTCCCGCATATTATACA	0.559679	149.861	43.9751	130.058	7.98575	-0.204468	24	Niben.v0.4.2.Scf38438	+	12773	13036	ggaactcccatatattatgcgggagttccaacataattatACTTGAACTCCCGCATATTATACAagagttccaacatagttatcctggaactcccgtataatatgcgggagttcaagcatagttatgctggaactcccgtataatatacgggtgtatt	0	1.6
1127	PC-5p-126360_11	nbe-nmiR541-5p	TCCGAATTTGAGGAATCAAGAGAA	#N/A	#N/A	#N/A	#N/A	#N/A	#N/A	24	Niben.v0.4.2.Scf12085	+	1	169	tcaatgcaaataTCCGAATTTGAGGAATCAAGAGAAtcaagaatttcatccgacacgagtttctggattctttgtttggatatgtgacataaacgcttgtgccagagtgATAAGGAATTCTCATTAGATAATT	0	0.6
1128	PC-5p-128884_12	nbe-nmiR542-5p	TAATGGGCTTGATATCTTGCA	0.0380627	205.721	52.0074	101.046	24.9805	-1.02568	21	Niben.v0.4.2.Scf1880	+	61419	61679	aacctcttaaagctcctgcataaatttctctaacatgcggctTAATGGGCTTGATATCTTGCAaaacattagggatcaggtgctagacctctcatgttttgcgagatatcaaacccattaagccacAAGTTGGAGTGATTTGTACAGGAGctagaagagatt	0	1.4
1129	PC-5p-129105_10	nbe-nmiR543-5p	TGACTGTGGTGCAGATGTAAGCTA	#N/A	#N/A	#N/A	#N/A	#N/A	#N/A	24	Niben.v0.4.2.Scf26399	+	353	616	tattgctttattTGACTGTGGTGCAGATGTAAGCTAtgttcaggaaggacttattccttctagatattttcacaaaactactcattgtttaaggtctgcTAATGGTAGTCGAATGAAGTAGAAttataaactaccacaagcat	0	0.8
1130	PC-5p-129411_12	nbe-nmiR544-5p	ACGTGCGAGATTGTAGGGGGAGGA	0.42302	196.42	16.9203	171.699	45.8688	-0.194064	24	Niben.v0.4.2.Scf13779	+	42649	42912	aaaaACGTGCGAGATTGTAGGGGGAGGAtctgcgtgtgatcctatcggcatttAATTCGAAATTTGAAACGGAAGTAaatctgtagctgcataaatatctccttctccatatattttctaccat	0	0.6
1131	PC-5p-130101_12	nbe-nmiR545-5p	ATTTATATTATGATTGGTTGACGG	#N/A	#N/A	#N/A	#N/A	#N/A	#N/A	24	Niben.v0.4.2.Scf38185	+	71821	72084	agacttaggggtcgtttggtacgtgagataaggtgggatgaattttgggacaaaATTTATATTATGTTTGGTTGACGGtataaatttatttcggaatgaatttataccgccaaccaaacataatataactttaatatcatacttaatcccaccTTATTCTGCATACCAAACGACCcctaagaga	0	1.6
1132	PC-5p-130436_10	nbe-nmiR546-5p	ATCGTTAAATCCGTCGTTACATAA	#N/A	#N/A	#N/A	#N/A	#N/A	#N/A	24	Niben.v0.4.2.Scf9693	+	112033	112296	tatcgtATCGTTAAATCCGTCGTTACATAAtaacgaaatatgccactttatgtaACGACCGATTTGGTGTGATCGCGTcgttat	0	0.7
1133	PC-5p-13050_74	nbe-nmiR547-5p	TAATATACTGAAGTTTGGAGCG	0.322276	600.724	88.1626	697.444	108.009	0.215376	22	Niben.v0.4.2.Scf14978	+	135498	135759	tataccggtccaacaTAATATACTGAAGTTTGGAGCGccgatgctccagtctccagtatattatactagggccaacaaagtatacaggtccaacataatatactggaagttcatacacaggtgcatcgaactccagtatattatgctggactggtct	0	1.1
1134	PC-5p-130707_10	nbe-nmiR548-5p	AGGATAAGATTGCGTACAAATGAC	0.31253	75.3327	16.3094	59.0219	16.6701	-0.352025	24	Niben.v0.4.2.Scf42407	+	3482	3745	tttggtttatttgttcgtgagtcttggcgtaaatggtaaagttattgtcacgtgaccaggaggtaactggtttaaattgtgaaaataatctcctgccgaaatgtAGGATAAGATTGCGTACAAATGACccttagtgaaaacaaccacctgcaaaaatacagaatAAGATTGCATATAAAAGACCCTTGtagttcggtcctttttcggatcccgcataacaggagcatagcggaccggattgcct	0	0.6
1135	PC-5p-13261_72	nbe-nmiR549-5p	TTTAAAATCGCGCTATACTTTAAC	0.290973	41.6027	19.8805	8.47706	8.2242	-2.29504	24	Niben.v0.4.2.Scf30555	+	27535	27798	tctatatatagcgcagTTTAAAATCGCGCTATACTTTAACggtgttttaaccgTTAAAGTATAGCGCGGTTTAAAACcgcgctatatatgta	0	1.8
1136	PC-5p-132880_11	nbe-nmiR550-5p	GCTTGAACTCTCGCATATTTTACA	0.0147915	25.4027	4.23374	46.8569	5.62389	0.883276	24	Niben.v0.4.2.Scf7488	-	76071	76334	catgtatattatacgaaagttccaacataggtatGCTTGAACTCTCGCATATTTTACAggagttccATGATAACTATGCTGAAACTCCCGtataatatgcgggaattcaagtataattatgctggaaacgctgcataatataccgg	0	1.1
1137	PC-5p-133114_10	nbe-nmiR551-5p	GCTTGAACTCCCGCATATTAC	0.409969	180.352	30.3467	159.644	23.1355	-0.175962	21	Niben.v0.4.2.Scf6930	+	27343	27603	ggaagtttcagcataagtatGCTTGAACTCCCGCATATTACacgagagttccaggataactatgctggaactcacgtataatatgcgggagttcaagtataattacgCTGGAACTCACGCATATTTTACGGg	0	1.3
1138	PC-5p-133551_10	nbe-nmiR552-5p	ATCATAATATAATGTAGTTCGGTG	#N/A	#N/A	#N/A	#N/A	#N/A	#N/A	24	Niben.v0.4.2.Scf28125	-	43583	43846	acgaccggtcaATCATAATATAATGGAGTTCGGTGaacttgtgtaagaacttccaacatattatactggaccagtatactttgctagctctAGTATAATATACTGGAGACTGAAGcaccggtgctccaaactccagtatattatggtggacctgt	0	1
1139	PC-5p-133583_10	nbe-nmiR553-5p	TGTGTGAAGGGGATTGGCCAGA	0.8182	164.464	59.1921	172.876	52.1291	0.0719654	22	Niben.v0.4.2.Scf22506	+	21759	22020	agcaaatatagttaaggacaagtcgaaatacttcaTGTGTGAAGGGGATTGGCCAGAtgaaaaactagaacaccaagacttttgctcttttgattagttgataaatataactttgggacaaatagcaaatatcttgcgtttctagtttttgatgtggccagtctccttctcatatga	0	1.1
1140	PC-5p-13393_73	nbe-nmiR554-5p	AGGGATGGAAGGGCAGAGA	0.710732	1931.8	305.097	1818.29	796.649	-0.087365	19	Niben.v0.4.2.Scf838	-	82667	82925	aaccaaaagctctgccctccctctctatctatccaAGGGATGGAAGGGCAGAGGcctttgatatcccctttagtcaagaattggggcctcacaatcactagcctatatgcttttctctcatgcctttcttcgttcatagttcaaTATTCTGGTGTCCTAGGCGTAgaggaacca	0	0.6
1141	PC-5p-134641_11	nbe-nmiR555-5p	ATATTGGAGAGTAGAGCACCGGTG	0.0956461	206.387	46.7902	129.743	31.8964	-0.669698	24	Niben.v0.4.2.Scf38103	-	26085	26348	ttctccagtataatATATTGGAGAGTAGAGCACCGGTGcttcaatttcacgtgttggagtttcagcataataTAGTGGAAGTTCATACAAAGGTGCacctatctccagtatattatgctggaact	0	1.1
1142	PC-5p-136085_10	nbe-nmiR556-5p	TTGACAAGATAACTCGGTGAA	#N/A	#N/A	#N/A	#N/A	#N/A	#N/A	21	Niben.v0.4.2.Scf9152	-	3797	4057	acaaactcttggttggaagtggaggatgcttaccatcagagcaacataccctgtcacactaataatgtcacgccaatcttgtggagtccagtTTGACAAGATAACTCGGTGAAAGtataaaactttatgccttttattttcacaccaattttatgccatcaccgagttatcttgttaaactggacatcatcaaacatgagtgaaat	0	0.9
1143	PC-5p-136179_10	nbe-nmiR557-5p	AGAATGATGGAGCAATAAGAATTT	#N/A	#N/A	#N/A	#N/A	#N/A	#N/A	24	Niben.v0.4.2.Scf22532	+	48033	48296	tctccaaaattcttattgctccatcattccAGAATGATGGAGCAATAAGAATTTtggcaacctctccccccgcagcttcctttgcatatttattatctttccaatcattcgaaagaactagcTTTCTCAAATTTTCCTTTTGCA	0	0.8
1144	PC-5p-136634_10	nbe-nmiR558-5p	ATTTGATTGACGGTATAAATTTAT	#N/A	#N/A	#N/A	#N/A	#N/A	#N/A	24	Niben.v0.4.2.Scf9333	-	9805	10068	aaataaggtggaatattcagaattaagtgtgaaataaatttatatatattatATTTGATTGACGGTATAAATTTATcccgaaataaatttataccgtcaaccaaatataATATAAATTTAGTACTACACTTTAttccatcttatca	0	1.8
1145	PC-5p-136885_11	nbe-nmiR559-5p	GCGGACGTTCGGTGCAGCTGC	0.529432	97.0607	36.3164	78.2597	42.2988	-0.310618	21	Niben.v0.4.2.Scf25087	+	8011	8271	tccgggagaggattgttGCGGACGTTCGGTGCAGCTGCttttgcctgaatgaaggggcacaccattgacgagtgccgaacgttgaaagacaaaatccatacactgattgacaacaaggtcatacaggcaaaagaggttgcacgcaacgtccgcaacaa	0	0.9
1146	PC-5p-13813_70	nbe-nmiR560-5p	TTCCATGTGAATATTAAGTCGG	#N/A	#N/A	#N/A	#N/A	#N/A	#N/A	22	Niben.v0.4.2.Scf37075	+	123936	124197	gttTTCCATGTGAATATTAAGTCGGcccaAAGGAAGGCTTGATATTTGACAGGagttt	0	0.9
1147	PC-5p-13873_68	nbe-nmiR561-5p	TTAAATAGTCAAGTCGTCTGAAAA	#N/A	#N/A	#N/A	#N/A	#N/A	#N/A	24	Niben.v0.4.2.Scf22000	-	61037	61300	aaTTAAATAGTCAAGTCGTCTGAAAAgttacaaaaaatacatagttttaaaccaccgtaatttagagctatataaaatattatagccaaaaaaattaatttcaaactatgtattttttataattttttagatgacttgactattta	0	1.9
1148	PC-5p-13898_74	nbe-nmiR562-5p	TCGGACAAGTTTAAGGGGCTG	0.794162	59.5377	16.5559	61.2034	5.23724	0.0398086	21	Niben.v0.4.2.Scf6685	-	83674	83934	aatttTCGGACAAGTTTAAGGGGCTGtctatgtattcagccatttgaaaattgctgaaatca	0	0.7
1149	PC-5p-139551_12	nbe-nmiR563-5p	ACTCTGCGATCGCAGAACTGACAT	0.40865	60.3212	12.7077	45.3333	21.8245	-0.412093	24	Niben.v0.4.2.Scf15079	+	119472	119735	cgatctgcgacgcaACTCTGCGATCGCAGAACTGACATgcggtccgcagaatggaccgcagaagggtcccaagtttcagaccttctcttgttgggaatgcggtgcatatgcgttccgcattcgtgttctgcggtcgtagaatgcaccgcagaact	0	1
1150	PC-5p-140887_10	nbe-nmiR564-5p	CCAGACTGTATATAAAGTAGCATT	#N/A	#N/A	#N/A	#N/A	#N/A	#N/A	24	Niben.v0.4.2.Scf6602	+	20741	21004	aattaggttaacggaaaggtcggtCCAGACTGTATATAAAGTAGCATTtcgcagtaatttactgcgaattgccctatttcacagtaaattactgcgaaatgctaCTTTATATACAGCATGGTCGTCTTcctcaa	0	1.4
1151	PC-5p-141055_10	nbe-nmiR565-5p	AGCAGTGACCTATTAGATACTCGA	#N/A	#N/A	#N/A	#N/A	#N/A	#N/A	24	Niben.v0.4.2.Scf3078	-	27274	27537	aatacatagccaaccccttaaacttgccactattttccatttagacgcctcaattacAGCAGTGACCTATTAGACACTCGAactatattccaatagtgctcaataggcacaatttaaatatagttcgagtgtgtaataggtcactgctgcagttgaggtgtttaattgaaAATAGTGACAAGTTTAAGGGGttggctatgt	0	1.8
1152	PC-5p-141350_10	nbe-nmiR566-5p	ATAATATACTCGAGATCGGCGCAC	0.763784	64.9592	12.7416	61.841	6.2058	-0.0709687	24	Niben.v0.4.2.Scf43162	+	4441	4704	ttaattttcggacaggtcattcaaagatagtcggagtttgcaaagtcattaaaaaatagttactattttactgtaacacaaaaagtccagcATAATATACTCGAGATCGGCGCACatgtgcatgaatttccagcatactccaatacgcagaaagttcaagcataatattctggatattcgagcacctatgtatgaacttcgagtatattATAGTGGACCGGTATATTATACTG	0	0.7
1153	PC-5p-141370_11	nbe-nmiR567-5p	CATATGTGATGGAGACTGGCC	0.703152	114.726	32.3846	104.382	13.1197	-0.136312	21	Niben.v0.4.2.Scf11550	+	31105	31365	ttCATATGTGATGGAGACTGGCCagataaaaaatctgaaccccgggatatttgctctttttcctcaaagttatatttatcaactaattaaaagaggtcctggtgctccagtttttgatctgtccagtccccttcacatataa	0	0.9
1154	PC-5p-141905_10	nbe-nmiR568-5p	ATATATAGCACGCAAATTGAACAC	0.947087	43.5357	37.293	23.3301	6.12087	-0.900006	24	Niben.v0.4.2.Ctg25410806	+	494	757	atgctATATATAGCACGCAAATTGAACACgttatatttAACGGCAGATGTTACCATTAAACTataacgtgttttatttgcatgctatatatagaaa	0	1.5
1155	PC-5p-142008_10	nbe-nmiR569-5p	AACTATAAGTTAAGGATTGTCTGT	#N/A	#N/A	#N/A	#N/A	#N/A	#N/A	24	Niben.v0.4.2.Scf31571	+	77404	77667	caagttttgaacttgaAACTATAAGTTAAGGATTGTCTGTcctcaactttacaaaagttaaggacatgagtccttaagtttgacaagcaagttcaacaaataagaacatgcagtccttaacttatagtttcaagttcaaaacata	0	1.4
1156	PC-5p-14244_71	nbe-nmiR570-5p	AGAGGCGGATCCATGATTTAAACT	0.66363	150.394	26.0558	139.207	33.2478	-0.111517	24	Niben.v0.4.2.Scf37560	-	3313	3576	atactgggtatattattcAGAGGCGGATCCATGATTTAAACTctatggattcaactatAACATTTTTAGCATTGAACCCATTatatatttaaagttatggattcatgtctatt	0	0.8
1157	PC-5p-142653_11	nbe-nmiR571-5p	AGGATTGTTGCATGAAGCATT	0.000392982	0.0433034	0.0173655	27.8082	14.8062	9.32681	21	Niben.v0.4.2.Scf52806	-	49581	49841	acacatggcgAGGATTGTTTCATGAAGCATTagctatgaacgaatgttcggctaatattcatgttgcaattctcacctcttggtcatgctt	0	0.9
1158	PC-5p-14388_67	nbe-nmiR572-5p	TCTATGTTTGACAAGTGGAAT	#N/A	#N/A	#N/A	#N/A	#N/A	#N/A	21	Niben.v0.4.2.Scf41146	+	7719	7979	cacaagttgtgtgaggatttgTCTATGTTTGACAAGTGGAATctgtggaccaaaaatcttgaatttttagctcgcaaactccacttctcaaacaaagacaaagacaacaaccttcacacaattttta	0	1
1159	PC-5p-143990_11	nbe-nmiR573-5p	AAAGTGGAGCTATATAGTAACGGT	#N/A	#N/A	#N/A	#N/A	#N/A	#N/A	24	Niben.v0.4.2.Scf14938	-	38425	38688	cgaagtgtatataacgccacaaAAAGTGGCGCTATATAGTAACGGTaactgcaccgctactgtatagtgccactttttgtggcgttatacattatt	0	1.6
1160	PC-5p-1442_424	nbe-nmiR574-5p	TTTTGAATTTTGGGGTAGGTC	0.01119	653.767	130.783	275.084	44.6647	-1.24891	21	Niben.v0.4.2.Scf29389	+	24136	24396	ccttgaacTTTTGAATTTTGGGGTAGGTCgtctggccaatgagcaaaacttttgacttttgaccttgaaggtttgcccgttgatcaggtgaCCTGCCCCGAAGATCAAAAGTtcaaga	0	1.2
1161	PC-5p-144218_9	nbe-nmiR575-5p	ATTTGATTGACGGTATAAAATTAT	#N/A	#N/A	#N/A	#N/A	#N/A	#N/A	24	Niben.v0.4.2.Scf25429	-	10478	10741	cggttggtacacgggataaggtgggatacagaaggataagatatgatactaaatttatacggaATTTGATTGACGGTATAAAATTATatcagttataccaagataaatttatatcgccaatcaaatacaaccaaatataatataaatttaatcacatacttaatcctgaagatttcaccttattcaat	0	0.9
1162	PC-5p-144603_10	nbe-nmiR576-5p	AAACGGGACACGGGATGGGACGGA	0.364403	839.975	620.439	296.128	270.107	-1.50413	24	Niben.v0.4.2.Scf31890	+	41488	41751	aatgttAAACGGGACACGGGATGGGACGGAacgaccatttcgtcccatttgtcccgttcaatttcgtccagtttgtcccgtcccgtcctgcctgtcccgcga	0	0.7
1163	PC-5p-144656_9	nbe-nmiR577-5p	AGAGAGACTGTTTCCGAAAGGCCT	0.177956	55.5373	17.0809	33.0153	12.472	-0.750321	24	Niben.v0.4.2.Scf5766	-	91963	92226	aaggagtAGAGAGACTGTTTCCGAAAGACCTcggctcaagaagacaaaaagacaaaggaagacaatattagtaataccacagaaatatattgtcttcctttgtctttttgtcttcttgagccgagggtctttcggaaatagcctctctact	0	1.8
1164	PC-5p-146112_10	nbe-nmiR578-5p	TATAATAGCCCTTAATCGTGT	0.00721874	111.659	14.0285	824.905	219.215	2.88513	21	Niben.v0.4.2.Scf22111	+	16246	16506	cgattttggacTATAATAGCCCTTAATCGTGTgttttctctttaaaacacATGATTAAGGATTGTTGTAACccaaaaaaa	0	1.4
1165	PC-5p-146395_10	nbe-nmiR579-5p	TTCGAGTCGTGAAGTAAGTCATT	#N/A	#N/A	#N/A	#N/A	#N/A	#N/A	23	Niben.v0.4.2.Scf6787	-	38030	38292	aaaattaataggtgacgagTTCGAGTCGTGAAGTAAGTCATTgatgtttgcatcaagatagattgcctatattatctcttgtgttacgatccTTTGCCGAACCTGCAAAAGCGAAATattttatgcaccgaactccaa	0	0.6
1166	PC-5p-148105_9	nbe-nmiR580-5p	ATACGGGAGTTCTGGTACATTTAT	0.642115	175.074	63.7159	148.221	54.8947	-0.240216	24	Niben.v0.4.2.Scf3562	-	101952	102215	acccagtaaaatATACGGGAGTTCTGGTGCATTTATgtacgaactccagcatattatactggactggtatactttcctaactcctgtataatttGCAGTAGACTAGAGCATCAATGCTccaaactccagtatattatactgcac	0	0.9
1167	PC-5p-14827_66	nbe-nmiR581-5p	TTTTCCATGTGAATATTAAGTCGG	#N/A	#N/A	#N/A	#N/A	#N/A	#N/A	24	Niben.v0.4.2.Scf1303	+	16722	16983	nnnaatatgtgacaattattaagTTTTCCATGTGAATATTAAGTCGGcccaaaggAAGGCTTGATATTTGACAGGAGtttattgtcaatattttg	0	0.9
1168	PC-5p-148981_9	nbe-nmiR582-5p	GTCTGTTGGAACCGCCAGAACCGG	0.267722	2118.5	205.861	1658.89	437.206	-0.352825	24	Niben.v0.4.2.Scf31445	+	15114	15377	GTCTGTTGGAACCGCCAGAACCGGaccggaaccgctagaaccggtcctgaaccgctagaactggtccagaaccgccagtcagttccgggtcTTTCGGGTCCGGTTCTAGCGGTTCcaacggg	0	0.9
1169	PC-5p-149104_9	nbe-nmiR583-5p	CCATTAGGCTTCACGGACTTAA	#N/A	#N/A	#N/A	#N/A	#N/A	#N/A	22	Niben.v0.4.2.Scf35662	+	22974	23235	atagttgtagtacatatagtttttctCCATTAGGCTTCACGGACTTAAattcttttttgaggtgttactttaccatccgaaaagattttaaggccatgaagcccaatgaagaagaattatcacaacgga	0	1.1
1170	PC-5p-1504268_10	nbe-nmiR584-5p	GCCCGTTTGTTGACTGAGGCCGGC	0.416831	76.6736	22.2526	88.1518	5.29476	0.20126	24	Niben.v0.4.2.Scf21773	+	135912	136175	tgcagcaagacatgtcactcaGCCCGTTTGTTGACTGAGGCCGGCcttgcttgggccaaccttaccaaggccgctctccttagcgagccgt	0	0.6
1171	PC-5p-150544_10	nbe-nmiR585-5p	AAACGGGACACAGGATGAGACGGG	0.349692	177.825	114.691	79.1458	35.9848	-1.16787	24	Niben.v0.4.2.Scf12361	-	18692	18955	tcaacaggttAAACGGGACACAGGATGGGACGGGacgaccatttcgtccagtttgtctcgtcccattttgtcccgtttcgccctgtccc	0	0.9
1172	PC-5p-151472_10	nbe-nmiR586-5p	AATAATCGATTATCAAGACTGCAT	#N/A	#N/A	#N/A	#N/A	#N/A	#N/A	24	Niben.v0.4.2.Ctg23731193	+	1	163	acagAATAATCGATTATCAAGACTGCATaattgattatgctgtagaccattgccagtgtttgaacagtggaacagaataatcgattatacagtctcagataatcgattattcagc	0	1.2
1173	PC-5p-15207_69	nbe-nmiR587-5p	TAGAGTGTCTAGAGAGTTCTACC	0.438831	125.454	19.3864	135.519	4.52416	0.111346	23	Niben.v0.4.2.Scf50111	+	95	357	gaggcttgccaagctcTAGAGTGTCTAGAGAGTTCTACCATTTCCTAGCTATGTACATgtgctagaattctatggagaattctagagagt	0	0.7
1174	PC-5p-153175_9	nbe-nmiR588-5p	AATTGACACTAGTTGAATGAGGTT	0.713522	23.3631	18.7505	10.1798	8.27138	-1.19852	24	Niben.v0.4.2.Scf2154	+	82830	83093	gtttattttgtgtcttatacAATTGACACTAGTTGAATGAGGTTtttttttgtctcacaaaattgtggaccccaattttATACTTCTGGGTCTCTAAAATTGTgagacaaaaaattacctcatataactagtgtaagttgtatgagacacaaaataaaa	0	1.8
1175	PC-5p-155814_10	nbe-nmiR589-5p	ACTATTTTTTAATTACTCGTCTGA	#N/A	#N/A	#N/A	#N/A	#N/A	#N/A	24	Niben.v0.4.2.Scf19879	+	25026	25289	aatacgctggaagttcatacatagatgcatcaatttttagtctattatgctggatctttctatattgcaacaaaataatggaaaattttcaattactttacaaacgctgACTATTTTTTAATTACTAGTCTGAaaacttgcaagcccgtgctattttcacattattatctaaactgaatcatcaatgtaatcaaattctgaaatagcacaggttcgccatttttcgaactaataattaaaaaatagccaata	0	0.7
1176	PC-5p-155932_9	nbe-nmiR590-5p	AAATACGCATGTGACTCCATCAGT	0.838357	132.884	31.0992	127.054	16.626	-0.0647231	24	Niben.v0.4.2.Scf39345	+	9582	9845	acctacAAATACGCATGTGACTCCATCAGTctgacatcctacgataggcataggctaggaggctcctaggtttttctatcaaaattttataaggcgattctctacaacacTTGAACAACAATAGCTGAAGGTACgttcctgttaatatttcgttgcgttgactctgtctatgtactcgaatttcaacatgtgatatcagagcccgcctttagctgtgttgctcagtat	0	0.6
1177	PC-5p-157066_9	nbe-nmiR591-5p	AGCGCGAATTCGGATATAGTCGGG	0.52788	73.1767	16.3937	65.2964	4.34026	-0.164381	24	Niben.v0.4.2.Scf14584	+	13657	13920	atagtggAGCGCGAATTCGGATATAGTCGGGctctaatacgggtaatgatgataggctataattacgtattttagtcgattattacactctaatttactgcactttagttgagtttgcgctttaa	0	0.7
1178	PC-5p-157313_9	nbe-nmiR592-5p	AGTCATGGCTCTTGGAACAGGTGT	0.2871	34.6706	8.50133	25.2068	11.0367	-0.459897	24	Niben.v0.4.2.Scf29993	+	35972	36235	accaacttggtgatgtttctgaagaagtttgcaacctttcataatAGTCATGGCTCTTGGAACAGGTGTgacactctgaagaggtttgcaacctttgaaaacagTCATAACTGTTGGAACAGGTAtaacattgtttcaaaacagccatggctgttgcac	0	0.7
1179	PC-5p-157462_9	nbe-nmiR593-5p	TGTATTCGTAAGGGGAGACTG	0.909963	201.78	96.4908	181.453	41.9168	-0.153188	21	Niben.v0.4.2.Scf21023	-	32675	32938	tactTGTATTCGTAAGGGGAGACTGacaacaacaaacacaacaacaatggagaagaacttgttcttagaagaaaatgacatggactgttttgttacccagttgttgttgtcagtctctccTTACGAATACAAGTAGCACAAATGtaaattttcttgtcaaaagtagcacccaagatgaacgctactcaatactggaaaatctcatgactaactattaccaagtaaacacacatgaaaaatttacatttgtgctacttgtattcg	0	1
1180	PC-5p-15854_63	nbe-nmiR594-5p	AGAATTACAAATCTGACAAATATA	0.0515913	32.0406	21.4958	131.074	17.054	2.03241	24	Niben.v0.4.2.Scf17337	-	18854	19117	tgcggcAGAATTACAAATTTGACAAATATAttttgcagagtcacgggtttcttttaataaaagttcttctttcttaaaaaagacatgttctttccgtttttggaaagtgacatatttgtcaggcttgtgattctccttc	0	0.9
1181	PC-5p-159119_9	nbe-nmiR595-5p	GATCCGGAAGTGTAAGATTGGGGT	0.913123	37.9286	29.3759	31.8488	5.43646	-0.252047	24	Niben.v0.4.2.Scf15437	-	80102	80365	tcaacgcgagttgtataaggcttctttttgcctcacaaatttatggacccaaatttttgggGATCCGGAAGTGTAAGATTGGGGTctacaaatttataagaAAAAAAGGATCCTCATACAACTAGtatcagtcgcatgaaacatcaaata	0	0.7
1182	PC-5p-159835_48	nbe-nmiR596-5p	ACGGACGGGTAGAATTTTCGGCGG	0.439236	500.676	397.074	262.023	305.116	-0.934186	24	Niben.v0.4.2.Scf49423	-	5478	5741	ttggggcttggctgccgcACGGACGGGTAGAATTTTCGGCGGactgaaaacgccccgtgacaactggtatcagagcatctagccacactctgataccagctgtcacgggggcgttttcagtccgccgaaaattctgcccgcccgggtggcaaccaagcccga	0	1.4
1183	PC-5p-160252_9	nbe-nmiR597-5p	ACAACAACCGTCGGAGAAAATCAA	#N/A	#N/A	#N/A	#N/A	#N/A	#N/A	24	Niben.v0.4.2.Scf36912	+	1918	2181	gttgttgacaaaggaaaagaaattgctactagaagtagccttgtggaggACAACAACCGTCGGAGAAAATCAAgtaacaggtataattaaagaaaaagcatttccttcatcatacttgttacttgatttttctccgatggttgttgtcctccacaaggctacttctagtagcaatttcttttcctttgtcaac	0	2
1184	PC-5p-16061_63	nbe-nmiR598-5p	AGCATGCAGAAGATATGAGAG	0.104357	158.317	8.18873	102.225	28.9221	-0.63107	21	Niben.v0.4.2.Scf7211	-	12682	12942	gttgaactacttctcagcAGCATGCAGAAGACATGAGAGatcaacaacattcatccagttaacacaacaaatcacattgactgattcaatattgtcgatctctcatgtcttctacatgctactgtgaagtagttcaaa	0	1.3
1185	PC-5p-160917_9	nbe-nmiR599-5p	TCTATAGTTGATAGGCTTTGATAC	#N/A	#N/A	#N/A	#N/A	#N/A	#N/A	24	Niben.v0.4.2.Scf1368	+	59889	60152	taggatttacagtTCTATAGTTGATAGGCTTTGATACcatgataagaatggaccttgcgcctaactcaaccccaaaagttcgcttatgaggttgagttaggcccaaggtccattcttatcatggtATCAAAGCCTATCAACTATAGAACtgtaaatc	0	2
1186	PC-5p-161550_10	nbe-nmiR600-5p	ATAGGTATAAGTTAAATGAGGGCG	0.336356	561.063	45.7052	520.44	40.814	-0.108432	24	Niben.v0.4.2.Scf2024	-	130164	130427	aacttttaaaaATAGGTATAAGTTAAATGAGGGCGaccaaatacggtgctccatgtaatttttacctaaatttttaagatca	0	1.1
1187	PC-5p-162590_10	nbe-nmiR601-5p	AAAATAATATACTGGAGACTGGAG	0.00985745	585.095	38.4857	451.972	17.5817	-0.372436	24	Niben.v0.4.2.Scf42305	-	5944	6207	aagaaaaatactccaatataatatatatgtccAAAATAATATACTGGAGATTGGAGcaccagtgctcaaatctatattatacttaaactctccgcatattggagttccggtataatacATTGGAAGTTCATACACATGTGCAccgatttccagtatattatgttggaact	0	1
1188	PC-5p-16288_67	nbe-nmiR602-5p	TATTTGATGGGCGTGGCAGAT	0.0171483	235.038	101.42	937.48	258.687	1.99589	21	Niben.v0.4.2.Scf22376	+	63391	63651	ctttcatacattgaaactaTATTTGATGGGCGTGGCAGATtctagacagatgattatctatacatgaatctgccaccccaatcaaatctgatttcaatctatgatta	0	1.2
1189	PC-5p-163868_9	nbe-nmiR603-5p	AAAGCTGCAAATTTGTTGGACATT	#N/A	#N/A	#N/A	#N/A	#N/A	#N/A	24	Niben.v0.4.2.Scf48684	+	38329	38592	agagatgttttccacttgagtcacttcttgagcttgagcagactcaagaatagccaactgattttgctcattcccttcctcaatagcatccAAAGCTGCAAATTTGTTGGACATTtgcaccttcttttcatcttgcacctgtccaacaaatttgcagctttggatgctattgaggaagggaaTGAGCAAAATCAGTTGGCTATtcttgagtctgctcaagctcaagaagtgactc	0	1.9
1190	PC-5p-166411_8	nbe-nmiR604-5p	ATTAAATATGAGTGGCGTCGGATA	#N/A	#N/A	#N/A	#N/A	#N/A	#N/A	24	Niben.v0.4.2.Scf6730	+	30549	30812	tccgtATTAAATATGAGTGGCGTCGGATActttattcgtttttcattatccgttttcgacccatctcatatctaacacaac	0	0.7
1191	PC-5p-166709_8	nbe-nmiR605-5p	CATAATATACTGGAGTTTAGGACA	0.74211	88.1269	38.6905	73.5106	22.5307	-0.26163	24	Niben.v0.4.2.Scf25850	+	79337	79600	acgataactccagcataatatactggagtttcaacaagtataccggtccatCATAATATACTGGAGTTTAGGACAcaggtgctccagtctccattatATTATACTGGAGCCTACAAAATATaacgatttctagcataatatgccagagtttatacacaggtgcactgaactccagtatattatgctggaccggtc	0	1.1
1192	PC-5p-167439_8	nbe-nmiR606-5p	ATCGACCGGTTGAAGCATCAAATG	#N/A	#N/A	#N/A	#N/A	#N/A	#N/A	24	Niben.v0.4.2.Scf26070	+	110060	110323	aaaattcaaaaacaggacaatggcgtgtggtgcatcgaccagttgaagcatcaaatgtggaaaaggcatcacattcacatgttgtaggccccttggttcgtgtggtgcATCGACCGGTTGAAGCATCAAATGtggaaaaggcatcacagtcacatgttgtaggccccttgattgctaataaagttataataaataattgtgaagcttttgtccaaaccaaTTTGGAACGTGCACAGATGGACTctttt	0	0.7
1193	PC-5p-167703_8	nbe-nmiR607-5p	TTGAGATGAGTTGGGTCAAGATGG	0.38319	719.709	72.9798	663.035	62.9216	-0.118329	24	Niben.v0.4.2.Scf16464	+	61949	62212	atatattttgacaaacttactcatggatcaatttgtgctaaaaattagcccaactttaaatgagTTGAGATGAGTTGGGTCAAGATGGgttaagttcaataaatgggcgggtcaataaccgacccaaccttggaagggttGGGCGGGTCATTTGGGCTTGGGCC	0	0.7
1194	PC-5p-16820_62	nbe-nmiR608-5p	GATTTAATTGATCATCGCGAT	0.87051	45.6086	78.962	1.25143	1.44042	-5.18765	21	Niben.v0.4.2.Scf15936	+	49153	49413	ttacgatttaaaaccacgagaaattgagtttttctcgtgatggtggagagtgcgatagcttttatgccagattcttcctgaactagtactcttaGATTTAATTGATCATCGCGATcgagtgcttggcctagtagacctgatttacctttgttgatataggaatgtctctaaaatgcaaaatctgatgccaaatactctatcgctatgATCAATTAAAACTTAAGAATACTAGctc	0	0.8
1195	PC-5p-168931_8	nbe-nmiR609-5p	ATACTGGAGATCGGGGCACCTTGT	0.374222	55.1231	23.3985	40.4608	8.26733	-0.446132	24	Niben.v0.4.2.Scf14560	+	17985	18248	acaacataatATACTGGAGATCGGTGCACCTTGTatgaacttacaatatattatgctgattctaacacgcagaaagttacAGTATAATATATTGGAGATCGGAGcactggtgctgt	0	0.7
1196	PC-5p-169280_8	nbe-nmiR610-5p	TGAAACAACAAGATCGGTCTTAAT	#N/A	#N/A	#N/A	#N/A	#N/A	#N/A	24	Niben.v0.4.2.Scf8902	+	77072	77335	tcagaacattaggggtaagaagtttctaacctgatccagctgcctctaccaaatacagtgttatTGAAACAACAAGATCGGTCTTAATcagttaactaccttttcattcttagtagttaactgattaagacctatcttgttgtttcaATAACACTGTATTTGGTAGAGGCAgctggatcagattagaaacttcttacccctaatattc	0	2.1
1197	PC-5p-169337_10	nbe-nmiR611-5p	GGTAGGATCTGGAGAGGATAGTAC	0.0201096	1744.2	62.3725	2134.61	145.889	0.291412	24	Niben.v0.4.2.Scf7103	-	33400	33663	ataatctcacttGGTAGGATCTGGAGAGGATAGTACgtacgcagatcttacccctaccctgaaatagaaaggctgtttccAAATAAACCCCCGGCATTATTCTCtccaagaacttttcattttactattgggaagactcga	0	0.5
1198	PC-5p-170681_8	nbe-nmiR612-5p	AGCATTAGGATTGTAGGTTAGGAG	0.31853	656.005	119.015	744.166	31.2443	0.181919	24	Niben.v0.4.2.Scf39588	+	19794	20057	ccttgataggaaggtctggaggtcaAGCATTAGGATTGTAGGTTAGGAGggtagtagagctttccttacttcataccggtggtgaggtggggttggattaagattgctcttagatgACTTGCAGTTTATGTTGAATCCACactatcattg	0	0.7
1199	PC-5p-172541_10	nbe-nmiR613-5p	ACATGTGATTACAGTTGGACAGAA	0.0254031	142.018	4.91239	119.806	7.47555	-0.24537	24	Niben.v0.4.2.Scf16747	-	23573	23836	gaaACATGTGATTACAGTTGGACAGATtattgtattcgactgtattcacagcgtgaa	0	0.9
1200	PC-5p-173164_9	nbe-nmiR614-5p	TCAAATACGGATTGGATCGGATAA	0.908164	15.962	13.064	17.4798	19.8708	0.131052	24	Niben.v0.4.2.Scf38396	-	12785	13048	ttcgtcTCAAATACGGATTGGATCGGATAAaatcgttttttgaattatccattttcaacctgctcatatccgatccgatctatctatttgccacccc	0	0.7
1201	PC-5p-17341_58	nbe-nmiR615-5p	TGAGTTCGTGGAAATCACCTGC	0.678963	32.4542	28.952	26.665	21.8436	-0.283455	22	Niben.v0.4.2.Scf17351	-	23464	23725	cctgatgaacttgatcgaTGAGTTCGTGGAAATCACCTGCctctaatccaatgtagggcatttggacgagaggcaagtGATTTCATGAACTCATCGAGATGGgttcgatcatc	0	1.2
1202	PC-5p-17405_58	nbe-nmiR616-5p	CAATAGAACATTGAGGCGACGT	0.0403222	158.136	23.0696	243.113	37.4258	0.620464	22	Niben.v0.4.2.Scf3055	+	109313	109574	cttgagctatcgcgtctcaatgatctagtgtatattaaataCAATAGAACATTGAGGCGACGTtataaagctcgcgataccattgatccaattttgttgagcaaTATTGATGAGGCAAATGAATGGttaactggagccccccaaaatcatgaaaatgaacaagtgtatgaaggagatgatct	0	0.7
1203	PC-5p-178719_11	nbe-nmiR617-5p	GTCGGGTCGGATATGGTTCGGTT	0.0864536	384.465	49.108	486.899	51.2412	0.34077	23	Niben.v0.4.2.Scf5295	-	47271	47533	aggagtggcaagcggatggGTCGGGTCGGATATGGTTCGGTTcaAAAATAGGTAATGAGAAAACGGATcaattatcgaacccaacccatatt	0	0.6
1204	PC-5p-17915_57	nbe-nmiR618-5p	TCGTTGTTTGCAGATGTAGTA	#N/A	#N/A	#N/A	#N/A	#N/A	#N/A	21	Niben.v0.4.2.Scf27937	+	4919	5179	gtcagTCGTTGTTTGCAGATGTAGTAtcatcaagattcacatattgtaaaggcatgtcgattaatgatgaaaaattaacgactatggcttttttggaggtgagaatcttgatgatgctgcatcagcaataaaggactacc	0	1.2
1205	PC-5p-179184_8	nbe-nmiR619-5p	AGGAGAAAGGGTACTGAAGTTATT	0.13007	39.9506	6.04252	58.9422	15.2433	0.561082	24	Niben.v0.4.2.Scf16766	+	2944	3207	cggagaaaagggagaAGGAGAAAGGGTACTGAAGTTATTtaaaaagtaaatacaaattaaaagttaaaaaatgaatataaattaaatAGGGACGACCAAATAAGAAGCTTCgtgcaatttttaccttgaattcccttgaa	0	0.7
1206	PC-5p-17953_56	nbe-nmiR620-5p	CTCTTCTTCCAAGAGAACCCGG	0.0591814	362.645	80.6503	611.865	127.852	0.754653	22	Niben.v0.4.2.Scf1761	+	18704	18965	tgtttggcctatcatgagtCTCTTCTTCCAAGAGAACCCGGtcaaaactccatgcaAGGTCGGATTCCTTGGAGGAAGAGAcctttgagtggtcaatcg	0	1
1207	PC-5p-179566_8	nbe-nmiR621-5p	ATAATACTGGAGATTGGTGCACAT	0.612885	197.051	21.646	182.072	44.8758	-0.114056	24	Niben.v0.4.2.Scf1389	-	10100	10363	agttttcggactggttattgaaaaatagctagcgtttataaagtcattgaaaaatagtcactactttattgcaacatggaaagttccagcATAATACTGGAGATTGGTGCACATgtgtatgaaactttcagcatattatgctggaactccaacacgtggaaggttccggcatggagattggagcacatgtgtatgaacttcagcatATTATGTTGGACCGATATATTAAAc	0	0.9
1208	PC-5p-180877_10	nbe-nmiR622-5p	AAGACGTCTGAATCTGAAGACACA	0.458857	27.4299	34.042	29.0797	9.5437	0.0842677	24	Niben.v0.4.2.Scf40802	-	18488	18751	ttAAGACGTCTGAATCTGAATACACAtatgaataccaagatgtgtattAAGATTAAGACATCTGAATCTAAT	0	1
1209	PC-5p-183691_8	nbe-nmiR623-5p	TGTAATATACTGAAGACTGGAGCA	0.0162424	186.288	24.7742	110.454	14.7616	-0.754094	24	Niben.v0.4.2.Scf56258	-	17024	17287	gctggacccgtatactttgctggctctagTGTAATATACTGAAGACTGGAGCAccggtgctccaaactccattgtattatactggactagtatacttgctggaactccaatATATTATGCTGGAATTCTATGTA	0	0.8
1210	PC-5p-184419_8	nbe-nmiR624-5p	CAAGATGAAGATTGAAGAAGAAGA	0.437009	2068.38	662.593	1574.85	621.332	-0.393284	24	Niben.v0.4.2.Scf38838	+	22585	22848	aaattttgaaggatttgcagtcgtacccaatatgaaaacattgaagaatCAAGATGAAGATTGAAGAAGAAGAagagtcggtttgagagaagcttctggagagcctcaaagagagaaaagcttttccataacaaaatatcccgactcatcttcttcttcaatcttcatcttgattcttcactgttttcatggt	0	1.2
1211	PC-5p-184687_8	nbe-nmiR625-5p	TTTGGTTGGTGGTATAAATTTATC	#N/A	#N/A	#N/A	#N/A	#N/A	#N/A	24	Niben.v0.4.2.Scf4983	+	11454	11717	ccaggtttgatgggataaggtgggatatccaggattaagtttgggacaaagtttatacgatgTTTGGTTGGTGGTATAAATTTATCccgggataaATTTATACCACCAATCAAACATAGtataaattttgtactacactttatcccaccttatctcatataccaaa	0	1.6
1212	PC-5p-18547_56	nbe-nmiR626-5p	TAGTGATACTGGGTGTGAGGT	0.311052	69.8739	29.7164	151	87.7848	1.11173	21	Niben.v0.4.2.Scf1265	+	27510	27770	ggttaatgctcgtgctattgaTAGTGATACTGGGTGTGAGGTtgtaagatggactgatggttgtttgaaagatagttcttggaattgttgtaccatcagtccatcttataacctcacacccagtaTCACTATCACTAGCACGAGCATtataa	0	1.8
1213	PC-5p-18653_55	nbe-nmiR627-5p	TGAAGGTAGGATATGGTTATT	0.390584	16.6975	14.9127	24.8751	4.96203	0.575072	21	Niben.v0.4.2.Scf10930	+	2697	2957	aaagaaatttctttgatggtgttaattggaTGAAGGTAGGATATGGTTATTcggattttgaaggtcttattcctttcagatctgaagctccacagtgaacaaccttcaaaatctaaataactatatcttgccttcaccaaattgatagcaccgaaaaaaaatttccga	0	1.2
1214	PC-5p-187002_8	nbe-nmiR628-5p	ACTGGAACTCCGGCATAATATAAT	#N/A	#N/A	#N/A	#N/A	#N/A	#N/A	24	Niben.v0.4.2.Scf51030	+	1880	2143	aacactccaatatattatattggagttccagcataagtatactggaactccagcataagtatACTGGAACTCCGGCATAATATAATggagtttttgcataagtatactagatctttagcatactatactaaggttacaataaagtatattggtccagtataatAAACTGCAAGATTATACACAAATGcaccaaactctaat	0	1
1215	PC-5p-18767_53	nbe-nmiR629-5p	TCGGTCATACAAGACAAAATCTAT	#N/A	#N/A	#N/A	#N/A	#N/A	#N/A	24	Niben.v0.4.2.Scf9542	-	34530	34793	tttcgagtgaagtcaggcccttaataggagcctttgatgcttttaagttattggtcgcttttgaacggatattTCGGTCATACAAGACAAAATCTATtgctttttgaaaaaagaaagtaatttatgattagtttgtctaaaataagtatgaagcgaataagatcataaattattttcttttttttaaccgcaatagatttcgtcttgtatgaccaaa	0	1.2
1216	PC-5p-18776_54	nbe-nmiR630-5p	AATGGACCTTGGGCATAAGTCAAC	0.433196	70.9517	14.5754	60.594	11.7607	-0.227661	24	Niben.v0.4.2.Scf12294	-	70304	70567	cgtggattattcacacttgataagAATGGACCTTGGGCATAAGTCAACcccataagctagcttttggggttgagttaggcccaatgtccattcttttcaagaatattccata	0	1.4
1217	PC-5p-18798_56	nbe-nmiR631-5p	TTATATTTATAAATGTCGGCC	#N/A	#N/A	#N/A	#N/A	#N/A	#N/A	21	Niben.v0.4.2.Scf13515	+	108334	108594	cTTATATTTATAAATGTCGGCCttaactgtggcgcgaggccaacctttataagtaggattaaatactcgtctaatatattgaatcCAAGCAGGATTAGAAGCAAAAGAA	0	0.6
1218	PC-5p-188744_8	nbe-nmiR632-5p	ACCGGTATACTTTGATGGCTCCAA	0.43525	19.7926	18.6972	28.1777	9.87955	0.509591	24	Niben.v0.4.2.Scf20239	+	8347	8610	ctattttgttgtaatagagatcggtgcagcataatatactggagttcggtgcacctgtgtatgaactccagcatattatgctggACCGGTATACTTTGATGGCTCCAAtataatatactggagactggagcaccggtgctccaaacttcagtatattatgctggaccgagatacttgcttgaactccagtatataatgttggagttctagtgtactta	0	1.1
1219	PC-5p-189085_7	nbe-nmiR633-5p	TGCATTCACGTAGGGTTCGGGAAA	0.756206	302.411	145.084	249.231	88.3359	-0.279026	24	Niben.v0.4.2.Scf19605	+	105262	105525	atgttggatgttaacttacctggatcattctttatcccgatttggcaccgataatataagtaaacttatacaaataaaaaggccagtttggtatacaagtatctTGCATTCACGTAGGGTTCGGGAAAGAGCATTCACGTCGGGttcgggaaagagctatactcttagggacataatgtagacaaattatactaatgcaagcatcaatggctaatttcatgattcgaacccgtaacat	0	0.6
1220	PC-5p-190582_7	nbe-nmiR634-5p	ATAAGTAGTTCAGTCGAAGGAGGA	0.737176	790.937	352.41	666.469	232.2	-0.247026	24	Niben.v0.4.2.Scf23162	+	4619	4882	tttaataggataagttggttgagatagtttaggtataagcaaggaggagtgttagattttgcatttgttactgctaatatttgatttatcagaatcATAAGTAGTTCAGTCGAAGGAGGAgtctttgtttgattttaaatttaataggataagctagttgagatagtttatgctttttgaatttaaatatttattcttctgattttctgtagattctgttcttaaattggctatttaaag	0	0.8
1221	PC-5p-190628_7	nbe-nmiR635-5p	TGAGATCTGATAGCAAGCTGT	#N/A	#N/A	#N/A	#N/A	#N/A	#N/A	21	Niben.v0.4.2.Scf30855	+	72985	73245	atagcctttgtcaTGAGATCTGATAGCAAGTTGTgttagctttgctatgggtttttaattgattcttggtgat	0	0.7
1222	PC-5p-19114_59	nbe-nmiR636-5p	ACATTTTGATGTGGTCAGTGGACG	0.194237	94.1753	42.6645	172.377	42.2973	0.872149	24	Niben.v0.4.2.Scf18051	-	55598	55861	taACATTTTGATGTGGTCAGTGGACGagtcactagcatcaatcgactcaagaaaaaaaacttcccttgggagaattcaccaacacattaataattattttcccaattcttgtcgtccacttatccatcataatggag	0	0.8
1223	PC-5p-19242_54	nbe-nmiR637-5p	AACGGCAGAGGGACATATATGACC	0.756734	121.865	53.6552	105.872	29.3033	-0.202961	24	Niben.v0.4.2.Scf50786	+	20921	21184	aaaaaagggggtgggtttagtttaaccaataggactccgacacatggcattttaatttttaaatagaaatattAACGGCAGAGGGACATATATGACCagagacgtgaacgatagagatatatatggccaaataatataacggatgacagatgtaatttattttaACTTGTAGAGGAACATATATGCCCcttttccgtatttatattgta	0	0.6
1224	PC-5p-192528_7	nbe-nmiR638-5p	TGCGGACCGCATCTTGACTGCA	0.998857	68.5458	30.9672	65.1159	19.204	-0.0740569	22	Niben.v0.4.2.Scf3611	-	277909	278170	aaattttctggaaagatgtcatttctgcggtcaagaatgcggtcacagatcatgtaTGCGGACCGCATCTTGACTGCAgagttaatcagagagtagccaaattggatcttgaaaatgtggtccattatacgatcgcataactAATGCGGACTGCATAATCGTCTA	0	0.8
1225	PC-5p-1929_348	nbe-nmiR639-5p	TATCTGATTGGCGTGGCAGAT	0.0129122	39.7551	19.4064	501.546	120.319	3.65717	21	Niben.v0.4.2.Scf586	+	5370	5630	ctttcatacgttgaagctaTATCTGATTGGCGTGGCAGATtctacgaagatgattatctatatatgaatctgccaccccattcagatctgatttcaatctatgatta	0	1.1
1226	PC-5p-19531_54	nbe-nmiR640-5p	GACTCTTCGAAAATGTAGCCGG	0.054895	119.338	6.7013	190.76	36.8498	0.676697	22	Niben.v0.4.2.Scf35912	-	2908	3169	cgcaattatgttgctcgGACTCTTCGAAAATGTAGCCGGatacgtgtcggatcctccaaaagtagtgcatttttgaaggatccgaCACGGGTACGGCTACATTTTGgagagtccgtacaacatagtccc	0	1.3
1227	PC-5p-196170_7	nbe-nmiR641-5p	AAGCAGCTTTTGGCAGTTTGGACA	#N/A	#N/A	#N/A	#N/A	#N/A	#N/A	24	Niben.v0.4.2.Scf34275	+	40115	40378	gcgaaacacaaactattttttttttcaaaagtacttttagaagaagcacttttgaaaaaaagtttttcaaaatAAGCAGCTTTTGGCAGTTTGGACAaacgggctctaagagcagAGCTCGTTTGGCCAAGCTGCGAAAaactgcttattttgagaagtactttgttcaaaagtgcttttccaaaaagtactttttgagagtagcagtttgtatttg	0	1.4
1228	PC-5p-19865_56	nbe-nmiR642-5p	TGGAGAAGGAGAACACGTGCA	0.134131	98.3766	13.4068	62.2152	18.6667	-0.661049	21	Niben.v0.4.2.Scf22630	-	1829	2089	tcatgtTGGAGAAGGAGAACACGTGCAaaattcatgcatgagatatgcatatatcttcgaacttgcacgtgccctgcttctccaacgaga	0	1
1229	PC-5p-201605_7	nbe-nmiR643-5p	AGATCGGTGCATATGTGTATGAAT	0.474194	19.9114	19.2141	26.219	10.1787	0.397018	24	Niben.v0.4.2.Scf45520	-	37177	37440	ccaacataatatatgggAGATCGGTGCATATGTGTATGAACttccaagcatattatgctggaactccaacacgcagaaagtttcagcATAATATACTGGAGATTGGAGCGTcggtgttccaatatccggtatattatgatggaccggtatgtatact	0	0.9
1230	PC-5p-202565_7	nbe-nmiR644-5p	ATAATATAGTGGAGATTCGAGCA	#N/A	#N/A	#N/A	#N/A	#N/A	#N/A	23	Niben.v0.4.2.Scf18955	-	24088	24350	cagcaaaatatactgtagttcggtacattgatgtatgaacttccagcatatcatgctggaactctaacatgtggaaagtttcagcATAATATAGTGGAGATTCGAGCAGCTGTGTATGAACTTGCAGcttattatactggatcggtattctttgctggaactccagtatattatgttggagttttagtatacttatgctggaattccattatcatatgttggaactat	0	1
1231	PC-5p-202651_7	nbe-nmiR645-5p	AAGCTGAAAAGCTATAAGTTGGAG	#N/A	#N/A	#N/A	#N/A	#N/A	#N/A	24	Niben.v0.4.2.Scf13009	-	24419	24682	taaaagtacttatAAGCTGAAAAGCTATAAGTTGGGGgtgaccatcttttaacttgtggctgattttagcttataagcacttgacttataagcactttgggtatttttcaaACGTGTAGATATGTCAAAAGGTGT	0	1
1232	PC-5p-20307_53	nbe-nmiR646-5p	ATAAAATTTGCAGGAGTTCTA	0.0307771	45.5041	3.0013	74.1004	9.69137	0.703484	21	Niben.v0.4.2.Scf23050	-	214589	214849	attatacttgctggaactcccgtaaattttacgggagttccagcattattatgcttgaactaccATAAAATTTGCAGGAGTTCCAgcatagttttcATGGAACTTCTGTAAATTTACGGGagttcaagcatacttatgttggaactcccgtaaaatttgtgggagtatttttccggattttgaatagtgtttt	0	1.4
1233	PC-5p-205296_7	nbe-nmiR647-5p	ATACTGGAGTTTGGAGCACGGTGC	0.0367196	505.583	72.3296	344.381	38.558	-0.553944	24	Niben.v0.4.2.Scf2428	-	93270	93533	ccagtccagtataatATACTGGAGTTTGGAGCACGGTGCtcagtctccagtatattatattggagatagcaaagtatactggtccaacataatatattgtagttcatacacaggtgcaccgaactccagtatattatgctgggccga	0	1.2
1234	PC-5p-206946_7	nbe-nmiR648-5p	ATGGTGTATTTGAATGTGTTACTT	#N/A	#N/A	#N/A	#N/A	#N/A	#N/A	24	Niben.v0.4.2.Scf17314	+	26608	26871	ATGGTGTATTTGAATGTGTTACTTtggtcatatttgcctttcttcctcaagtagtaaactatgtcatcaacttatgctaaattatttgtattacagcatattgatgtcatattttactacTCGGGGAAGAAGGGCAACTATGACcaaagtaacatattcaaacataccactgtcgacggtatattcaagatacgaactgctgaaatttttgac	0	1.4
1235	PC-5p-207103_8	nbe-nmiR649-5p	GGAATCGGACAGGATCCGCGGTT	0.319729	81.9943	57.3347	43.1759	23.2272	-0.925297	23	Niben.v0.4.2.Scf5983	-	23108	23370	aattcacggttccgaaccGGAATCGGACAGGATCCGCGGTTctggcagttctgccggtttcggcggttccggttggcggttccccgcaaccgtgacagggCGGATCTACCCGTCAGAATCGCGGaaccggaactgga	0	0.8
1236	PC-5p-210213_7	nbe-nmiR650-5p	AAAATATACTGGAGATTGAAGCAC	0.117785	726.291	89.0957	575.874	79.6928	-0.334794	24	Niben.v0.4.2.Scf30991	-	18424	18687	aaattcggAAAATATACTGGAGATTGAAGCACagtatattatactggaacttttcgcgtgttggagttctagcatAATATGCTGGAAGCTCATATACAGgtgcaccgatctccagtatattatgctagaacttttcgtgttgcggcaa	0	0.9
1237	PC-5p-210787_7	nbe-nmiR651-5p	TGCAGACTGAACATGATCGGACAT	#N/A	#N/A	#N/A	#N/A	#N/A	#N/A	24	Niben.v0.4.2.Scf8985	+	33675	33935	tTGCAGACTGAACATGATCGGACATtagcttagttactacttcgaactagcaaattgttactaagacgctaagttcagcctcaaagaatggtgactcgacccctagcgtcttggtaacaaTTTGCTAGTTCGAGGTAGTAAttaagcgaatgtcctatcatgttcactcagcaaatg	0	1.5
1238	PC-5p-21125_49	nbe-nmiR652-5p	AAACGGGACTGTTATAAAGAGGTT	0.168146	39.6496	11.8527	26.6456	5.94167	-0.573411	24	Niben.v0.4.2.Scf565	-	21603	21866	tgcaagctttaccggaaccgatttgcattttatgttataatatatgttctctataacaacacctcgctgtaacatccgaaaaatatttggaacAAACGGGACTGTTATAAAGAGGTTtgactgtaatagctttgaaaattaatATACATTCAAACATCTCTATAACAgtatcgtttgttccgatatttttttggttgttataatgaatgtgtagttataaagaacaaatagta	0	1.1
1239	PC-5p-211653_7	nbe-nmiR653-5p	ACAAGCAAGATTGGTTGGATT	0.0795213	616.896	152.426	314.347	110.148	-0.972669	21	Niben.v0.4.2.Scf37170	+	26070	26330	ataatgaccacctaaagttggattttcagttgtagtttttagtttgggACAAGCAAGATTGGTTGGATTagctcaattttccgtaggttatatattcacttatgcggctttcttgattgcctctacgtcgggcaaatttggttaATATTTTTAATGTGTGTATCTGCG	0	0.5
1240	PC-5p-213255_7	nbe-nmiR654-5p	CGTGGACTCAATCGCGAACGCGGA	0.915266	85.1721	23.2378	84.8786	31.8764	-0.00497909	24	Niben.v0.4.2.Scf46616	+	40589	40852	aagggattcgaacgtgtagagaaaatattgggtgtccaaaaattggcctacgcgaacgcgtttggcatcacgcgaacgcgatgaagggcggcctgaagctatgcgaatgCGTGGACTCAATCGCGAACGCGGAGAAGGAATCAGGGGAgggtacgcgaatgaagctatgcgaacgcgtggactcaatcccctgattccttctccgtgttcgtgattgagtccacacattcgcatagcttcaggccgcccttca	0	1.2
1241	PC-5p-215883_8	nbe-nmiR655-5p	TCCAACGACGAGATGACAGACG	0.53922	178.457	67.5985	146.964	30.3341	-0.280112	22	Niben.v0.4.2.Scf9814	+	8776	9037	tccgaacagcaggaaagcgcaTCCAACGACGAGATGACAGACGacgggctaaaagttttgatgcttcttctcctcgacgaggtattggtagaaacatcaaaagttttggccaattgtctgTCATCTCGTCGTTGGATGTGCTttcgtgccgttcgaat	0	1.4
1242	PC-5p-217792_7	nbe-nmiR656-5p	ACGGATACGAGTAAAGGTAACAGA	#N/A	#N/A	#N/A	#N/A	#N/A	#N/A	24	Niben.v0.4.2.Scf34599	+	11394	11657	atattagttaaacggttaaagaattataattagccaagaggtacgagcagtaACGGATACGAGTAAAGGTAACAGAagaggcacgaccagttattcaagtaataattcagcgctcgtacctattatgttacctttgctcgtatctgttgctgctcgtgcatcttggctaATTATAATTCTTTGACCATTTGACtag	0	1.6
1243	PC-5p-21913_48	nbe-nmiR657-5p	AGGGGGAGAACTTTACGGGATAAG	0.287242	355.446	64.2581	301.342	22.2497	-0.238229	24	Niben.v0.4.2.Scf8441	+	14625	14888	tttgagagtcgcgtttAGGGGGAGAACTTTACGGGATAAGtgttagtgtgtcactcgtgcttgcctcttcgtgaggttgttctcttgatattttgtactctcttttatatagtagattgctcATCTCCTCCTGTGGACATAGGTTAattgac	0	0.6
1244	PC-5p-220082_7	nbe-nmiR658-5p	GTGAACTGCATCTCTCGAGACGAC	0.700062	66.8212	30.3293	59.1757	37.7628	-0.175301	24	Niben.v0.4.2.Scf31791	+	34596	34859	agacttagGTGAACTGCATCTCTCGAGACGACccgcaaccagcagtcttttccagagtattgtatttaccgtc	0	0.6
1245	PC-5p-22044_58	nbe-nmiR659-5p	CAACACCCTTTTCTCTTTGGC	0.678072	524.982	147.831	579.307	150.767	0.14206	21	Niben.v0.4.2.Scf18686	+	28961	29221	acacgaccccaCAACACCCTTTTCTCTTTGGCatgatttggaatctactactatgccgaagctcattttttccAGCACATGCCATCGAGGAAACagtgcttgggggtcgact	0	0.8
1246	PC-5p-222336_7	nbe-nmiR660-5p	AAGAAATATATGGGTCGGATGAGT	#N/A	#N/A	#N/A	#N/A	#N/A	#N/A	24	Niben.v0.4.2.Scf14764	+	15968	16231	ttagataaatattattacAAGAAATATATGGGTCGGATGAGTatgtgatctaataaacgaatcgattataagtcatctcttacccaaatgttttctttgtcaatacatttattatt	0	0.9
1247	PC-5p-222647_7	nbe-nmiR661-5p	AAAGGGTAAAAAAGGAGAACGACA	0.255816	347.151	121.229	231.868	96.2753	-0.582259	24	Niben.v0.4.2.Scf17056	+	20707	20970	aagggtaaaaaagacgaaagatatttcggtaaaggtcttcgtgcttttaatatagtatagatactagtcttcgaaatttatttttAAAGGGTAAAAAAGGAGAACGACAtttcgctaaggaccttcgtgtttttaatataatatagattaaaaacacgaAGGCCCTTAGCGAAATATCGTCCCatttttaccctttaaaaataaaatt	0	1.3
1248	PC-5p-222958_7	nbe-nmiR662-5p	ATAATATAGTAGAGATTGAAGCAC	#N/A	#N/A	#N/A	#N/A	#N/A	#N/A	24	Niben.v0.4.2.Ctg25347695	-	104	367	agagattggtgcacatgtgtatgaatttccagtatattatactagaactccagcacacggaaagtttcagcATAATATAGTAGAGATTGAAGCACtgtgtatgaacttctagcattctggaattccagtatatcatgttAGAATTCCTGTATATTATGCTGAAaattcacatgtaaaaaattcgaactccactatattatgctggaatacttttt	0	0.9
1249	PC-5p-224893_6	nbe-nmiR663-5p	ACTCAGACGGTCACTCAACTAGAT	0.828846	112.317	39.8573	102.169	25.5337	-0.136608	24	Niben.v0.4.2.Scf15140	+	50150	50413	actatgcctatagcACTCAGACGGTCACTCAACTAGATttttcaaatttttgattatgaaatccctatattaccctctaaattatcaatttttttctcttttagatggtaatatagggatttgacaataaAATCTAGTTGAGTGACCTTTCGAGtgct	0	1.4
1250	PC-5p-229401_7	nbe-nmiR664-5p	TCGATTGATTTCCGACTGAAACGG	#N/A	#N/A	#N/A	#N/A	#N/A	#N/A	24	Niben.v0.4.2.Scf30247	+	8876	9139	tgtattataattgtttgacaggcggtgtagctcaaaattgagcagaattctgcctagtttcacaaaaaaattTCGATTGATTTCCGACTGAAACGGTCGTACATTTGCCTagttttttttttcaaaagtaaccagatatatgaccgaatcggtcagaaattttaattgttt	0	0.9
1251	PC-5p-229688_8	nbe-nmiR665-5p	ATGCGACTATATAGAAAAGGCGGG	0.379947	81.6878	54.5673	171.323	132.507	1.06852	24	Niben.v0.4.2.Scf16427	-	116140	116403	attctttaaattatatacaaattatgaatgcagaactcagtagcttaaaaacattagaatccttggtatggcattagagaaaatttgttatatttATGCGACTATATAGAAAAGGCGGGtggggcttcaagcgacttttttataaatagtttccatttttgtgaatagtttcaagcaaaatttcttggattgtaACTAGTGAGTAGTGATTATCCGGAtctgtgtgtgatcacgaaagg	0	0.6
1252	PC-5p-230240_6	nbe-nmiR666-5p	TTGAACTCTCGCATATTATACAGG	#N/A	#N/A	#N/A	#N/A	#N/A	#N/A	24	Niben.v0.4.2.Scf26109	-	13681	13944	aacactgttcaaaaccaaaaaaatacgtccgtaattatactggaatttcagcataagtatgtTTGAACTCTCGCATATTATACAGGaggtccaggataactatgctggaactccagcataatatattggagttccagcatagttatcctccaactcccgtataatatgagagagttcaagcaagt	0	1.2
1253	PC-5p-2310_298	nbe-nmiR667-5p	GCAGCATGCAGAAGATATGAG	0.852916	36.2256	18.8797	30.6007	12.3712	-0.243444	21	Niben.v0.4.2.Scf16392	-	38604	38864	gttgaactacttctcaGCAGCATGCAGAAGACATGAGagatcaacaacattcaaccagttaacacaacaaatcacattgactggttgaatgttgccagtctctcaagtcttcttcatgctactgtgaagtagttccaa	0	1.4
1254	PC-5p-23198_46	nbe-nmiR668-5p	AATGAACTTGTTTGACTGAGCATA	0.945477	80.9027	7.03243	83.3557	20.0108	0.0430927	24	Niben.v0.4.2.Scf2256	+	43617	43880	acccatgtcatttaacagtaaaatgAATAAACTTGTTTGACTGAGCATATAGTCTATATGCTCAGTCAAAcaagttcattcagtgtgactataaattcatgtta	0	1.3
1255	PC-5p-23236_46	nbe-nmiR669-5p	AACGATGACAAGCACAATGTAGGA	0.395482	17.3357	16.7755	23.1214	4.12001	0.415485	24	Niben.v0.4.2.Scf19621	-	52236	52499	aatgAATGATGACAAGCACAATGTAGGAtgcactgtttagttggattatatgagtgcttgtgggacaactatttcacgccatccattttctctccttctagtattccatctaaacaATGCATCCTACACTGTGTTTGGcattgttctt	0	1
1256	PC-5p-23477_47	nbe-nmiR670-5p	CGCTCCGGACGCTGGCCTGT	0.910707	4321.07	1178.43	4378.35	846.002	0.0189987	20	Niben.v0.4.2.Scf5018	+	50610	50869	gcgcctctggcgtgcttcggcatctgcgCGCTCCGGACGCTGGCCTGTgggctccctattcgtcccgtcttaaaacacggaccaaGGAGTCTGACATGTGTGCGAGTCAAcgggcgagtaaatccgtaaggcgtaaggaagctgattg	0	0.6
1257	PC-5p-235392_6	nbe-nmiR671-5p	CAAGATGAGAAAGGAGTCGGATATT	0.771887	26.2872	19.3914	22.0257	16.5304	-0.255173	25	Niben.v0.4.2.Scf11279	-	93896	94160	ataacaagatgagaaaggaatgaaaatatcaagaaattcagacgaaaatcgaagaaCAAGATGAGAAAGGAGTCGGATATTttctaattgaaaggtctctctttctctgaaacgctctctAGAAGCTTCTACTTAACCGACTCCtttctcatcttgttcttcgattttcgtctggatttgttgatattttcatggt	0	1.4
1258	PC-5p-235736_6	nbe-nmiR672-5p	ATAGTATACTGGAGTTCGGGTCTG	0.963851	35.6319	9.6265	36.2743	13.9068	0.0257757	24	Niben.v0.4.2.Scf44226	-	65375	65638	ccagtATAGTATACTGGAGTTCGGGTCTGgtccagcataacgatgctccaatctctaatatattATACTGGAACTTTCCGTGCGTTGAaattccagcataatatgttagaagttcatacacaggtgcaccgatctccagtatattatat	0	1
1259	PC-5p-236011_6	nbe-nmiR673-5p	AAGTGGCGCTAGAATAGTAACGGT	0.337344	8.92881	1.58684	17.8371	13.2966	0.998344	24	Niben.v0.4.2.Scf12255	+	30114	30377	ttggatggaaattacgtaaataagtgtaaaaaaattaccaaactatatataacgccacaaaAAGTGGCGCTAGAATAGTAACGGTaactgcgccgttaatgtatagcgccactttttgtggcgttatacataatttttttgaaattatatgtatagcgccataaAAAGTGGCGTTATACACAAATTTT	0	1.3
1260	PC-5p-237355_7	nbe-nmiR674-5p	ATGAGTTGGGACAAGATGGGATGG	0.955101	136.102	26.8599	135.271	30.38	-0.00883098	24	Niben.v0.4.2.Scf24536	+	3518	3781	aattcagcgcaactttagatggactaaaATGAGTTGGGACAAGATGGGATGGgttcaatatatgggcgggtcAGCAACCAGCACAACCTTGGACGGgttaggcgaatcaaatggtttgggttcaaattgtcatccctaattttgaccaatttattaaa	0	0.6
1261	PC-5p-23778_47	nbe-nmiR675-5p	AAAAGATCTAATGTGACACCA	#N/A	#N/A	#N/A	#N/A	#N/A	#N/A	21	Niben.v0.4.2.Scf8760	+	85554	85814	ctagtgccaacagtagtatcacggtaagcaggAAAAGATCTAATGTGACACCAttatcctggataagcagaagattctgcacagtaaagttgaagccattgtttaTCTGGAAAGTGGTGTCATATTaggcatcttttcctgctttccttgccatgatattactgttgatacag	0	1.2
1262	PC-5p-238732_6	nbe-nmiR676-5p	CCATGAAAACATGCAGAGAATCGG	0.482836	66.3601	20.8916	76.2971	10.7811	0.201314	24	Niben.v0.4.2.Scf44445	+	32938	33201	ggatgggcctggctttgataCCATGAAAACATGCAGAGAATCGGaggaaatttccgattctctgcatgttttcaatatcaacctaggtacaaga	0	1.3
1263	PC-5p-240034_6	nbe-nmiR677-5p	ATATATCGGTCTAGCATAATATAC	#N/A	#N/A	#N/A	#N/A	#N/A	#N/A	24	Niben.v0.4.2.Scf13881	+	41744	42007	cagtataATATATCGGTCTAGCATAATATACtggagccagcaaagtataatggtccagcataatatgctggaagttcATACACAAGTGCACCGAACTCTAgtatattatgctggaccgatatcgt	0	1.2
1264	PC-5p-240116_6	nbe-nmiR678-5p	GGGATGAGGTTATGTAGAAGATGC	#N/A	#N/A	#N/A	#N/A	#N/A	#N/A	24	Niben.v0.4.2.Scf18037	+	23053	23316	tgaaGGGATGAGGTTATGTAGAAGATGCaacctgttcattatcataatgaacaggttgcatcttctacataacctcatccctAAGGACAGCTAAAGAATAAGTGAT	0	1.7
1265	PC-5p-243325_10	nbe-nmiR679-5p	ACGATTTGCTGGATGAGTGTGAGGC	0.0049359	45.3493	12.9226	203.521	37.1742	2.16603	25	Niben.v0.4.2.Scf14716	+	37355	37619	ctaggaACGATTTGCTGGATGAGTGTGAGGCgttggattgattcccctcaatccaagccccacattcattaggaatttgttctaat	0	1.1
1266	PC-5p-244128_7	nbe-nmiR680-5p	AACTGACACTAGCTGTATGAGTTT	0.233675	10.3507	13.1498	30.6338	4.69401	1.5654	24	Niben.v0.4.2.Scf9336	-	65250	65513	tttttattttgtgtctcatatAACTGACACTAGCTGTATGGGTTTtctttttgttttacaaatttgtggacccaaatttctgtagacccagaagtgtaagattggggtccacagATAAAAATGAGACTCATACCACTAgtgtcaattgtacaagacacaaaataa	0	1.3
1267	PC-5p-247040_6	nbe-nmiR681-5p	TGATAGTAGGTGGGACAAGCAAC	0.0378026	80.3976	3.35766	94.0754	5.97475	0.226665	23	Niben.v0.4.2.Scf21424	-	18234	18495	tatggatagagtgaaagagagtattgcagcatcatttgatggagatgttaggaaatatgagaaagtttttgagataatTGATAGAAGGTGGGACAAGCAACtccatcgacctttgcaTGCAGCAGACCATCTTTTGAACccgggattattttacaagaacactagtcaggaaactttggctccagaggtgggttggataccatgcatgtcttgag	0	0.5
1268	PC-5p-2472105_7	nbe-nmiR682-5p	TCCGGTTCTGGCGGTTCTGACGGC	0.816417	850.403	48.3246	891.683	179.436	0.0683843	24	Niben.v0.4.2.Scf22992	-	94375	94638	aaaaatacctgttagagaaccggcggaaccgtttggaaccgccagaaccggtccggtTCCGGTTCTGGCGGTTCTGACGGTtccggttctggcggttccaacgggtagaaccgccccgccacggttcccgggaaccacttgaaccggaaccgccggaaccgACAGAACCGACAGGGCCGCGGTTC	0	0.9
1269	PC-5p-24752_44	nbe-nmiR683-5p	TATCGGCAAGGGTGACACAAG	0.679964	117.099	46.9905	125.586	16.4077	0.100947	21	Niben.v0.4.2.Scf19795	+	15742	16002	ttacatacacctcctcttaaggactcagtcgcctagactcagcactaaggtttgccccacctaactgggatttgctaaaactccgtcgaattttgattcgcTATCGGCAAGGGTGACACAAGagtggctctgatacctatgttcatcgcaaacaaaatcactagtgggttgccttgttatagatggtaTAGGAGCCACTCTTGTGTTAGCCTtgccgatagtgggtcaatattcagc	0	0.9
1270	PC-5p-248_1499	nbe-nmiR684-5p	TCACCTGATTGTTTTGATATT	#N/A	#N/A	#N/A	#N/A	#N/A	#N/A	21	Niben.v0.4.2.Scf26619	-	11672	11932	tccaaagtTCACCTGATTGTTTTGATATTagaaacttagattttggtatctaagtttctaaaaTCAAAACAATCAGGTGAACTTttaa	0	2.2
1271	PC-5p-250569_7	nbe-nmiR685-5p	AATTTATGGACTCATATCTTACAC	#N/A	#N/A	#N/A	#N/A	#N/A	#N/A	24	Niben.v0.4.2.Scf30586	+	40371	40634	attgatcatacaattgacattagttatgtgagtcatctttttgtctcacaAATTTATGGACTCATATCTTACACttctgggtcgataaaaatATGGGTTCACAAAATTGTAAGACAaaaaaaattcatataaatagtgtcagttgtatgaaac	0	1.3
1272	PC-5p-252751_7	nbe-nmiR686-5p	ACTTGAACAACTATGGCCGAAGGT	0.629599	33.7286	21.6807	36.4796	3.71426	0.113117	24	Niben.v0.4.2.Scf5280	+	80466	80729	acctataaatacgcatatgactccatcagtcttacatccaacgaataggcacaagctagaaggctcctaggttttctgtcaaagttttatgaaggcaattctctacaacACTTGAACAACTATGGCCGAAGGTacgttccttgattaatttcctgcgttggctctatgtttgtattcaaatttcaacatgtggtatcagagcttACCTTTAGTCGTGTTGTTCGGTGCcgagattgtgttcatgacaa	0	0.6
1273	PC-5p-253148_8	nbe-nmiR687-5p	AACAATTATGGCTGAAGGTACGTT	0.966239	31.3034	8.74805	30.9856	5.16991	-0.0147234	24	Niben.v0.4.2.Scf22471	+	153189	153452	aagacgattctacaatacttgAACAATTATGGCTGAAGGTACGTTcttcatttaatttttgctgcattaactctgtgtatgtgtttaaattacaacatatgatattagagcctacctttagctgtgttgtttggtgtttca	0	0.8
1274	PC-5p-25383_43	nbe-nmiR688-5p	ATGCGTATTGGATCCTCCAAAAAT	0.799219	35.6926	4.27269	40.2498	14.638	0.173357	24	Niben.v0.4.2.Scf28170	+	3861	4121	ttgatctatgttgcgcggactctccaaaatgctgccccATGCGTATTGGATCCTCCAAAAATacactattTTTGGAGGAACCGATAGGCACctggcagtaata	0	0.9
1275	PC-5p-255730_6	nbe-nmiR689-5p	TCGGATTATCAGGTTGGTGTGGTT	0.76237	878.501	80.5979	860.288	15.3459	-0.0302249	24	Niben.v0.4.2.Scf23419	-	44988	45251	aacaccaaatcaaatcaaaccaacccatagtcggatttttttctcggtttgacTCGGATTATCAGGTTGGTGTGGTTTGTCGGTTTCctttgtacaccactaattaaaactaacgagagatggcaaatagcgaggcgggtcggatatgg	0	0.5
1276	PC-5p-2586560_7	nbe-nmiR690-5p	TCTCGGTTGACTCGGATTATCGGA	0.675932	519.156	72.283	535.912	4.15361	0.0458278	24	Niben.v0.4.2.Scf3176	-	126097	126360	ttttttTCTCGGTTGACTCGGATTATCGGAttggtgcaatttattagtttttatttgtacacccctactttctataTATGTAGCTAGGGTTGTACAAAGgaaaccaacaaaccgtaccggcccgataatctgagccaaccaagaaaacaa	0	1.1
1277	PC-5p-26048_42	nbe-nmiR691-5p	ACATGTTGTAGATCGTGAGTACGG	#N/A	#N/A	#N/A	#N/A	#N/A	#N/A	24	Niben.v0.4.2.Scf15079	-	125303	125566	attcACATGTTGTAGATCGTGGGTACGGttcccgtgacacaatttgcaacgtgtaca	0	0.9
1278	PC-5p-261690_7	nbe-nmiR692-5p	AAGCCAAAAGCGATAAGTTGGACA	#N/A	#N/A	#N/A	#N/A	#N/A	#N/A	24	Niben.v0.4.2.Scf6597	-	67785	68048	aaaaaaaactgcttaaaacAAGCCAAAAGCAATAAGTTGGACAatcctaacttattgctttttggcttaaaagctatttttgtt	0	1.3
1279	PC-5p-264871_7	nbe-nmiR693-5p	GTCATGTTGGTTTGGTTTCGGTT	0.242883	1272.54	340.26	1670.46	198.855	0.39254	23	Niben.v0.4.2.Scf4668	+	8162	8424	aatGTCATGTTGGTTTGGTTTCGGTTtgactttctttagttaaaatcaaacaaaaccaaaccaactatgattgg	0	1.2
1280	PC-5p-265470_6	nbe-nmiR694-5p	ATACGGGAGTTCTAGTACATTTGT	0.71138	125.571	61.5036	100.545	22.3411	-0.320659	24	Niben.v0.4.2.Scf2281	+	47959	48222	ataggaaccggtccagtataatATACGGGAGTTCTAGTACATTTGTgtactaactccagcatactatactgaACAGGTATACTTTGCTAACTCCTAtaaaatttacgggagactggggcaccaatgttctaaactccagtatattatacttgctggaactcccat	0	0.9
1281	PC-5p-26592_40	nbe-nmiR695-5p	TTTCCATGTGAATATTAAGTCGGA	0.355672	26.4043	45.1216	0.513396	0.860957	-5.68455	24	Niben.v0.4.2.Ctg23259952	-	1	176	gtTTTCCATGTGAATATTAAGTCGGCCCAAAGGAAGGCTTgatatttgacaggagttt	0	0.9
1282	PC-5p-27169_39	nbe-nmiR696-5p	AATTGGCTTTATTCGTTTGTTCTC	0.343706	12.9279	11.4782	38.0541	25.6544	1.55756	24	Niben.v0.4.2.Scf37466	-	36492	36755	tttggagttggAATTGGCTTTATTCGTTTGTTCTCcgcaaGAACATACGATTAAGGCCAAGTCCggctccctt	0	1.2
1283	PC-5p-272086_5	nbe-nmiR697-5p	AATTGGGCTCAAGTGTAGTAGGTT	#N/A	#N/A	#N/A	#N/A	#N/A	#N/A	24	Niben.v0.4.2.Scf38235	+	5903	6166	tgtcctaaggttcaagaagatgatggtcttactagggtttatgttgtagtacctggagagggAATTGGGCTCAAGTGTAGTAGGTTTTTAGCTATAAGAAATGGACTCAcacttttgggcctaaatattttctttttggaccaagacaagctcaaaaatccta	0	0.8
1284	PC-5p-272692_6	nbe-nmiR698-5p	TATCTGGATCTGTAATTGGAA	#N/A	#N/A	#N/A	#N/A	#N/A	#N/A	21	Niben.v0.4.2.Scf18428	+	22074	22334	aagaaaattcgaattgTATCTGGATCTGTAATTGGAAatcttggagtatttttttttttttactttctcaaaaaaaaaaacactccaagattTCCAATTACAGATCCAGATACAATtctaattttaga	0	2.2
1285	PC-5p-275228_6	nbe-nmiR699-5p	AGTATAGGGATCGGGATGACAAAG	0.568766	87.0672	11.893	102.966	35.0676	0.241961	24	Niben.v0.4.2.Scf41517	-	16783	17046	atacgaggccggataaaacttcattgAGTATAGGGATCGGGATGACAAACgcgaacaactataagtgtctgcgagacaattctaccttaaaagaaagaaaaaaccacaaacatgtttttaacatatttgttgtcccatccttttattcataagagatt	0	0.6
1286	PC-5p-2755_248	nbe-nmiR700-5p	TCCAAATGGGAGATTGTTAGACAT	0.542468	92.7414	25.9995	78.6185	9.00391	-0.238344	24	Niben.v0.4.2.Scf4166	+	1886	2149	atgtaacatataatactaaggtttgtacatatgcatgagtatatcgTCCAAATGGGAGATTGTTAGACATttggactgtacaattaatccatatattgtccatatgtatgtagtacaagtccaaatgtctaacaatctcccacttggACGATATACTCATGCATATGTACAaacttagtattatatgtta	0	2
[truncated: 310 more rows]

## Sheet: 388 miRNAs(Signal>500in L,VL)
Index	Reporter Name	miRNA Name	Target Seq (5' to 3')	p-value	L		VL		Log2 (VL/L)
[truncated: 389 more rows]

## Sheet: miR169, 393,394,395,399
Index	Reporter Name	miRNA Name	Target Seq (5' to 3')	p-value	L		VL		Log2 (VL/L)
[truncated: 47 more rows]

[truncated: 1 more sheets: 129 changed miRNAs]
