# Supplementary material for: Genome-Wide microRNA Profiling Using Oligonucleotide Microarray Reveals Regulatory Networks of microRNAs in Nicotiana benthamiana During Beet Necrotic Yellow Vein Virus Infection
Source: Viruses. 2020 Mar 12;12(3):310. doi: 10.3390/v12030310 (PMC7150760; doi:10.3390/v12030310)
Supplement: Supplementary file 1 [file viruses-12-00310-s001.zip › Table S2.xlsx]

## Sheet: GO 645 targets
miRNA_Acc.	Target_Acc.	Expectation	Target_start	Target_end	miRNA_aligned_fragment	Target_aligned_fragment	Inhibition	Target_Desc.	Transcriptome Analysis
									Log2(Mock/BN123)	Log2(Mock/BN1234)	Log2(BN1234/BN123)
nbe-miR160a	Niben101Scf09962g01006.1	0	1245	1265	UGCCUGGCUCCCUGUAUGCCA	AGGCAUACAGGGAGCCAGGCA	Cleavage	sp|Q653H7|ARFR_ORYSJ *-** Auxin response factor 18 IPR003311 (AUX/IAA protein), IPR010525 (Auxin response factor), IPR015300 (DNA-binding pseudobarrel domain) GO:0003677 (DNA binding), GO:0005634 (nucleus), GO:0006355 (regulation of transcription, DNA-templated), GO:0009725 (response to hormone), GO:0046983 (protein dimerization activity)	0.663511	1.46002	0.845327
nbe-miR160a	Niben101Scf05444g04004.1	0	1574	1594	UGCCUGGCUCCCUGUAUGCCA	AGGCAUACAGGGAGCCAGGCA	Cleavage	sp|Q653H7|ARFR_ORYSJ *-** Auxin response factor 18 IPR003311 (AUX/IAA protein), IPR010525 (Auxin response factor), IPR015300 (DNA-binding pseudobarrel domain) GO:0003677 (DNA binding), GO:0005634 (nucleus), GO:0006355 (regulation of transcription, DNA-templated), GO:0009725 (response to hormone), GO:0046983 (protein dimerization activity)	0.663511	1.46002	0.845327
nbe-miR160a	Niben101Scf02669g00003.1	0	1929	1949	UGCCUGGCUCCCUGUAUGCCA	AGGCAUACAGGGAGCCAGGCA	Cleavage	sp|Q653H7|ARFR_ORYSJ *-** Auxin response factor 18 IPR003311 (AUX/IAA protein), IPR010525 (Auxin response factor), IPR015300 (DNA-binding pseudobarrel domain) GO:0003677 (DNA binding), GO:0005634 (nucleus), GO:0006355 (regulation of transcription, DNA-templated), GO:0009725 (response to hormone), GO:0046983 (protein dimerization activity)	0.663511	1.46002	0.845327
nbe-miR160a	Niben101Scf03206g01008.1	1	2116	2136	UGCCUGGCUCCCUGUAUGCCA	UGGCAUGCAGGGAGCCAGGCA	Cleavage	sp|Q653H7|ARFR_ORYSJ *-** Auxin response factor 18 IPR003311 (AUX/IAA protein), IPR010525 (Auxin response factor), IPR015300 (DNA-binding pseudobarrel domain) GO:0003677 (DNA binding), GO:0005634 (nucleus), GO:0006355 (regulation of transcription, DNA-templated), GO:0009725 (response to hormone), GO:0046983 (protein dimerization activity)	0.663511	1.46002	0.845327
nbe-miR160a	Niben101Scf06123g07001.1	1	2096	2116	UGCCUGGCUCCCUGUAUGCCA	UGGCAUGCAGGGAGCCAGGCA	Cleavage	sp|Q653H7|ARFR_ORYSJ *-** Auxin response factor 18 IPR003311 (AUX/IAA protein), IPR010525 (Auxin response factor), IPR015300 (DNA-binding pseudobarrel domain) GO:0003677 (DNA binding), GO:0005634 (nucleus), GO:0006355 (regulation of transcription, DNA-templated), GO:0009725 (response to hormone), GO:0046983 (protein dimerization activity)	0.663511	1.46002	0.845327
nbe-miR160a	Niben101Scf01759g07006.1	1.5	1607	1627	UGCCUGGCUCCCUGUAUGCCA	AGGCAUACAGAGAGCCAGGCA	Translation	sp|Q653H7|ARFR_ORYSJ *-** Auxin response factor 18 IPR003311 (AUX/IAA protein), IPR010525 (Auxin response factor), IPR015300 (DNA-binding pseudobarrel domain) GO:0003677 (DNA binding), GO:0005634 (nucleus), GO:0006355 (regulation of transcription, DNA-templated), GO:0009725 (response to hormone), GO:0046983 (protein dimerization activity)	0.663511	1.46002	0.845327
nbe-miR160a	Niben101Scf02131g00001.1	2.5	1611	1631	UGCCUGGCUCCCUGUAUGCCA	UGGCAUGCAGGGCGCCAGGCA	Cleavage	sp|Q653H7|ARFR_ORYSJ *-** Auxin response factor 18 IPR003311 (AUX/IAA protein), IPR010525 (Auxin response factor), IPR015300 (DNA-binding pseudobarrel domain) GO:0003677 (DNA binding), GO:0005634 (nucleus), GO:0006355 (regulation of transcription, DNA-templated), GO:0009725 (response to hormone), GO:0046983 (protein dimerization activity)	0.663511	1.46002	0.845327
nbe-miR160a	Niben101Scf07851g03001.1	1.5	1569	1589	UGCCUGGCUCCCUGUAUGCCA	AGGCAUACAGAGAGCCAGGCA	Translation	sp|Q653H7|ARFR_ORYSJ *-** Auxin response factor 18 IPR010525 (Auxin response factor), IPR011525 (Aux/IAA-ARF-dimerisation), IPR015300 (DNA-binding pseudobarrel domain) GO:0003677 (DNA binding), GO:0005634 (nucleus), GO:0006355 (regulation of transcription, DNA-templated), GO:0009725 (response to hormone), GO:0046983 (protein dimerization activity)	0.663511	1.46002	0.845327
nbe-miR160a	Niben101Scf01393g01001.1	1	1439	1459	UGCCUGGCUCCCUGUAUGCCA	GGGCAUGCAGGGAGCCAGGCA	Cleavage	sp|Q84WU6|ARFQ_ARATH *-** Auxin response factor 17 IPR010525 (Auxin response factor), IPR015300 (DNA-binding pseudobarrel domain) GO:0003677 (DNA binding), GO:0005634 (nucleus), GO:0006355 (regulation of transcription, DNA-templated), GO:0009725 (response to hormone)	-1.51103	-0.583182	0.974725
nbe-miR160a	Niben101Scf05633g00012.1	1	1905	1925	UGCCUGGCUCCCUGUAUGCCA	GGGCAUGCAGGGAGCCAGGCA	Cleavage	sp|Q84WU6|ARFQ_ARATH *-** Auxin response factor 17 IPR010525 (Auxin response factor), IPR015300 (DNA-binding pseudobarrel domain) GO:0003677 (DNA binding), GO:0005634 (nucleus), GO:0006355 (regulation of transcription, DNA-templated), GO:0009725 (response to hormone)	-1.51103	-0.583182	0.974725
nbe-miR164a-1	Niben101Scf07650g02017.1	3	503	523	UGGAGAAGCAGGGCACGUGCU	CUUGCUUGCCCUGCUUCUCCA	Cleavage	AT5G59290.2 *-*- UDP-glucuronic acid decarboxylase 3 LENGTH=357 IPR001509 (NAD-dependent epimerase/dehydratase, N-terminal domain), IPR016040 (NAD(P)-binding domain) GO:0003824 (catalytic activity), GO:0050662 (coenzyme binding)
nbe-miR164a-1	Niben101Scf12245g00002.1	1	782	802	UGGAGAAGCAGGGCACGUGCU	AGCAAGUGCCCUGCUUCUCCA	Cleavage	sp|Q84TE6|NAC22_ARATH *-*- NAC domain-containing protein 21/22 IPR003441 (NAC domain) GO:0003677 (DNA binding), GO:0006355 (regulation of transcription, DNA-templated)	0.603947	-2.7881	-3.35179
nbe-miR164a-1	Niben101Scf02044g08008.1	1	786	806	UGGAGAAGCAGGGCACGUGCU	AGCAAGUGCCCUGCUUCUCCA	Cleavage	sp|Q84TE6|NAC22_ARATH *-*- NAC domain-containing protein 21/22 IPR003441 (NAC domain) GO:0003677 (DNA binding), GO:0006355 (regulation of transcription, DNA-templated)	0.603947	-2.7881	-3.35179
nbe-miR164a-1	Niben101Scf02318g03012.1	1.5	981	1001	UGGAGAAGCAGGGCACGUGCU	AGCACGUGCCCUGUUUCUCCA	Cleavage	sp|Q9FLJ2|NC100_ARATH *-*- NAC domain-containing protein 100 IPR003441 (NAC domain) GO:0003677 (DNA binding), GO:0006355 (regulation of transcription, DNA-templated)	-0.21985	1.10383	1.375
nbe-miR164a-1	Niben101Scf04745g02009.1	1.5	1327	1347	UGGAGAAGCAGGGCACGUGCU	AGCACGUGCCCUGUUUCUCCA	Cleavage	sp|Q9FLJ2|NC100_ARATH *-*- NAC domain-containing protein 100 IPR003441 (NAC domain) GO:0003677 (DNA binding), GO:0006355 (regulation of transcription, DNA-templated)	-0.21985	1.10383	1.375
nbe-miR164a-1	Niben101Scf00063g07011.1	1.5	1006	1026	UGGAGAAGCAGGGCACGUGCU	CUCACGUGCACUGCUUCUCCA	Cleavage	sp|Q9FLJ2|NC100_ARATH *-*- NAC domain-containing protein 100 IPR003441 (NAC domain) GO:0003677 (DNA binding), GO:0006355 (regulation of transcription, DNA-templated)	-0.21985	1.10383	1.375
nbe-miR164a-1	Niben101Scf00063g07011.1	1.5	2104	2124	UGGAGAAGCAGGGCACGUGCU	CUCACGUGCACUGCUUCUCCA	Cleavage	sp|Q9FLJ2|NC100_ARATH *-*- NAC domain-containing protein 100 IPR003441 (NAC domain) GO:0003677 (DNA binding), GO:0006355 (regulation of transcription, DNA-templated)	-0.21985	1.10383	1.375
nbe-miR164a-1	Niben101Scf00136g01010.1	2.5	823	843	UGGAGAAGCAGGGCACGUGCU	CUCAUGUGACCUGCUUCUCCA	Cleavage	sp|Q9FLJ2|NC100_ARATH *-*- NAC domain-containing protein 100 IPR003441 (NAC domain) GO:0003677 (DNA binding), GO:0006355 (regulation of transcription, DNA-templated)	-0.21985	1.10383	1.375
nbe-miR164a-10	Niben101Scf07650g02017.1	3	504	523	UGGAGAAGCAGGGCACGUGC	UUGCUUGCCCUGCUUCUCCA	Cleavage	AT5G59290.2 *-*- UDP-glucuronic acid decarboxylase 3 LENGTH=357 IPR001509 (NAD-dependent epimerase/dehydratase, N-terminal domain), IPR016040 (NAD(P)-binding domain) GO:0003824 (catalytic activity), GO:0050662 (coenzyme binding)
nbe-miR164a-10	Niben101Scf12245g00002.1	1	783	802	UGGAGAAGCAGGGCACGUGC	GCAAGUGCCCUGCUUCUCCA	Cleavage	sp|Q84TE6|NAC22_ARATH *-*- NAC domain-containing protein 21/22 IPR003441 (NAC domain) GO:0003677 (DNA binding), GO:0006355 (regulation of transcription, DNA-templated)	0.603947	-2.7881	-3.35179
nbe-miR164a-10	Niben101Scf02044g08008.1	1	787	806	UGGAGAAGCAGGGCACGUGC	GCAAGUGCCCUGCUUCUCCA	Cleavage	sp|Q84TE6|NAC22_ARATH *-*- NAC domain-containing protein 21/22 IPR003441 (NAC domain) GO:0003677 (DNA binding), GO:0006355 (regulation of transcription, DNA-templated)	0.603947	-2.7881	-3.35179
nbe-miR164a-10	Niben101Scf02318g03012.1	1.5	982	1001	UGGAGAAGCAGGGCACGUGC	GCACGUGCCCUGUUUCUCCA	Cleavage	sp|Q9FLJ2|NC100_ARATH *-*- NAC domain-containing protein 100 IPR003441 (NAC domain) GO:0003677 (DNA binding), GO:0006355 (regulation of transcription, DNA-templated)	-0.21985	1.10383	1.375
nbe-miR164a-10	Niben101Scf04745g02009.1	1.5	1328	1347	UGGAGAAGCAGGGCACGUGC	GCACGUGCCCUGUUUCUCCA	Cleavage	sp|Q9FLJ2|NC100_ARATH *-*- NAC domain-containing protein 100 IPR003441 (NAC domain) GO:0003677 (DNA binding), GO:0006355 (regulation of transcription, DNA-templated)	-0.21985	1.10383	1.375
nbe-miR164a-10	Niben101Scf12314g00005.1	1.5	857	876	UGGAGAAGCAGGGCACGUGC	CCACGUGCACUGCUUCUCCA	Cleavage	sp|Q9FLJ2|NC100_ARATH *-*- NAC domain-containing protein 100 IPR003441 (NAC domain) GO:0003677 (DNA binding), GO:0006355 (regulation of transcription, DNA-templated)	-0.21985	1.10383	1.375
nbe-miR164a-10	Niben101Scf07231g03006.1	1.5	845	864	UGGAGAAGCAGGGCACGUGC	UCACGUGCACUGCUUCUCCA	Cleavage	sp|Q9FLJ2|NC100_ARATH *-*- NAC domain-containing protein 100 IPR003441 (NAC domain) GO:0003677 (DNA binding), GO:0006355 (regulation of transcription, DNA-templated)	-0.21985	1.10383	1.375
nbe-miR164a-10	Niben101Scf07508g02004.1	1.5	855	874	UGGAGAAGCAGGGCACGUGC	UCACGUGCACUGCUUCUCCA	Cleavage	sp|Q9FLJ2|NC100_ARATH *-*- NAC domain-containing protein 100 IPR003441 (NAC domain) GO:0003677 (DNA binding), GO:0006355 (regulation of transcription, DNA-templated)	-0.21985	1.10383	1.375
nbe-miR164a-10	Niben101Scf01277g00002.1	1.5	939	958	UGGAGAAGCAGGGCACGUGC	UCACGUGCACUGCUUCUCCA	Cleavage	sp|Q9FLJ2|NC100_ARATH *-*- NAC domain-containing protein 100 IPR003441 (NAC domain) GO:0003677 (DNA binding), GO:0006355 (regulation of transcription, DNA-templated)	-0.21985	1.10383	1.375
nbe-miR164a-10	Niben101Scf00245g02010.1	1.5	933	952	UGGAGAAGCAGGGCACGUGC	CCACGUGCACUGCUUCUCCA	Cleavage	sp|Q9FLJ2|NC100_ARATH *-*- NAC domain-containing protein 100 IPR003441 (NAC domain) GO:0003677 (DNA binding), GO:0006355 (regulation of transcription, DNA-templated)	-0.21985	1.10383	1.375
nbe-miR164a-10	Niben101Scf00063g07011.1	1.5	1007	1026	UGGAGAAGCAGGGCACGUGC	UCACGUGCACUGCUUCUCCA	Cleavage	sp|Q9FLJ2|NC100_ARATH *-*- NAC domain-containing protein 100 IPR003441 (NAC domain) GO:0003677 (DNA binding), GO:0006355 (regulation of transcription, DNA-templated)	-0.21985	1.10383	1.375
nbe-miR164a-10	Niben101Scf00063g07011.1	1.5	2105	2124	UGGAGAAGCAGGGCACGUGC	UCACGUGCACUGCUUCUCCA	Cleavage	sp|Q9FLJ2|NC100_ARATH *-*- NAC domain-containing protein 100 IPR003441 (NAC domain) GO:0003677 (DNA binding), GO:0006355 (regulation of transcription, DNA-templated)	-0.21985	1.10383	1.375
nbe-miR164a-10	Niben101Scf00136g01010.1	2.5	824	843	UGGAGAAGCAGGGCACGUGC	UCAUGUGACCUGCUUCUCCA	Cleavage	sp|Q9FLJ2|NC100_ARATH *-*- NAC domain-containing protein 100 IPR003441 (NAC domain) GO:0003677 (DNA binding), GO:0006355 (regulation of transcription, DNA-templated)	-0.21985	1.10383	1.375
nbe-miR164a-2	Niben101Scf07650g02017.1	3	503	523	UGGAGAAGCAGGGCACGUGCA	CUUGCUUGCCCUGCUUCUCCA	Cleavage	AT5G59290.2 *-*- UDP-glucuronic acid decarboxylase 3 LENGTH=357 IPR001509 (NAD-dependent epimerase/dehydratase, N-terminal domain), IPR016040 (NAD(P)-binding domain) GO:0003824 (catalytic activity), GO:0050662 (coenzyme binding)
nbe-miR164a-2	Niben101Scf12245g00002.1	1	782	802	UGGAGAAGCAGGGCACGUGCA	AGCAAGUGCCCUGCUUCUCCA	Cleavage	sp|Q84TE6|NAC22_ARATH *-*- NAC domain-containing protein 21/22 IPR003441 (NAC domain) GO:0003677 (DNA binding), GO:0006355 (regulation of transcription, DNA-templated)	0.603947	-2.7881	-3.35179
nbe-miR164a-2	Niben101Scf02044g08008.1	1	786	806	UGGAGAAGCAGGGCACGUGCA	AGCAAGUGCCCUGCUUCUCCA	Cleavage	sp|Q84TE6|NAC22_ARATH *-*- NAC domain-containing protein 21/22 IPR003441 (NAC domain) GO:0003677 (DNA binding), GO:0006355 (regulation of transcription, DNA-templated)	0.603947	-2.7881	-3.35179
nbe-miR164a-2	Niben101Scf02318g03012.1	1.5	981	1001	UGGAGAAGCAGGGCACGUGCA	AGCACGUGCCCUGUUUCUCCA	Cleavage	sp|Q9FLJ2|NC100_ARATH *-*- NAC domain-containing protein 100 IPR003441 (NAC domain) GO:0003677 (DNA binding), GO:0006355 (regulation of transcription, DNA-templated)	-0.21985	1.10383	1.375
nbe-miR164a-2	Niben101Scf04745g02009.1	1.5	1327	1347	UGGAGAAGCAGGGCACGUGCA	AGCACGUGCCCUGUUUCUCCA	Cleavage	sp|Q9FLJ2|NC100_ARATH *-*- NAC domain-containing protein 100 IPR003441 (NAC domain) GO:0003677 (DNA binding), GO:0006355 (regulation of transcription, DNA-templated)	-0.21985	1.10383	1.375
nbe-miR164a-2	Niben101Scf12314g00005.1	1.5	856	876	UGGAGAAGCAGGGCACGUGCA	GCCACGUGCACUGCUUCUCCA	Cleavage	sp|Q9FLJ2|NC100_ARATH *-*- NAC domain-containing protein 100 IPR003441 (NAC domain) GO:0003677 (DNA binding), GO:0006355 (regulation of transcription, DNA-templated)	-0.21985	1.10383	1.375
nbe-miR164a-2	Niben101Scf07231g03006.1	1.5	844	864	UGGAGAAGCAGGGCACGUGCA	GUCACGUGCACUGCUUCUCCA	Cleavage	sp|Q9FLJ2|NC100_ARATH *-*- NAC domain-containing protein 100 IPR003441 (NAC domain) GO:0003677 (DNA binding), GO:0006355 (regulation of transcription, DNA-templated)	-0.21985	1.10383	1.375
nbe-miR164a-2	Niben101Scf07508g02004.1	1.5	854	874	UGGAGAAGCAGGGCACGUGCA	GUCACGUGCACUGCUUCUCCA	Cleavage	sp|Q9FLJ2|NC100_ARATH *-*- NAC domain-containing protein 100 IPR003441 (NAC domain) GO:0003677 (DNA binding), GO:0006355 (regulation of transcription, DNA-templated)	-0.21985	1.10383	1.375
nbe-miR164a-2	Niben101Scf01277g00002.1	1.5	938	958	UGGAGAAGCAGGGCACGUGCA	GUCACGUGCACUGCUUCUCCA	Cleavage	sp|Q9FLJ2|NC100_ARATH *-*- NAC domain-containing protein 100 IPR003441 (NAC domain) GO:0003677 (DNA binding), GO:0006355 (regulation of transcription, DNA-templated)	-0.21985	1.10383	1.375
nbe-miR164a-2	Niben101Scf00245g02010.1	1.5	932	952	UGGAGAAGCAGGGCACGUGCA	GCCACGUGCACUGCUUCUCCA	Cleavage	sp|Q9FLJ2|NC100_ARATH *-*- NAC domain-containing protein 100 IPR003441 (NAC domain) GO:0003677 (DNA binding), GO:0006355 (regulation of transcription, DNA-templated)	-0.21985	1.10383	1.375
nbe-miR164a-2	Niben101Scf00063g07011.1	1.5	1006	1026	UGGAGAAGCAGGGCACGUGCA	CUCACGUGCACUGCUUCUCCA	Cleavage	sp|Q9FLJ2|NC100_ARATH *-*- NAC domain-containing protein 100 IPR003441 (NAC domain) GO:0003677 (DNA binding), GO:0006355 (regulation of transcription, DNA-templated)	-0.21985	1.10383	1.375
nbe-miR164a-2	Niben101Scf00063g07011.1	1.5	2104	2124	UGGAGAAGCAGGGCACGUGCA	CUCACGUGCACUGCUUCUCCA	Cleavage	sp|Q9FLJ2|NC100_ARATH *-*- NAC domain-containing protein 100 IPR003441 (NAC domain) GO:0003677 (DNA binding), GO:0006355 (regulation of transcription, DNA-templated)	-0.21985	1.10383	1.375
nbe-miR164a-2	Niben101Scf00136g01010.1	2.5	823	843	UGGAGAAGCAGGGCACGUGCA	CUCAUGUGACCUGCUUCUCCA	Cleavage	sp|Q9FLJ2|NC100_ARATH *-*- NAC domain-containing protein 100 IPR003441 (NAC domain) GO:0003677 (DNA binding), GO:0006355 (regulation of transcription, DNA-templated)	-0.21985	1.10383	1.375
nbe-miR164a-3	Niben101Scf12245g00002.1	2	782	802	UGGAGAAGCAGGGUACGUGCU	AGCAAGUGCCCUGCUUCUCCA	Cleavage	sp|Q84TE6|NAC22_ARATH *-*- NAC domain-containing protein 21/22 IPR003441 (NAC domain) GO:0003677 (DNA binding), GO:0006355 (regulation of transcription, DNA-templated)	0.603947	-2.7881	-3.35179
nbe-miR164a-3	Niben101Scf02044g08008.1	2	786	806	UGGAGAAGCAGGGUACGUGCU	AGCAAGUGCCCUGCUUCUCCA	Cleavage	sp|Q84TE6|NAC22_ARATH *-*- NAC domain-containing protein 21/22 IPR003441 (NAC domain) GO:0003677 (DNA binding), GO:0006355 (regulation of transcription, DNA-templated)	0.603947	-2.7881	-3.35179
nbe-miR164a-3	Niben101Scf01228g04007.1	2.5	173	193	UGGAGAAGCAGGGUACGUGCU	CUCAAGUACUCUGCUUCUCCA	Cleavage	sp|Q8VY22|TBL38_ARATH *-*- Protein trichome birefringence-like 38 IPR025846 (PMR5 N-terminal domain), IPR026057 (PC-Esterase)
nbe-miR164a-3	Niben101Scf02318g03012.1	2.5	981	1001	UGGAGAAGCAGGGUACGUGCU	AGCACGUGCCCUGUUUCUCCA	Cleavage	sp|Q9FLJ2|NC100_ARATH *-*- NAC domain-containing protein 100 IPR003441 (NAC domain) GO:0003677 (DNA binding), GO:0006355 (regulation of transcription, DNA-templated)
nbe-miR164a-3	Niben101Scf04745g02009.1	2.5	1327	1347	UGGAGAAGCAGGGUACGUGCU	AGCACGUGCCCUGUUUCUCCA	Cleavage	sp|Q9FLJ2|NC100_ARATH *-*- NAC domain-containing protein 100 IPR003441 (NAC domain) GO:0003677 (DNA binding), GO:0006355 (regulation of transcription, DNA-templated)
nbe-miR164a-3	Niben101Scf00063g07011.1	2.5	1006	1026	UGGAGAAGCAGGGUACGUGCU	CUCACGUGCACUGCUUCUCCA	Cleavage	sp|Q9FLJ2|NC100_ARATH *-*- NAC domain-containing protein 100 IPR003441 (NAC domain) GO:0003677 (DNA binding), GO:0006355 (regulation of transcription, DNA-templated)
nbe-miR164a-3	Niben101Scf00063g07011.1	2.5	2104	2124	UGGAGAAGCAGGGUACGUGCU	CUCACGUGCACUGCUUCUCCA	Cleavage	sp|Q9FLJ2|NC100_ARATH *-*- NAC domain-containing protein 100 IPR003441 (NAC domain) GO:0003677 (DNA binding), GO:0006355 (regulation of transcription, DNA-templated)
nbe-miR164a-4	Niben101Scf03088g00003.1	2	226	246	UGGAGAAGCAGGGCAUGUGCA	CUUGCAUGCCCUGCUUCUCCA	Cleavage	AT5G59290.2 *-*- UDP-glucuronic acid decarboxylase 3 LENGTH=357 IPR001509 (NAD-dependent epimerase/dehydratase, N-terminal domain), IPR016040 (NAD(P)-binding domain) GO:0003824 (catalytic activity), GO:0050662 (coenzyme binding)
nbe-miR164a-4	Niben101Scf01579g00001.1	2	424	444	UGGAGAAGCAGGGCAUGUGCA	CUUGCAUGCCCUGCUUCUCCA	Cleavage	AT5G59290.2 *-*- UDP-glucuronic acid decarboxylase 3 LENGTH=357 IPR001509 (NAD-dependent epimerase/dehydratase, N-terminal domain), IPR016040 (NAD(P)-binding domain) GO:0003824 (catalytic activity), GO:0050662 (coenzyme binding)
nbe-miR164a-4	Niben101Scf07650g02017.1	3	503	523	UGGAGAAGCAGGGCAUGUGCA	CUUGCUUGCCCUGCUUCUCCA	Cleavage	AT5G59290.2 *-*- UDP-glucuronic acid decarboxylase 3 LENGTH=357 IPR001509 (NAD-dependent epimerase/dehydratase, N-terminal domain), IPR016040 (NAD(P)-binding domain) GO:0003824 (catalytic activity), GO:0050662 (coenzyme binding)
nbe-miR164a-4	Niben101Scf12245g00002.1	2	782	802	UGGAGAAGCAGGGCAUGUGCA	AGCAAGUGCCCUGCUUCUCCA	Cleavage	sp|Q84TE6|NAC22_ARATH *-*- NAC domain-containing protein 21/22 IPR003441 (NAC domain) GO:0003677 (DNA binding), GO:0006355 (regulation of transcription, DNA-templated)	0.603947	-2.7881	-3.35179
nbe-miR164a-4	Niben101Scf02044g08008.1	2	786	806	UGGAGAAGCAGGGCAUGUGCA	AGCAAGUGCCCUGCUUCUCCA	Cleavage	sp|Q84TE6|NAC22_ARATH *-*- NAC domain-containing protein 21/22 IPR003441 (NAC domain) GO:0003677 (DNA binding), GO:0006355 (regulation of transcription, DNA-templated)	0.603947	-2.7881	-3.35179
nbe-miR164a-4	Niben101Scf02318g03012.1	2.5	981	1001	UGGAGAAGCAGGGCAUGUGCA	AGCACGUGCCCUGUUUCUCCA	Cleavage	sp|Q9FLJ2|NC100_ARATH *-*- NAC domain-containing protein 100 IPR003441 (NAC domain) GO:0003677 (DNA binding), GO:0006355 (regulation of transcription, DNA-templated)
nbe-miR164a-4	Niben101Scf04745g02009.1	2.5	1327	1347	UGGAGAAGCAGGGCAUGUGCA	AGCACGUGCCCUGUUUCUCCA	Cleavage	sp|Q9FLJ2|NC100_ARATH *-*- NAC domain-containing protein 100 IPR003441 (NAC domain) GO:0003677 (DNA binding), GO:0006355 (regulation of transcription, DNA-templated)
nbe-miR164a-4	Niben101Scf12314g00005.1	2.5	856	876	UGGAGAAGCAGGGCAUGUGCA	GCCACGUGCACUGCUUCUCCA	Cleavage	sp|Q9FLJ2|NC100_ARATH *-*- NAC domain-containing protein 100 IPR003441 (NAC domain) GO:0003677 (DNA binding), GO:0006355 (regulation of transcription, DNA-templated)
nbe-miR164a-4	Niben101Scf07231g03006.1	2.5	844	864	UGGAGAAGCAGGGCAUGUGCA	GUCACGUGCACUGCUUCUCCA	Cleavage	sp|Q9FLJ2|NC100_ARATH *-*- NAC domain-containing protein 100 IPR003441 (NAC domain) GO:0003677 (DNA binding), GO:0006355 (regulation of transcription, DNA-templated)
nbe-miR164a-4	Niben101Scf07508g02004.1	2.5	854	874	UGGAGAAGCAGGGCAUGUGCA	GUCACGUGCACUGCUUCUCCA	Cleavage	sp|Q9FLJ2|NC100_ARATH *-*- NAC domain-containing protein 100 IPR003441 (NAC domain) GO:0003677 (DNA binding), GO:0006355 (regulation of transcription, DNA-templated)
nbe-miR164a-4	Niben101Scf01277g00002.1	2.5	938	958	UGGAGAAGCAGGGCAUGUGCA	GUCACGUGCACUGCUUCUCCA	Cleavage	sp|Q9FLJ2|NC100_ARATH *-*- NAC domain-containing protein 100 IPR003441 (NAC domain) GO:0003677 (DNA binding), GO:0006355 (regulation of transcription, DNA-templated)
nbe-miR164a-4	Niben101Scf00245g02010.1	2.5	932	952	UGGAGAAGCAGGGCAUGUGCA	GCCACGUGCACUGCUUCUCCA	Cleavage	sp|Q9FLJ2|NC100_ARATH *-*- NAC domain-containing protein 100 IPR003441 (NAC domain) GO:0003677 (DNA binding), GO:0006355 (regulation of transcription, DNA-templated)
nbe-miR164a-4	Niben101Scf00063g07011.1	2.5	1006	1026	UGGAGAAGCAGGGCAUGUGCA	CUCACGUGCACUGCUUCUCCA	Cleavage	sp|Q9FLJ2|NC100_ARATH *-*- NAC domain-containing protein 100 IPR003441 (NAC domain) GO:0003677 (DNA binding), GO:0006355 (regulation of transcription, DNA-templated)
nbe-miR164a-4	Niben101Scf00063g07011.1	2.5	2104	2124	UGGAGAAGCAGGGCAUGUGCA	CUCACGUGCACUGCUUCUCCA	Cleavage	sp|Q9FLJ2|NC100_ARATH *-*- NAC domain-containing protein 100 IPR003441 (NAC domain) GO:0003677 (DNA binding), GO:0006355 (regulation of transcription, DNA-templated)
nbe-miR164a-5	Niben101Scf12245g00002.1	0	782	802	UGGAGAAGCAGGGCACUUGCA	AGCAAGUGCCCUGCUUCUCCA	Cleavage	sp|Q84TE6|NAC22_ARATH *-*- NAC domain-containing protein 21/22 IPR003441 (NAC domain) GO:0003677 (DNA binding), GO:0006355 (regulation of transcription, DNA-templated)	0.603947	-2.7881	-3.35179
nbe-miR164a-5	Niben101Scf02044g08008.1	0	786	806	UGGAGAAGCAGGGCACUUGCA	AGCAAGUGCCCUGCUUCUCCA	Cleavage	sp|Q84TE6|NAC22_ARATH *-*- NAC domain-containing protein 21/22 IPR003441 (NAC domain) GO:0003677 (DNA binding), GO:0006355 (regulation of transcription, DNA-templated)	0.603947	-2.7881	-3.35179
nbe-miR164a-5	Niben101Scf01228g04007.1	2.5	173	193	UGGAGAAGCAGGGCACUUGCA	CUCAAGUACUCUGCUUCUCCA	Cleavage	sp|Q8VY22|TBL38_ARATH *-*- Protein trichome birefringence-like 38 IPR025846 (PMR5 N-terminal domain), IPR026057 (PC-Esterase)
nbe-miR164a-5	Niben101Scf02318g03012.1	2.5	981	1001	UGGAGAAGCAGGGCACUUGCA	AGCACGUGCCCUGUUUCUCCA	Cleavage	sp|Q9FLJ2|NC100_ARATH *-*- NAC domain-containing protein 100 IPR003441 (NAC domain) GO:0003677 (DNA binding), GO:0006355 (regulation of transcription, DNA-templated)
nbe-miR164a-5	Niben101Scf04745g02009.1	2.5	1327	1347	UGGAGAAGCAGGGCACUUGCA	AGCACGUGCCCUGUUUCUCCA	Cleavage	sp|Q9FLJ2|NC100_ARATH *-*- NAC domain-containing protein 100 IPR003441 (NAC domain) GO:0003677 (DNA binding), GO:0006355 (regulation of transcription, DNA-templated)
nbe-miR164a-5	Niben101Scf00136g01010.1	2.5	823	843	UGGAGAAGCAGGGCACUUGCA	CUCAUGUGACCUGCUUCUCCA	Cleavage	sp|Q9FLJ2|NC100_ARATH *-*- NAC domain-containing protein 100 IPR003441 (NAC domain) GO:0003677 (DNA binding), GO:0006355 (regulation of transcription, DNA-templated)
nbe-miR164a-5	Niben101Scf12314g00005.1	2.5	856	876	UGGAGAAGCAGGGCACUUGCA	GCCACGUGCACUGCUUCUCCA	Cleavage	sp|Q9FLJ2|NC100_ARATH *-*- NAC domain-containing protein 100 IPR003441 (NAC domain) GO:0003677 (DNA binding), GO:0006355 (regulation of transcription, DNA-templated)
nbe-miR164a-5	Niben101Scf07231g03006.1	2.5	844	864	UGGAGAAGCAGGGCACUUGCA	GUCACGUGCACUGCUUCUCCA	Cleavage	sp|Q9FLJ2|NC100_ARATH *-*- NAC domain-containing protein 100 IPR003441 (NAC domain) GO:0003677 (DNA binding), GO:0006355 (regulation of transcription, DNA-templated)
nbe-miR164a-5	Niben101Scf07508g02004.1	2.5	854	874	UGGAGAAGCAGGGCACUUGCA	GUCACGUGCACUGCUUCUCCA	Cleavage	sp|Q9FLJ2|NC100_ARATH *-*- NAC domain-containing protein 100 IPR003441 (NAC domain) GO:0003677 (DNA binding), GO:0006355 (regulation of transcription, DNA-templated)
nbe-miR164a-5	Niben101Scf01277g00002.1	2.5	938	958	UGGAGAAGCAGGGCACUUGCA	GUCACGUGCACUGCUUCUCCA	Cleavage	sp|Q9FLJ2|NC100_ARATH *-*- NAC domain-containing protein 100 IPR003441 (NAC domain) GO:0003677 (DNA binding), GO:0006355 (regulation of transcription, DNA-templated)
nbe-miR164a-5	Niben101Scf00245g02010.1	2.5	932	952	UGGAGAAGCAGGGCACUUGCA	GCCACGUGCACUGCUUCUCCA	Cleavage	sp|Q9FLJ2|NC100_ARATH *-*- NAC domain-containing protein 100 IPR003441 (NAC domain) GO:0003677 (DNA binding), GO:0006355 (regulation of transcription, DNA-templated)
nbe-miR164a-5	Niben101Scf00063g07011.1	2.5	1006	1026	UGGAGAAGCAGGGCACUUGCA	CUCACGUGCACUGCUUCUCCA	Cleavage	sp|Q9FLJ2|NC100_ARATH *-*- NAC domain-containing protein 100 IPR003441 (NAC domain) GO:0003677 (DNA binding), GO:0006355 (regulation of transcription, DNA-templated)
nbe-miR164a-5	Niben101Scf00063g07011.1	2.5	2104	2124	UGGAGAAGCAGGGCACUUGCA	CUCACGUGCACUGCUUCUCCA	Cleavage	sp|Q9FLJ2|NC100_ARATH *-*- NAC domain-containing protein 100 IPR003441 (NAC domain) GO:0003677 (DNA binding), GO:0006355 (regulation of transcription, DNA-templated)
nbe-miR164a-6	Niben101Scf02755g06020.1	2	2308	2328	UGGAGAAGCAGGGCACGGGCA	UUCCCGUUCCCUGCUUCUCCU	Cleavage	sp|Q20636|GBB2_CAEEL *-** Guanine nucleotide-binding protein subunit beta-2 IPR015943 (WD40/YVTN repeat-like-containing domain), IPR020472 (G-protein beta WD-40 repeat) GO:0005515 (protein binding)
nbe-miR164a-6	Niben101Scf03115g00002.1	2	2275	2295	UGGAGAAGCAGGGCACGGGCA	UUCCCGUUCCCUGCUUCUCCU	Cleavage	sp|Q5M786|WDR5_XENTR *-*- WD repeat-containing protein 5 IPR015943 (WD40/YVTN repeat-like-containing domain), IPR020472 (G-protein beta WD-40 repeat) GO:0005515 (protein binding)
nbe-miR164a-6	Niben101Scf12245g00002.1	2	782	802	UGGAGAAGCAGGGCACGGGCA	AGCAAGUGCCCUGCUUCUCCA	Cleavage	sp|Q84TE6|NAC22_ARATH *-*- NAC domain-containing protein 21/22 IPR003441 (NAC domain) GO:0003677 (DNA binding), GO:0006355 (regulation of transcription, DNA-templated)	0.603947	-2.7881	-3.35179
nbe-miR164a-6	Niben101Scf02044g08008.1	2	786	806	UGGAGAAGCAGGGCACGGGCA	AGCAAGUGCCCUGCUUCUCCA	Cleavage	sp|Q84TE6|NAC22_ARATH *-*- NAC domain-containing protein 21/22 IPR003441 (NAC domain) GO:0003677 (DNA binding), GO:0006355 (regulation of transcription, DNA-templated)	0.603947	-2.7881	-3.35179
nbe-miR164a-6	Niben101Scf02318g03012.1	2.5	981	1001	UGGAGAAGCAGGGCACGGGCA	AGCACGUGCCCUGUUUCUCCA	Cleavage	sp|Q9FLJ2|NC100_ARATH *-*- NAC domain-containing protein 100 IPR003441 (NAC domain) GO:0003677 (DNA binding), GO:0006355 (regulation of transcription, DNA-templated)
nbe-miR164a-6	Niben101Scf04745g02009.1	2.5	1327	1347	UGGAGAAGCAGGGCACGGGCA	AGCACGUGCCCUGUUUCUCCA	Cleavage	sp|Q9FLJ2|NC100_ARATH *-*- NAC domain-containing protein 100 IPR003441 (NAC domain) GO:0003677 (DNA binding), GO:0006355 (regulation of transcription, DNA-templated)
nbe-miR164a-7	Niben101Scf00494g01011.1	3	2264	2284	UGGAGAAACAGGGCACGUGCA	UGGACAGGCCCUGUUUCUCCA	Cleavage	sp|Q7Y1C5|BRC2A_ARATH *-*- Protein BREAST CANCER SUSCEPTIBILITY 2 homolog A IPR002093 (BRCA2 repeat)
nbe-miR164a-7	Niben101Scf12245g00002.1	2.5	782	802	UGGAGAAACAGGGCACGUGCA	AGCAAGUGCCCUGCUUCUCCA	Cleavage	sp|Q84TE6|NAC22_ARATH *-*- NAC domain-containing protein 21/22 IPR003441 (NAC domain) GO:0003677 (DNA binding), GO:0006355 (regulation of transcription, DNA-templated)	0.603947	-2.7881	-3.35179
nbe-miR164a-7	Niben101Scf02044g08008.1	2.5	786	806	UGGAGAAACAGGGCACGUGCA	AGCAAGUGCCCUGCUUCUCCA	Cleavage	sp|Q84TE6|NAC22_ARATH *-*- NAC domain-containing protein 21/22 IPR003441 (NAC domain) GO:0003677 (DNA binding), GO:0006355 (regulation of transcription, DNA-templated)	0.603947	-2.7881	-3.35179
nbe-miR164a-7	Niben101Scf02318g03012.1	0	981	1001	UGGAGAAACAGGGCACGUGCA	AGCACGUGCCCUGUUUCUCCA	Cleavage	sp|Q9FLJ2|NC100_ARATH *-*- NAC domain-containing protein 100 IPR003441 (NAC domain) GO:0003677 (DNA binding), GO:0006355 (regulation of transcription, DNA-templated)
nbe-miR164a-7	Niben101Scf04745g02009.1	0	1327	1347	UGGAGAAACAGGGCACGUGCA	AGCACGUGCCCUGUUUCUCCA	Cleavage	sp|Q9FLJ2|NC100_ARATH *-*- NAC domain-containing protein 100 IPR003441 (NAC domain) GO:0003677 (DNA binding), GO:0006355 (regulation of transcription, DNA-templated)
nbe-miR164a-8	Niben101Scf12245g00002.1	2	782	801	UGAGAAGCAGGGCACGUGCA	AGCAAGUGCCCUGCUUCUCC	Cleavage	sp|Q84TE6|NAC22_ARATH *-*- NAC domain-containing protein 21/22 IPR003441 (NAC domain) GO:0003677 (DNA binding), GO:0006355 (regulation of transcription, DNA-templated)	0.603947	-2.7881	-3.35179
nbe-miR164a-8	Niben101Scf02044g08008.1	2	786	805	UGAGAAGCAGGGCACGUGCA	AGCAAGUGCCCUGCUUCUCC	Cleavage	sp|Q84TE6|NAC22_ARATH *-*- NAC domain-containing protein 21/22 IPR003441 (NAC domain) GO:0003677 (DNA binding), GO:0006355 (regulation of transcription, DNA-templated)	0.603947	-2.7881	-3.35179
nbe-miR164a-8	Niben101Scf02318g03012.1	2.5	981	1000	UGAGAAGCAGGGCACGUGCA	AGCACGUGCCCUGUUUCUCC	Cleavage	sp|Q9FLJ2|NC100_ARATH *-*- NAC domain-containing protein 100 IPR003441 (NAC domain) GO:0003677 (DNA binding), GO:0006355 (regulation of transcription, DNA-templated)
nbe-miR164a-8	Niben101Scf04745g02009.1	2.5	1327	1346	UGAGAAGCAGGGCACGUGCA	AGCACGUGCCCUGUUUCUCC	Cleavage	sp|Q9FLJ2|NC100_ARATH *-*- NAC domain-containing protein 100 IPR003441 (NAC domain) GO:0003677 (DNA binding), GO:0006355 (regulation of transcription, DNA-templated)
nbe-miR164a-9	Niben101Scf02755g06020.1	3	2307	2328	UGGAGAAGCAGGGCACGUGCAA	UUUCCCGUUCCCUGCUUCUCCU	Cleavage	sp|Q20636|GBB2_CAEEL *-** Guanine nucleotide-binding protein subunit beta-2 IPR015943 (WD40/YVTN repeat-like-containing domain), IPR020472 (G-protein beta WD-40 repeat) GO:0005515 (protein binding)
nbe-miR164a-9	Niben101Scf03115g00002.1	3	2274	2295	UGGAGAAGCAGGGCACGUGCAA	UUUCCCGUUCCCUGCUUCUCCU	Cleavage	sp|Q5M786|WDR5_XENTR *-*- WD repeat-containing protein 5 IPR015943 (WD40/YVTN repeat-like-containing domain), IPR020472 (G-protein beta WD-40 repeat) GO:0005515 (protein binding)
nbe-miR164a-9	Niben101Scf12245g00002.1	1	781	802	UGGAGAAGCAGGGCACGUGCAA	GAGCAAGUGCCCUGCUUCUCCA	Cleavage	sp|Q84TE6|NAC22_ARATH *-*- NAC domain-containing protein 21/22 IPR003441 (NAC domain) GO:0003677 (DNA binding), GO:0006355 (regulation of transcription, DNA-templated)	0.603947	-2.7881	-3.35179
nbe-miR164a-9	Niben101Scf02044g08008.1	1	785	806	UGGAGAAGCAGGGCACGUGCAA	GAGCAAGUGCCCUGCUUCUCCA	Cleavage	sp|Q84TE6|NAC22_ARATH *-*- NAC domain-containing protein 21/22 IPR003441 (NAC domain) GO:0003677 (DNA binding), GO:0006355 (regulation of transcription, DNA-templated)	0.603947	-2.7881	-3.35179
nbe-miR164a-9	Niben101Scf02318g03012.1	1.5	980	1001	UGGAGAAGCAGGGCACGUGCAA	GAGCACGUGCCCUGUUUCUCCA	Cleavage	sp|Q9FLJ2|NC100_ARATH *-*- NAC domain-containing protein 100 IPR003441 (NAC domain) GO:0003677 (DNA binding), GO:0006355 (regulation of transcription, DNA-templated)
nbe-miR164a-9	Niben101Scf04745g02009.1	1.5	1326	1347	UGGAGAAGCAGGGCACGUGCAA	GAGCACGUGCCCUGUUUCUCCA	Cleavage	sp|Q9FLJ2|NC100_ARATH *-*- NAC domain-containing protein 100 IPR003441 (NAC domain) GO:0003677 (DNA binding), GO:0006355 (regulation of transcription, DNA-templated)
nbe-miR164a-9	Niben101Scf12314g00005.1	1.5	855	876	UGGAGAAGCAGGGCACGUGCAA	AGCCACGUGCACUGCUUCUCCA	Cleavage	sp|Q9FLJ2|NC100_ARATH *-*- NAC domain-containing protein 100 IPR003441 (NAC domain) GO:0003677 (DNA binding), GO:0006355 (regulation of transcription, DNA-templated)
nbe-miR164a-9	Niben101Scf07231g03006.1	1.5	843	864	UGGAGAAGCAGGGCACGUGCAA	AGUCACGUGCACUGCUUCUCCA	Cleavage	sp|Q9FLJ2|NC100_ARATH *-*- NAC domain-containing protein 100 IPR003441 (NAC domain) GO:0003677 (DNA binding), GO:0006355 (regulation of transcription, DNA-templated)
nbe-miR164a-9	Niben101Scf07508g02004.1	1.5	853	874	UGGAGAAGCAGGGCACGUGCAA	AGUCACGUGCACUGCUUCUCCA	Cleavage	sp|Q9FLJ2|NC100_ARATH *-*- NAC domain-containing protein 100 IPR003441 (NAC domain) GO:0003677 (DNA binding), GO:0006355 (regulation of transcription, DNA-templated)
nbe-miR164a-9	Niben101Scf01277g00002.1	1.5	937	958	UGGAGAAGCAGGGCACGUGCAA	AGUCACGUGCACUGCUUCUCCA	Cleavage	sp|Q9FLJ2|NC100_ARATH *-*- NAC domain-containing protein 100 IPR003441 (NAC domain) GO:0003677 (DNA binding), GO:0006355 (regulation of transcription, DNA-templated)
nbe-miR164a-9	Niben101Scf00245g02010.1	1.5	931	952	UGGAGAAGCAGGGCACGUGCAA	AGCCACGUGCACUGCUUCUCCA	Cleavage	sp|Q9FLJ2|NC100_ARATH *-*- NAC domain-containing protein 100 IPR003441 (NAC domain) GO:0003677 (DNA binding), GO:0006355 (regulation of transcription, DNA-templated)
nbe-miR164a-9	Niben101Scf00063g07011.1	1.5	1005	1026	UGGAGAAGCAGGGCACGUGCAA	ACUCACGUGCACUGCUUCUCCA	Cleavage	sp|Q9FLJ2|NC100_ARATH *-*- NAC domain-containing protein 100 IPR003441 (NAC domain) GO:0003677 (DNA binding), GO:0006355 (regulation of transcription, DNA-templated)
nbe-miR164a-9	Niben101Scf00063g07011.1	1.5	2103	2124	UGGAGAAGCAGGGCACGUGCAA	ACUCACGUGCACUGCUUCUCCA	Cleavage	sp|Q9FLJ2|NC100_ARATH *-*- NAC domain-containing protein 100 IPR003441 (NAC domain) GO:0003677 (DNA binding), GO:0006355 (regulation of transcription, DNA-templated)
nbe-miR164a-9	Niben101Scf00136g01010.1	2.5	822	843	UGGAGAAGCAGGGCACGUGCAA	UCUCAUGUGACCUGCUUCUCCA	Cleavage	sp|Q9FLJ2|NC100_ARATH *-*- NAC domain-containing protein 100 IPR003441 (NAC domain) GO:0003677 (DNA binding), GO:0006355 (regulation of transcription, DNA-templated)
nbe-miR164c-1	Niben101Scf12245g00002.1	1	782	802	UGGAGAAGCAGGGCACAUGCU	AGCAAGUGCCCUGCUUCUCCA	Cleavage	sp|Q84TE6|NAC22_ARATH *-*- NAC domain-containing protein 21/22 IPR003441 (NAC domain) GO:0003677 (DNA binding), GO:0006355 (regulation of transcription, DNA-templated)	0.603947	-2.7881	-3.35179
nbe-miR164c-1	Niben101Scf02044g08008.1	1	786	806	UGGAGAAGCAGGGCACAUGCU	AGCAAGUGCCCUGCUUCUCCA	Cleavage	sp|Q84TE6|NAC22_ARATH *-*- NAC domain-containing protein 21/22 IPR003441 (NAC domain) GO:0003677 (DNA binding), GO:0006355 (regulation of transcription, DNA-templated)	0.603947	-2.7881	-3.35179
nbe-miR164c-1	Niben101Scf00136g01010.1	1.5	823	843	UGGAGAAGCAGGGCACAUGCU	CUCAUGUGACCUGCUUCUCCA	Cleavage	sp|Q9FLJ2|NC100_ARATH *-*- NAC domain-containing protein 100 IPR003441 (NAC domain) GO:0003677 (DNA binding), GO:0006355 (regulation of transcription, DNA-templated)
nbe-miR164c-1	Niben101Scf02318g03012.1	2.5	981	1001	UGGAGAAGCAGGGCACAUGCU	AGCACGUGCCCUGUUUCUCCA	Cleavage	sp|Q9FLJ2|NC100_ARATH *-*- NAC domain-containing protein 100 IPR003441 (NAC domain) GO:0003677 (DNA binding), GO:0006355 (regulation of transcription, DNA-templated)
nbe-miR164c-1	Niben101Scf04745g02009.1	2.5	1327	1347	UGGAGAAGCAGGGCACAUGCU	AGCACGUGCCCUGUUUCUCCA	Cleavage	sp|Q9FLJ2|NC100_ARATH *-*- NAC domain-containing protein 100 IPR003441 (NAC domain) GO:0003677 (DNA binding), GO:0006355 (regulation of transcription, DNA-templated)
nbe-miR164c-1	Niben101Scf05060g08015.1	2.5	908	928	UGGAGAAGCAGGGCACAUGCU	CUCAUGUGACCUGCUUCUCCG	Cleavage	sp|Q9FLJ2|NC100_ARATH *-*- NAC domain-containing protein 100 IPR003441 (NAC domain) GO:0003677 (DNA binding), GO:0006355 (regulation of transcription, DNA-templated)
nbe-miR164c-1	Niben101Scf04133g02029.1	2.5	614	634	UGGAGAAGCAGGGCACAUGCU	CUCAUGUGACCUGCUUCUCCG	Cleavage	sp|Q9FLJ2|NC100_ARATH *-*- NAC domain-containing protein 100 IPR003441 (NAC domain) GO:0003677 (DNA binding), GO:0006355 (regulation of transcription, DNA-templated)
nbe-miR164c-1	Niben101Scf00063g07011.1	2.5	1006	1026	UGGAGAAGCAGGGCACAUGCU	CUCACGUGCACUGCUUCUCCA	Cleavage	sp|Q9FLJ2|NC100_ARATH *-*- NAC domain-containing protein 100 IPR003441 (NAC domain) GO:0003677 (DNA binding), GO:0006355 (regulation of transcription, DNA-templated)
nbe-miR164c-1	Niben101Scf00063g07011.1	2.5	2104	2124	UGGAGAAGCAGGGCACAUGCU	CUCACGUGCACUGCUUCUCCA	Cleavage	sp|Q9FLJ2|NC100_ARATH *-*- NAC domain-containing protein 100 IPR003441 (NAC domain) GO:0003677 (DNA binding), GO:0006355 (regulation of transcription, DNA-templated)
nbe-miR164c-2	Niben101Scf12245g00002.1	1	784	802	UGGAGAAGCAGGGCACAUG	CAAGUGCCCUGCUUCUCCA	Cleavage	sp|Q84TE6|NAC22_ARATH *-*- NAC domain-containing protein 21/22 IPR003441 (NAC domain) GO:0003677 (DNA binding), GO:0006355 (regulation of transcription, DNA-templated)	0.603947	-2.7881	-3.35179
nbe-miR164c-2	Niben101Scf02044g08008.1	1	788	806	UGGAGAAGCAGGGCACAUG	CAAGUGCCCUGCUUCUCCA	Cleavage	sp|Q84TE6|NAC22_ARATH *-*- NAC domain-containing protein 21/22 IPR003441 (NAC domain) GO:0003677 (DNA binding), GO:0006355 (regulation of transcription, DNA-templated)	0.603947	-2.7881	-3.35179
nbe-miR164c-2	Niben101Scf00136g01010.1	1.5	825	843	UGGAGAAGCAGGGCACAUG	CAUGUGACCUGCUUCUCCA	Cleavage	sp|Q9FLJ2|NC100_ARATH *-*- NAC domain-containing protein 100 IPR003441 (NAC domain) GO:0003677 (DNA binding), GO:0006355 (regulation of transcription, DNA-templated)
nbe-miR164c-2	Niben101Scf05060g08015.1	2.5	910	928	UGGAGAAGCAGGGCACAUG	CAUGUGACCUGCUUCUCCG	Cleavage	sp|Q9FLJ2|NC100_ARATH *-*- NAC domain-containing protein 100 IPR003441 (NAC domain) GO:0003677 (DNA binding), GO:0006355 (regulation of transcription, DNA-templated)
nbe-miR164c-2	Niben101Scf04133g02029.1	2.5	616	634	UGGAGAAGCAGGGCACAUG	CAUGUGACCUGCUUCUCCG	Cleavage	sp|Q9FLJ2|NC100_ARATH *-*- NAC domain-containing protein 100 IPR003441 (NAC domain) GO:0003677 (DNA binding), GO:0006355 (regulation of transcription, DNA-templated)
nbe-miR164c-2	Niben101Scf02318g03012.1	2.5	983	1001	UGGAGAAGCAGGGCACAUG	CACGUGCCCUGUUUCUCCA	Cleavage	sp|Q9FLJ2|NC100_ARATH *-*- NAC domain-containing protein 100 IPR003441 (NAC domain) GO:0003677 (DNA binding), GO:0006355 (regulation of transcription, DNA-templated)
nbe-miR164c-2	Niben101Scf04745g02009.1	2.5	1329	1347	UGGAGAAGCAGGGCACAUG	CACGUGCCCUGUUUCUCCA	Cleavage	sp|Q9FLJ2|NC100_ARATH *-*- NAC domain-containing protein 100 IPR003441 (NAC domain) GO:0003677 (DNA binding), GO:0006355 (regulation of transcription, DNA-templated)
nbe-miR164c-2	Niben101Scf12314g00005.1	2.5	858	876	UGGAGAAGCAGGGCACAUG	CACGUGCACUGCUUCUCCA	Cleavage	sp|Q9FLJ2|NC100_ARATH *-*- NAC domain-containing protein 100 IPR003441 (NAC domain) GO:0003677 (DNA binding), GO:0006355 (regulation of transcription, DNA-templated)
nbe-miR164c-2	Niben101Scf07231g03006.1	2.5	846	864	UGGAGAAGCAGGGCACAUG	CACGUGCACUGCUUCUCCA	Cleavage	sp|Q9FLJ2|NC100_ARATH *-*- NAC domain-containing protein 100 IPR003441 (NAC domain) GO:0003677 (DNA binding), GO:0006355 (regulation of transcription, DNA-templated)
nbe-miR164c-2	Niben101Scf07508g02004.1	2.5	856	874	UGGAGAAGCAGGGCACAUG	CACGUGCACUGCUUCUCCA	Cleavage	sp|Q9FLJ2|NC100_ARATH *-*- NAC domain-containing protein 100 IPR003441 (NAC domain) GO:0003677 (DNA binding), GO:0006355 (regulation of transcription, DNA-templated)
nbe-miR164c-2	Niben101Scf01277g00002.1	2.5	940	958	UGGAGAAGCAGGGCACAUG	CACGUGCACUGCUUCUCCA	Cleavage	sp|Q9FLJ2|NC100_ARATH *-*- NAC domain-containing protein 100 IPR003441 (NAC domain) GO:0003677 (DNA binding), GO:0006355 (regulation of transcription, DNA-templated)
nbe-miR164c-2	Niben101Scf00245g02010.1	2.5	934	952	UGGAGAAGCAGGGCACAUG	CACGUGCACUGCUUCUCCA	Cleavage	sp|Q9FLJ2|NC100_ARATH *-*- NAC domain-containing protein 100 IPR003441 (NAC domain) GO:0003677 (DNA binding), GO:0006355 (regulation of transcription, DNA-templated)
nbe-miR164c-2	Niben101Scf00063g07011.1	2.5	1008	1026	UGGAGAAGCAGGGCACAUG	CACGUGCACUGCUUCUCCA	Cleavage	sp|Q9FLJ2|NC100_ARATH *-*- NAC domain-containing protein 100 IPR003441 (NAC domain) GO:0003677 (DNA binding), GO:0006355 (regulation of transcription, DNA-templated)
nbe-miR164c-2	Niben101Scf00063g07011.1	2.5	2106	2124	UGGAGAAGCAGGGCACAUG	CACGUGCACUGCUUCUCCA	Cleavage	sp|Q9FLJ2|NC100_ARATH *-*- NAC domain-containing protein 100 IPR003441 (NAC domain) GO:0003677 (DNA binding), GO:0006355 (regulation of transcription, DNA-templated)
nbe-miR165a-3p-4	Niben101Scf36099g00004.1	2	901	919	UCGGACCAGGCUUCAUCUC	GGGAUGAAGCCUGGUCCGG	Cleavage	AT1G52150.2 *-** Homeobox-leucine zipper family protein / lipid-binding START domain-containing protein LENGTH=837 IPR002913 (START domain), IPR013978 (MEKHLA), IPR023393 (START-like domain) GO:0008289 (lipid binding)
nbe-miR165a-3p-4	Niben101Scf03282g05005.1	2	1313	1331	UCGGACCAGGCUUCAUCUC	GGGAUGAAGCCUGGUCCGG	Cleavage	sp|O04291|ATB14_ARATH *-*- Homeobox-leucine zipper protein ATHB-14 IPR013978 (MEKHLA)
nbe-miR165a-3p-4	Niben101Scf05919g01007.1	2	1309	1327	UCGGACCAGGCUUCAUCUC	GGGAUGAAGCCUGGUCCGG	Cleavage	sp|O23208|ATB40_ARATH --*- Homeobox-leucine zipper protein ATHB-40 IPR002913 (START domain), IPR009057 (Homeodomain-like), IPR013978 (MEKHLA), IPR023393 (START-like domain) GO:0003677 (DNA binding), GO:0008289 (lipid binding)
nbe-miR165a-3p-4	Niben101Scf07851g02001.1	2	1003	1021	UCGGACCAGGCUUCAUCUC	GGGAUGAAGCCUGGUCCGG	Cleavage	sp|Q8LC03|ATB13_ARATH *-*- Homeobox-leucine zipper protein ATHB-13 IPR002913 (START domain), IPR009057 (Homeodomain-like), IPR013978 (MEKHLA), IPR023393 (START-like domain) GO:0003677 (DNA binding), GO:0008289 (lipid binding)
nbe-miR165a-3p-4	Niben101Scf01759g04007.1	2	1744	1762	UCGGACCAGGCUUCAUCUC	GGGAUGAAGCCUGGUCCGG	Cleavage	sp|Q8LC03|ATB13_ARATH *-*- Homeobox-leucine zipper protein ATHB-13 IPR002913 (START domain), IPR009057 (Homeodomain-like), IPR013978 (MEKHLA), IPR023393 (START-like domain) GO:0003677 (DNA binding), GO:0008289 (lipid binding)
nbe-miR165a-3p-4	Niben101Scf01611g00004.1	2	1117	1135	UCGGACCAGGCUUCAUCUC	GGGAUGAAGCCUGGUCCGG	Cleavage	sp|Q8LFD3|ATB23_ARATH *-*- Homeobox-leucine zipper protein ATHB-23 IPR002913 (START domain), IPR009057 (Homeodomain-like), IPR023393 (START-like domain) GO:0003677 (DNA binding), GO:0008289 (lipid binding)
nbe-miR165a-5p	Niben101Scf00111g01018.1	3	560	581	AGAAUGUUGUCUGG-UUCGAGG	AUUUGAAACCAGACAACAUUCU	Cleavage	AT3G44850.1 *-** Protein kinase superfamily protein LENGTH=534 IPR011009 (Protein kinase-like domain) GO:0004672 (protein kinase activity), GO:0004674 (protein serine/threonine kinase activity), GO:0005524 (ATP binding), GO:0006468 (protein phosphorylation), GO:0016772 (transferase activity, transferring phosphorus-containing groups)
nbe-miR165a-5p	Niben101Scf01942g06002.1	2.5	576	596	AGAAUGUUGUCUGGUUCGAGG	UAUUGAACCAGACAACAUUAU	Cleavage	sp|Q08CG8|RNF44_DANRE --*- RING finger protein 44 IPR013083 (Zinc finger, RING/FYVE/PHD-type) GO:0005515 (protein binding), GO:0008270 (zinc ion binding)
nbe-miR166c-p5	Niben101Scf07034g06001.1	3	1125	1146	GGAAUGCUGUCUGGUU-CGAAA	AUUCGGAAGCAGACAGCAUUCC	Cleavage	AT3G54350.1 *-*- Forkhead-associated (FHA) domain-containing protein LENGTH=702 IPR025999 (Microspherule protein, N-terminal domain)
nbe-miR166g-p5	Niben101Scf00111g01018.1	2.5	565	585	AAGGAGAAUGUUGUCUGGUUC	AAACCAGACAACAUUCUUCUC	Cleavage	AT3G44850.1 *-** Protein kinase superfamily protein LENGTH=534 IPR011009 (Protein kinase-like domain) GO:0004672 (protein kinase activity), GO:0004674 (protein serine/threonine kinase activity), GO:0005524 (ATP binding), GO:0006468 (protein phosphorylation), GO:0016772 (transferase activity, transferring phosphorus-containing groups)
nbe-miR166g-p5	Niben101Scf09618g00007.1	2	2022	2042	AAGGAGAAUGUUGUCUGGUUC	AAACCAUCCAACAUUCUCCUU	Cleavage	sp|O23081|CRK41_ARATH *-** Cysteine-rich receptor-like protein kinase 41 IPR001611 (Leucine-rich repeat), IPR003591 (Leucine-rich repeat, typical subtype), IPR011009 (Protein kinase-like domain), IPR013210 (Leucine-rich repeat-containing N-terminal, type 2) GO:0004672 (protein kinase activity), GO:0004674 (protein serine/threonine kinase activity), GO:0005515 (protein binding), GO:0005524 (ATP bi…
nbe-miR166g-p5	Niben101Scf01061g01028.1	3	655	675	AAGGAGAAUGUUGUCUGGUUC	GCUGCAGGCAACAUUCUCCUU	Cleavage	sp|Q84MA5|CAAT1_ARATH *-** Cationic amino acid transporter 1 IPR002293 (Amino acid/polyamine transporter I), IPR029485 (Cationic amino acid transporter, C-terminal) GO:0003333 (amino acid transmembrane transport), GO:0015171 (amino acid transmembrane transporter activity), GO:0016020 (membrane)
nbe-miR166i-3p-2	Niben101Scf36099g00004.1	3	899	919	UCGGACCAGGCUUCCUUCCUC	CUGGGAUGAAGCCUGGUCCGG	Cleavage	AT1G52150.2 *-** Homeobox-leucine zipper family protein / lipid-binding START domain-containing protein LENGTH=837 IPR002913 (START domain), IPR013978 (MEKHLA), IPR023393 (START-like domain) GO:0008289 (lipid binding)
nbe-miR166i-3p-2	Niben101Scf00978g00001.1	2	1325	1345	UCGGACCAGGCUUCCUUCCUC	CUGGAAUGAAGCCUGGUCCGG	Cleavage	sp|O04292|ATBH9_ARATH *-*- Homeobox-leucine zipper protein ATHB-9 IPR002913 (START domain), IPR009057 (Homeodomain-like), IPR013978 (MEKHLA), IPR023393 (START-like domain) GO:0003677 (DNA binding), GO:0008289 (lipid binding)
nbe-miR166i-3p-2	Niben101Scf08693g00002.1	2	967	987	UCGGACCAGGCUUCCUUCCUC	CUGGAAUGAAGCCUGGUCCGG	Cleavage	sp|Q8LC03|ATB13_ARATH *-*- Homeobox-leucine zipper protein ATHB-13 IPR002913 (START domain), IPR009057 (Homeodomain-like), IPR013978 (MEKHLA), IPR023393 (START-like domain) GO:0003677 (DNA binding), GO:0008289 (lipid binding)
nbe-miR166i-3p-2	Niben101Scf01374g07001.1	2	985	1005	UCGGACCAGGCUUCCUUCCUC	CUGGAAUGAAGCCUGGUCCGG	Cleavage	sp|Q8LC03|ATB13_ARATH *-*- Homeobox-leucine zipper protein ATHB-13 IPR002913 (START domain), IPR009057 (Homeodomain-like), IPR013978 (MEKHLA), IPR023393 (START-like domain) GO:0003677 (DNA binding), GO:0008289 (lipid binding)
nbe-miR166i-3p-2	Niben101Scf00013g01005.1	2	1418	1438	UCGGACCAGGCUUCCUUCCUC	CUGGAAUGAAGCCUGGUCCGG	Cleavage	sp|Q8LC03|ATB13_ARATH *-*- Homeobox-leucine zipper protein ATHB-13 IPR002913 (START domain), IPR009057 (Homeodomain-like), IPR013978 (MEKHLA), IPR023393 (START-like domain) GO:0003677 (DNA binding), GO:0008289 (lipid binding)
nbe-miR166i-3p-2	Niben101Scf07851g02001.1	3	1001	1021	UCGGACCAGGCUUCCUUCCUC	CUGGGAUGAAGCCUGGUCCGG	Cleavage	sp|Q8LC03|ATB13_ARATH *-*- Homeobox-leucine zipper protein ATHB-13 IPR002913 (START domain), IPR009057 (Homeodomain-like), IPR013978 (MEKHLA), IPR023393 (START-like domain) GO:0003677 (DNA binding), GO:0008289 (lipid binding)
nbe-miR166i-3p-2	Niben101Scf01759g04007.1	3	1742	1762	UCGGACCAGGCUUCCUUCCUC	CUGGGAUGAAGCCUGGUCCGG	Cleavage	sp|Q8LC03|ATB13_ARATH *-*- Homeobox-leucine zipper protein ATHB-13 IPR002913 (START domain), IPR009057 (Homeodomain-like), IPR013978 (MEKHLA), IPR023393 (START-like domain) GO:0003677 (DNA binding), GO:0008289 (lipid binding)
nbe-miR166i-3p-2	Niben101Scf01611g00004.1	3	1115	1135	UCGGACCAGGCUUCCUUCCUC	CUGGGAUGAAGCCUGGUCCGG	Cleavage	sp|Q8LFD3|ATB23_ARATH *-*- Homeobox-leucine zipper protein ATHB-23 IPR002913 (START domain), IPR009057 (Homeodomain-like), IPR023393 (START-like domain) GO:0003677 (DNA binding), GO:0008289 (lipid binding)
nbe-miR168	Niben101Scf00887g01007.1	2.5	613	633	UCGCUUGGUGCAGAUCGGGAC	CACCCGAGCUGCACCAAGCUA	Cleavage	sp|Q7XSA2|AGO1B_ORYSJ *-*- Protein argonaute 1B IPR003100 (PAZ domain), IPR012337 (Ribonuclease H-like domain), IPR014811 (Domain of unknown function DUF1785), IPR024357 (Argonaut, glycine-rich domain) GO:0003676 (nucleic acid binding), GO:0005515 (protein binding)	-0.646318	-0.365434	0.329368
nbe-miR168	Niben101Scf08137g02022.1	2.5	1222	1242	UCGCUUGGUGCAGAUCGGGAC	CACCCGAGCUGCACCAAGCUA	Cleavage	sp|Q7XSA2|AGO1B_ORYSJ *-*- Protein argonaute 1B IPR003100 (PAZ domain), IPR012337 (Ribonuclease H-like domain), IPR014811 (Domain of unknown function DUF1785), IPR024357 (Argonaut, glycine-rich domain) GO:0003676 (nucleic acid binding), GO:0005515 (protein binding)	-0.646318	-0.365434	0.329368
nbe-miR168a-1	Niben101Scf00887g01007.1	2.5	613	633	UCGCUUGGUGCAGGUCGGGAC	CACCCGAGCUGCACCAAGCUA	Cleavage	sp|Q7XSA2|AGO1B_ORYSJ *-*- Protein argonaute 1B IPR003100 (PAZ domain), IPR012337 (Ribonuclease H-like domain), IPR014811 (Domain of unknown function DUF1785), IPR024357 (Argonaut, glycine-rich domain) GO:0003676 (nucleic acid binding), GO:0005515 (protein binding)	-0.646318	-0.365434	0.329368
nbe-miR168a-1	Niben101Scf08137g02022.1	2.5	1222	1242	UCGCUUGGUGCAGGUCGGGAC	CACCCGAGCUGCACCAAGCUA	Cleavage	sp|Q7XSA2|AGO1B_ORYSJ *-*- Protein argonaute 1B IPR003100 (PAZ domain), IPR012337 (Ribonuclease H-like domain), IPR014811 (Domain of unknown function DUF1785), IPR024357 (Argonaut, glycine-rich domain) GO:0003676 (nucleic acid binding), GO:0005515 (protein binding)	-0.646318	-0.365434	0.329368
nbe-miR168a-2	Niben101Scf00887g01007.1	2.5	612	633	UCGCUUGGUGCAGGUCGGGACC	GCACCCGAGCUGCACCAAGCUA	Cleavage	sp|Q7XSA2|AGO1B_ORYSJ *-*- Protein argonaute 1B IPR003100 (PAZ domain), IPR012337 (Ribonuclease H-like domain), IPR014811 (Domain of unknown function DUF1785), IPR024357 (Argonaut, glycine-rich domain) GO:0003676 (nucleic acid binding), GO:0005515 (protein binding)	-0.646318	-0.365434	0.329368
nbe-miR168a-2	Niben101Scf08137g02022.1	2.5	1221	1242	UCGCUUGGUGCAGGUCGGGACC	GCACCCGAGCUGCACCAAGCUA	Cleavage	sp|Q7XSA2|AGO1B_ORYSJ *-*- Protein argonaute 1B IPR003100 (PAZ domain), IPR012337 (Ribonuclease H-like domain), IPR014811 (Domain of unknown function DUF1785), IPR024357 (Argonaut, glycine-rich domain) GO:0003676 (nucleic acid binding), GO:0005515 (protein binding)	-0.646318	-0.365434	0.329368
nbe-miR168d	Niben101Scf01571g04001.1	2.5	358	378	UCGCUUGGUGCAGGUCGGGAA	UACCCGAGCUGCACCAAGCAA	Cleavage	sp|O04379|AGO1_ARATH *-*- Protein argonaute 1 IPR003100 (PAZ domain), IPR012337 (Ribonuclease H-like domain), IPR014811 (Domain of unknown function DUF1785), IPR024357 (Argonaut, glycine-rich domain) GO:0003676 (nucleic acid binding), GO:0005515 (protein binding)
nbe-miR168d	Niben101Scf01571g04001.1	2.5	712	732	UCGCUUGGUGCAGGUCGGGAA	UACCCGAGCUGCACCAAGCAA	Cleavage	sp|O04379|AGO1_ARATH *-*- Protein argonaute 1 IPR003100 (PAZ domain), IPR012337 (Ribonuclease H-like domain), IPR014811 (Domain of unknown function DUF1785), IPR024357 (Argonaut, glycine-rich domain) GO:0003676 (nucleic acid binding), GO:0005515 (protein binding)
nbe-miR168d	Niben101Scf05146g06007.1	2.5	626	646	UCGCUUGGUGCAGGUCGGGAA	UACCCGAGCUGCACCAAGCAA	Cleavage	sp|Q7XSA2|AGO1B_ORYSJ *-*- Protein argonaute 1B IPR003100 (PAZ domain), IPR012337 (Ribonuclease H-like domain), IPR014811 (Domain of unknown function DUF1785), IPR024357 (Argonaut, glycine-rich domain) GO:0003676 (nucleic acid binding), GO:0005515 (protein binding)	-0.646318	-0.365434	0.329368
nbe-miR168d	Niben101Scf00887g01007.1	2.5	613	633	UCGCUUGGUGCAGGUCGGGAA	CACCCGAGCUGCACCAAGCUA	Cleavage	sp|Q7XSA2|AGO1B_ORYSJ *-*- Protein argonaute 1B IPR003100 (PAZ domain), IPR012337 (Ribonuclease H-like domain), IPR014811 (Domain of unknown function DUF1785), IPR024357 (Argonaut, glycine-rich domain) GO:0003676 (nucleic acid binding), GO:0005515 (protein binding)	-0.646318	-0.365434	0.329368
nbe-miR168d	Niben101Scf08137g02022.1	2.5	1222	1242	UCGCUUGGUGCAGGUCGGGAA	CACCCGAGCUGCACCAAGCUA	Cleavage	sp|Q7XSA2|AGO1B_ORYSJ *-*- Protein argonaute 1B IPR003100 (PAZ domain), IPR012337 (Ribonuclease H-like domain), IPR014811 (Domain of unknown function DUF1785), IPR024357 (Argonaut, glycine-rich domain) GO:0003676 (nucleic acid binding), GO:0005515 (protein binding)	-0.646318	-0.365434	0.329368
nbe-miR171c-5p-1	Niben101Scf08998g02001.1	2.5	1811	1831	AUAUUGGUGCGGUUCAAUUAG	GGAAUUGAACCUCACCAAUAA	Translation	emb|CDX99035.1| *-*- BnaC09g48000D [Brassica napus]
nbe-miR171c-5p-2	Niben101Scf02085g17002.1	2.5	35	55	CGGGAUAUUGGUGCGGUUCAA	UCGAGCCGCACCACUAUCCCG	Cleavage	Unknown protein
nbe-miR171c-p3-4	Niben101Scf03599g01007.1	2.5	1231	1253	UUGAGCCGUGCCAAUAUCUCAAA	CAAGGGAUAUUGGCGCGGCUCAA	Cleavage	AT4G00150.1 *-*- GRAS family transcription factor LENGTH=558 IPR005202 (Transcription factor GRAS)
nbe-miR171c-p3-4	Niben101Scf03337g06007.1	2.5	1225	1247	UUGAGCCGUGCCAAUAUCUCAAA	CAAGGGAUAUUGGCGCGGCUCAA	Cleavage	AT4G00150.1 *-*- GRAS family transcription factor LENGTH=558 IPR005202 (Transcription factor GRAS)
nbe-miR171c-p3-4	Niben101Scf00317g11002.1	2.5	778	800	UUGAGCCGUGCCAAUAUCUCAAA	CAAAUGAUAUUGGCGCGGCUCAA	Cleavage	AT4G00150.1 *-*- GRAS family transcription factor LENGTH=558 IPR005202 (Transcription factor GRAS)
nbe-miR171c-p3-4	Niben101Scf09790g00012.1	2.5	835	857	UUGAGCCGUGCCAAUAUCUCAAA	CAAAUGAUAUUGGCGCGGCUCAA	Cleavage	AT4G00150.1 *-*- GRAS family transcription factor LENGTH=558 IPR005202 (Transcription factor GRAS)
nbe-miR171c-p3-4	Niben101Scf00317g11013.1	2.5	1108	1130	UUGAGCCGUGCCAAUAUCUCAAA	CAAAUGAUAUUGGCGCGGCUCAA	Cleavage	AT4G00150.1 *-*- GRAS family transcription factor LENGTH=558 IPR005202 (Transcription factor GRAS)
nbe-miR171c-p3-4	Niben101Scf09790g00019.1	2.5	1129	1151	UUGAGCCGUGCCAAUAUCUCAAA	CAAAUGAUAUUGGCGCGGCUCAA	Cleavage	AT4G00150.1 *-*- GRAS family transcription factor LENGTH=558 IPR005202 (Transcription factor GRAS)
nbe-miR171c-p3-4	Niben101Scf03072g03007.1	2	448	470	UUGAGCCGUGCCAAUAUCUCAAA	CAUGUGAUACUGGCACGGCUCAA	Cleavage	AT4G36710.1 *-*- GRAS family transcription factor LENGTH=486 IPR005202 (Transcription factor GRAS)
nbe-miR171c-p3-4	Niben101Scf03693g08008.1	2	601	623	UUGAGCCGUGCCAAUAUCUCAAA	CAUGUGAUACUGGCACGGCUCAA	Cleavage	AT4G36710.1 *-*- GRAS family transcription factor LENGTH=486 IPR005202 (Transcription factor GRAS)
nbe-miR171d-p3	Niben101Scf01817g02003.1	2.5	3779	3800	UUGAGCCAUGCCAAUAUCUCAC	AGGAUAUAUUGGCAUGGCUCUA	Cleavage	sp|Q54U44|ABCCC_DICDI *-*- ABC transporter C family member 12 IPR003439 (ABC transporter-like), IPR011527 (ABC transporter type 1, transmembrane domain), IPR027417 (P-loop containing nucleoside triphosphate hydrolase) GO:0005524 (ATP binding), GO:0006810 (transport), GO:0016021 (integral component of membrane), GO:0016887 (ATPase activity), GO:0042626 (ATPase activity, coupled to transmembrane mo…
nbe-miR172d-p5-1	Niben101Scf01980g07017.1	2.5	606	626	GUAGCAUCAUCAAGAUUCACA	UGUGGAUCUUGAAGAUGCUAC	Cleavage	ref|NP_001052354.1| *-*- product [Oryza sativa Japonica Group] IPR013830 (SGNH hydrolase-type esterase domain)
nbe-miR172d-p5-1	Niben101Scf02751g04008.1	2.5	621	641	GUAGCAUCAUCAAGAUUCACA	UGUGGAUCUUGAAGAUGCUAC	Cleavage	ref|NP_001052354.1| *-*- product [Oryza sativa Japonica Group] IPR013830 (SGNH hydrolase-type esterase domain)
nbe-miR172d-p5-1	Niben101Scf01435g00003.1	2	591	611	GUAGCAUCAUCAAGAUUCACA	AAUGAAGCUUGAUGAUGCUAA	Cleavage	sp|F4I878|BLT_ARATH *-*- Protein BRANCHLESS TRICHOME
nbe-miR172d-p5-1	Niben101Scf07423g01003.1	2.5	75	95	GUAGCAUCAUCAAGAUUCACA	UGAGAAUCUUGAUGAUGCUGC	Cleavage	Unknown protein
nbe-miR1919-p5	Niben101Scf04663g00007.1	0	252	274	UGUCGCAGAUGACUUUCGCCCUU	AUAUGCGAAAGUCAUCUGCGACA	Cleavage	ref|XP_002514353.1| *-*- conserved hypothetical protein [Ricinus communis] gb|EEF48307.1| conserved hypothetical protein [Ricinus communis]
nbe-miR1919-p5	Niben101Scf02655g01001.1	0	483	505	UGUCGCAGAUGACUUUCGCCCUU	AUAUGCGAAAGUCAUCUGCGACA	Cleavage	ref|XP_002514353.1| *-*- conserved hypothetical protein [Ricinus communis] gb|EEF48307.1| conserved hypothetical protein [Ricinus communis]
nbe-miR390a	Niben101Scf04400g04011.1	2.5	901	921	AAGCUCAGGAGGGAUAGCACC	GGUGCUAUCCCUUCUGAGCUA	Cleavage	AT3G02130.1 *-** receptor-like protein kinase 2 LENGTH=1151 IPR001611 (Leucine-rich repeat), IPR003591 (Leucine-rich repeat, typical subtype), IPR011009 (Protein kinase-like domain), IPR013210 (Leucine-rich repeat-containing N-terminal, type 2), IPR013320 (Concanavalin A-like lectin/glucanase domain) GO:0004672 (protein kinase activity), GO:0004674 (protein serine/threonine kinase activity), GO:0…
nbe-miR390a	Niben101Scf13942g00026.1	2.5	1172	1192	AAGCUCAGGAGGGAUAGCACC	UCUGCUUUCCCUUCUGAGCUU	Cleavage	ref|WP_032852534.1| *-*- acetyl-CoA carboxylase [Bacteroides sp. 3_1_23] IPR007934 (Alpha-L-arabinofuranosidase B, arabinose-binding domain), IPR012878 (Protein of unknown function DUF1680) GO:0046373 (L-arabinose metabolic process), GO:0046556 (alpha-L-arabinofuranosidase activity)
nbe-miR390a-p5	Niben101Scf07722g01002.1	3	146	166	UAAGAAGAAUAAGCUCAGGAU	AUGCAGAGCUUAUUCUUCUUC	Cleavage	sp|Q2JW78|DNAJ_SYNJA *-*- Chaperone protein DnaJ IPR001623 (DnaJ domain)
nbe-miR390a-p5	Niben101Scf01182g06006.1	2.5	422	442	UAAGAAGAAUAAGCUCAGGAU	AGCCUGUGCUUAUUGUUCUUA	Cleavage	sp|Q8BR27|F214B_MOUSE *-*- Protein FAM214B IPR025261 (Domain of unknown function DUF4210)
nbe-miR390b	Niben101Scf07184g02002.1	3	157	177	AAGCUCAGGAGGGAUAGCGCC	UUGUCUAUCCCUCCUGAGCUA	Cleavage	Unknown protein
nbe-miR390b-p3	Niben101Scf07722g01002.1	3	146	166	UAAGAAGAAUAAGCUCAGGAG	AUGCAGAGCUUAUUCUUCUUC	Cleavage	sp|Q2JW78|DNAJ_SYNJA *-*- Chaperone protein DnaJ IPR001623 (DnaJ domain)
nbe-miR390b-p3	Niben101Scf01182g06006.1	2.5	422	442	UAAGAAGAAUAAGCUCAGGAG	AGCCUGUGCUUAUUGUUCUUA	Cleavage	sp|Q8BR27|F214B_MOUSE *-*- Protein FAM214B IPR025261 (Domain of unknown function DUF4210)
nbe-miR390b-p3	Niben101Scf03135g00003.1	3	2533	2553	UAAGAAGAAUAAGCUCAGGAG	CUCUCAAGCUUAUUCUUCUUA	Cleavage	sp|Q9T048|DRL27_ARATH *-*- Disease resistance protein IPR002182 (NB-ARC), IPR027417 (P-loop containing nucleoside triphosphate hydrolase) GO:0043531 (ADP binding)
nbe-miR390c-p3	Niben101Scf03202g02006.1	2	1648	1668	CGCUAUCCAUCCUGAGUUUCA	GGAAAGCCAGGAUGGAUAGCG	Cleavage	sp|Q9M390|PTR1_ARATH *-*- Protein NRT1/ PTR FAMILY 8.1 IPR000109 (Proton-dependent oligopeptide transporter family), IPR020846 (Major facilitator superfamily domain) GO:0005215 (transporter activity), GO:0006810 (transport), GO:0006857 (oligopeptide transport), GO:0016020 (membrane)
nbe-miR393a-5p-2	Niben101Scf04271g03003.1	1	1689	1709	UCCAAAGGGAUCGCAUUGAUU	AGACAAUGCGAUCCCUUUGGA	Cleavage	sp|Q570C0|TIR1_ARATH *-*- Protein TRANSPORT INHIBITOR RESPONSE 1 IPR001810 (F-box domain), IPR006553 (Leucine-rich repeat, cysteine-containing subtype) GO:0005515 (protein binding)	-0.861388	0.950048	1.8627
nbe-miR393a-5p-2	Niben101Scf00823g01010.1	1	1533	1553	UCCAAAGGGAUCGCAUUGAUU	AGACAAUGCGAUCCCUUUGGA	Cleavage	sp|Q570C0|TIR1_ARATH *-*- Protein TRANSPORT INHIBITOR RESPONSE 1 IPR001810 (F-box domain), IPR006553 (Leucine-rich repeat, cysteine-containing subtype) GO:0005515 (protein binding)	-0.861388	0.950048	1.8627
nbe-miR393a-5p-2	Niben101Scf10628g00010.1	1	2071	2091	UCCAAAGGGAUCGCAUUGAUU	AGACAAUGCGAUCCCUUUGGA	Cleavage	sp|Q7XVM8|TIR1B_ORYSJ *-*- Transport inhibitor response 1-like protein IPR001810 (F-box domain), IPR006553 (Leucine-rich repeat, cysteine-containing subtype) GO:0005515 (protein binding)
nbe-miR393a-5p-2	Niben101Scf26545g00001.1	1	2208	2228	UCCAAAGGGAUCGCAUUGAUU	AGACAAUGCGAUCCCUUUGGA	Cleavage	sp|Q7XVM8|TIR1B_ORYSJ *-*- Transport inhibitor response 1-like protein IPR001810 (F-box domain), IPR006553 (Leucine-rich repeat, cysteine-containing subtype) GO:0005515 (protein binding)
nbe-miR393a-5p-2	Niben101Scf32362g00001.1	1	395	415	UCCAAAGGGAUCGCAUUGAUU	AGACAAUGCGAUCCCUUUGGA	Cleavage	sp|Q9LPW7|AFB3_ARATH *-*- Protein AUXIN SIGNALING F-BOX 3	0.223736	0.705105	0.529892
nbe-miR396a-2	Niben101Scf06042g01001.1	3	580	601	UUCCACA-GCUUUCUUGAACAA	CCGUUCAAGAAAGCCUGUGGAA	Cleavage	sp|A2XA73|GRF1_ORYSI --*- Growth-regulating factor 1
nbe-miR396a-2	Niben101Scf07206g01006.1	3	944	965	UUCCACA-GCUUUCUUGAACAA	UCGUUCAAGAAAGCCUGUGGAA	Cleavage	sp|O81001|GRF1_ARATH *-*- Growth-regulating factor 1
nbe-miR396a-2	Niben101Scf05610g03025.1	3	988	1009	UUCCACA-GCUUUCUUGAACAA	UCGUUCAAGAAAGCCUGUGGAA	Cleavage	sp|O81001|GRF1_ARATH *-*- Growth-regulating factor 1 IPR014977 (WRC), IPR014978 (Glutamine-Leucine-Glutamine, QLQ) GO:0005524 (ATP binding), GO:0005634 (nucleus), GO:0006355 (regulation of transcription, DNA-templated), GO:0016818 (hydrolase activity, acting on acid anhydrides, in phosphorus-containing anhydrides)
nbe-miR396a-2	Niben101Scf01863g07004.1	3	1309	1330	UUCCACA-GCUUUCUUGAACAA	UCGUUCAAGAAAGCCUGUGGAA	Cleavage	sp|O81001|GRF1_ARATH *-*- Growth-regulating factor 1 IPR014977 (WRC), IPR014978 (Glutamine-Leucine-Glutamine, QLQ) GO:0005524 (ATP binding), GO:0005634 (nucleus), GO:0006355 (regulation of transcription, DNA-templated), GO:0016818 (hydrolase activity, acting on acid anhydrides, in phosphorus-containing anhydrides)
nbe-miR396a-2	Niben101Scf03927g01003.1	3	1944	1965	UUCCACAGCUUUCUUGA-ACAA	UGGUGUAAAGAAAGCUGUGGAA	Cleavage	sp|P37278|ATCL_SYNE7 *-** Calcium-transporting ATPase IPR001757 (P-type ATPase), IPR023214 (HAD-like domain), IPR023298 (P-type ATPase, transmembrane domain) GO:0000166 (nucleotide binding), GO:0005388 (calcium-transporting ATPase activity), GO:0005524 (ATP binding), GO:0016020 (membrane), GO:0016021 (integral component of membrane), GO:0046872 (metal ion binding), GO:0070588 (calcium ion transme…
nbe-miR396a-2	Niben101Scf03419g10007.1	3	1169	1190	UUCCACA-GCUUUCUUGAACAA	UCGUUCAAGAAAGCCUGUGGAA	Cleavage	sp|Q6AWY3|GRF6_ORYSJ *-*- Growth-regulating factor 6 IPR014977 (WRC), IPR014978 (Glutamine-Leucine-Glutamine, QLQ) GO:0005524 (ATP binding), GO:0005634 (nucleus), GO:0006355 (regulation of transcription, DNA-templated), GO:0016818 (hydrolase activity, acting on acid anhydrides, in phosphorus-containing anhydrides)	0.465098	4.83091	4.43543
nbe-miR396a-2	Niben101Scf01774g07007.1	3	1166	1187	UUCCACA-GCUUUCUUGAACAA	UCGUUCAAGAAAGCCUGUGGAA	Cleavage	sp|Q6AWY3|GRF6_ORYSJ *-*- Growth-regulating factor 6 IPR014977 (WRC), IPR014978 (Glutamine-Leucine-Glutamine, QLQ) GO:0005524 (ATP binding), GO:0005634 (nucleus), GO:0006355 (regulation of transcription, DNA-templated), GO:0016818 (hydrolase activity, acting on acid anhydrides, in phosphorus-containing anhydrides)	0.465098	4.83091	4.43543
nbe-miR396a-2	Niben101Scf01145g03002.1	3	264	285	UUCCACA-GCUUUCUUGAACAA	CCGUUCAAGAAAGCCUGUGGAA	Cleavage	sp|Q6AWY4|GRF5_ORYSJ *-*- Growth-regulating factor 5 IPR014977 (WRC)
nbe-miR396a-2	Niben101Scf04398g06011.1	3	689	710	UUCCACA-GCUUUCUUGAACAA	CCGUUCAAGAAAGCCUGUGGAA	Cleavage	sp|Q6AWY6|GRF3_ORYSJ *-*- Growth-regulating factor 3 IPR014977 (WRC), IPR014978 (Glutamine-Leucine-Glutamine, QLQ) GO:0005524 (ATP binding), GO:0005634 (nucleus), GO:0006355 (regulation of transcription, DNA-templated), GO:0016818 (hydrolase activity, acting on acid anhydrides, in phosphorus-containing anhydrides)
nbe-miR396a-2	Niben101Scf02759g01004.1	3	805	826	UUCCACA-GCUUUCUUGAACAA	CCGUUCAAGAAAGCCUGUGGAA	Cleavage	sp|Q6AWY6|GRF3_ORYSJ *-*- Growth-regulating factor 3 IPR014977 (WRC), IPR014978 (Glutamine-Leucine-Glutamine, QLQ) GO:0005524 (ATP binding), GO:0005634 (nucleus), GO:0006355 (regulation of transcription, DNA-templated), GO:0016818 (hydrolase activity, acting on acid anhydrides, in phosphorus-containing anhydrides)
nbe-miR396a-2	Niben101Scf03584g06024.1	3	687	708	UUCCACA-GCUUUCUUGAACAA	CCGUUCAAGAAAGCAUGUGGAA	Cleavage	sp|Q6AWY6|GRF3_ORYSJ *-*- Growth-regulating factor 3 IPR014977 (WRC), IPR014978 (Glutamine-Leucine-Glutamine, QLQ) GO:0005524 (ATP binding), GO:0005634 (nucleus), GO:0006355 (regulation of transcription, DNA-templated), GO:0016818 (hydrolase activity, acting on acid anhydrides, in phosphorus-containing anhydrides)
nbe-miR396a-2	Niben101Scf09130g00007.1	3	688	709	UUCCACA-GCUUUCUUGAACAA	CCGUUCAAGAAAGCAUGUGGAA	Cleavage	sp|Q6AWY6|GRF3_ORYSJ *-*- Growth-regulating factor 3 IPR014977 (WRC), IPR014978 (Glutamine-Leucine-Glutamine, QLQ) GO:0005524 (ATP binding), GO:0005634 (nucleus), GO:0006355 (regulation of transcription, DNA-templated), GO:0016818 (hydrolase activity, acting on acid anhydrides, in phosphorus-containing anhydrides)
nbe-miR396a-2	Niben101Scf01437g03008.1	3	385	406	UUCCACA-GCUUUCUUGAACAA	CCGUUCAAGAAAGCCUGUGGAA	Cleavage	sp|Q6ZIK5|GRF4_ORYSJ *-*- Growth-regulating factor 4 IPR014977 (WRC), IPR014978 (Glutamine-Leucine-Glutamine, QLQ) GO:0005524 (ATP binding), GO:0005634 (nucleus), GO:0006355 (regulation of transcription, DNA-templated), GO:0016818 (hydrolase activity, acting on acid anhydrides, in phosphorus-containing anhydrides)
nbe-miR396a-2	Niben101Scf08535g02004.1	3	363	384	UUCCACA-GCUUUCUUGAACAA	CCGUUCAAGAAAGCCUGUGGAA	Cleavage	sp|Q8L8A6|GRF5_ARATH *-*- Growth-regulating factor 5 IPR014977 (WRC), IPR014978 (Glutamine-Leucine-Glutamine, QLQ) GO:0005524 (ATP binding), GO:0005634 (nucleus), GO:0006355 (regulation of transcription, DNA-templated), GO:0016818 (hydrolase activity, acting on acid anhydrides, in phosphorus-containing anhydrides)
nbe-miR396a-2	Niben101Scf04018g04009.1	3	425	446	UUCCACA-GCUUUCUUGAACAA	CCGUUCAAGAAAGCCUGUGGAA	Cleavage	sp|Q8L8A6|GRF5_ARATH *-*- Growth-regulating factor 5 IPR014977 (WRC), IPR014978 (Glutamine-Leucine-Glutamine, QLQ) GO:0005524 (ATP binding), GO:0005634 (nucleus), GO:0006355 (regulation of transcription, DNA-templated), GO:0016818 (hydrolase activity, acting on acid anhydrides, in phosphorus-containing anhydrides)
nbe-miR396a-2	Niben101Scf08535g02005.1	3	466	487	UUCCACA-GCUUUCUUGAACAA	CCGUUCAAGAAAGCCUGUGGAA	Cleavage	sp|Q8L8A6|GRF5_ARATH *-*- Growth-regulating factor 5 IPR014977 (WRC), IPR014978 (Glutamine-Leucine-Glutamine, QLQ) GO:0005524 (ATP binding), GO:0005634 (nucleus), GO:0006355 (regulation of transcription, DNA-templated), GO:0016818 (hydrolase activity, acting on acid anhydrides, in phosphorus-containing anhydrides)
nbe-miR396a-2	Niben101Scf14022g01008.1	3	459	480	UUCCACA-GCUUUCUUGAACAA	CCGUUCAAGAAAGCCUGUGGAA	Cleavage	sp|Q8L8A6|GRF5_ARATH *-*- Growth-regulating factor 5 IPR014977 (WRC), IPR014978 (Glutamine-Leucine-Glutamine, QLQ) GO:0005524 (ATP binding), GO:0005634 (nucleus), GO:0006355 (regulation of transcription, DNA-templated), GO:0016818 (hydrolase activity, acting on acid anhydrides, in phosphorus-containing anhydrides)
nbe-miR396a-2	Niben101Scf14022g01008.1	3	1106	1127	UUCCACA-GCUUUCUUGAACAA	CCGUUCAAGAAAGCCUGUGGAA	Cleavage	sp|Q8L8A6|GRF5_ARATH *-*- Growth-regulating factor 5 IPR014977 (WRC), IPR014978 (Glutamine-Leucine-Glutamine, QLQ) GO:0005524 (ATP binding), GO:0005634 (nucleus), GO:0006355 (regulation of transcription, DNA-templated), GO:0016818 (hydrolase activity, acting on acid anhydrides, in phosphorus-containing anhydrides)
nbe-miR396a-2	Niben101Scf02897g02017.1	3	802	823	UUCCACA-GCUUUCUUGAACAA	CCGUUCAAGAAAGCCUGUGGAA	Cleavage	sp|Q8L8A7|GRF4_ARATH *-*- Growth-regulating factor 4 IPR014977 (WRC)
nbe-miR396a-2	Niben101Scf05644g01001.1	3	619	640	UUCCACA-GCUUUCUUGAACAA	CCGUUCAAGAAAGCCUGUGGAA	Cleavage	sp|Q8L8A7|GRF4_ARATH *-*- Growth-regulating factor 4 IPR014977 (WRC), IPR014978 (Glutamine-Leucine-Glutamine, QLQ) GO:0005524 (ATP binding), GO:0005634 (nucleus), GO:0006355 (regulation of transcription, DNA-templated), GO:0016818 (hydrolase activity, acting on acid anhydrides, in phosphorus-containing anhydrides)
nbe-miR396a-2	Niben101Scf01121g00005.1	3	837	858	UUCCACA-GCUUUCUUGAACAA	CCGUUCAAGAAAGCCUGUGGAA	Cleavage	sp|Q8L8A7|GRF4_ARATH *-*- Growth-regulating factor 4 IPR014977 (WRC), IPR014978 (Glutamine-Leucine-Glutamine, QLQ) GO:0005524 (ATP binding), GO:0005634 (nucleus), GO:0006355 (regulation of transcription, DNA-templated), GO:0016818 (hydrolase activity, acting on acid anhydrides, in phosphorus-containing anhydrides)
nbe-miR396a-2	Niben101Scf04813g00009.1	3	914	935	UUCCAC-AGCUUUCUUGAACAA	UCGUUCAAGAAAGCUUGUGGAA	Cleavage	sp|Q8S9M3|GRF9_ARATH *-*- Growth-regulating factor 9 IPR014977 (WRC), IPR014978 (Glutamine-Leucine-Glutamine, QLQ) GO:0005524 (ATP binding), GO:0005634 (nucleus), GO:0006355 (regulation of transcription, DNA-templated), GO:0016818 (hydrolase activity, acting on acid anhydrides, in phosphorus-containing anhydrides)
nbe-miR396a-2	Niben101Scf13206g00003.1	3	944	965	UUCCAC-AGCUUUCUUGAACAA	UCGUUCAAGAAAGCUUGUGGAA	Cleavage	sp|Q8S9M3|GRF9_ARATH *-*- Growth-regulating factor 9 IPR014977 (WRC), IPR014978 (Glutamine-Leucine-Glutamine, QLQ) GO:0005524 (ATP binding), GO:0005634 (nucleus), GO:0006355 (regulation of transcription, DNA-templated), GO:0016818 (hydrolase activity, acting on acid anhydrides, in phosphorus-containing anhydrides)
nbe-miR396a-2	Niben101Scf01109g00006.1	3	837	858	UUCCACA-GCUUUCUUGAACAA	CCGUUCAAGAAAGCAUGUGGAA	Cleavage	sp|Q9FJB8|GRF7_ARATH *-*- Growth-regulating factor 7 IPR014977 (WRC), IPR014978 (Glutamine-Leucine-Glutamine, QLQ) GO:0005524 (ATP binding), GO:0005634 (nucleus), GO:0006355 (regulation of transcription, DNA-templated), GO:0016818 (hydrolase activity, acting on acid anhydrides, in phosphorus-containing anhydrides)
nbe-miR396a-2	Niben101Scf05217g02001.1	1	1	21	UUCCACAGCUUUCUUGAACAA	AUGAUCAAGAAAGCUGUGGAA	Cleavage	sp|Q9LSF7|Y3518_ARATH --*- B3 domain-containing protein IPR005508 (B3 domain-containing protein)
nbe-miR396a-2	Niben101Scf04185g04005.1	1	322	342	UUCCACAGCUUUCUUGAACAA	AUGAUCAAGAAAGCUGUGGAA	Cleavage	sp|Q9LSF7|Y3518_ARATH *-*- B3 domain-containing protein IPR005508 (B3 domain-containing protein), IPR015300 (DNA-binding pseudobarrel domain)
nbe-miR396a-2	Niben101Scf02947g03003.1	1	313	333	UUCCACAGCUUUCUUGAACAA	AUGAUCAAGAAAGCUGUGGAA	Cleavage	sp|Q9LSF7|Y3518_ARATH *-*- B3 domain-containing protein IPR005508 (B3 domain-containing protein), IPR015300 (DNA-binding pseudobarrel domain)
nbe-miR396a-2	Niben101Scf08206g01007.1	3	896	917	UUCCACA-GCUUUCUUGAACAA	CCGUUCAAGAAAGCAUGUGGAA	Cleavage	sp|Q9SU44|GRF8_ARATH *-*- Growth-regulating factor 8 IPR014977 (WRC)
nbe-miR396a-2	Niben101Scf01830g01022.1	3	1031	1052	UUCCACA-GCUUUCUUGAACAA	CCGUUCAAGAAAGCCUGUGGAA	Cleavage	sp|Q9SU44|GRF8_ARATH *-*- Growth-regulating factor 8 IPR014977 (WRC), IPR014978 (Glutamine-Leucine-Glutamine, QLQ) GO:0005524 (ATP binding), GO:0005634 (nucleus), GO:0006355 (regulation of transcription, DNA-templated), GO:0016818 (hydrolase activity, acting on acid anhydrides, in phosphorus-containing anhydrides)
nbe-miR396a-2	Niben101Scf05222g04018.1	3	626	647	UUCCACA-GCUUUCUUGAACAA	CCGUUCAAGAAAGCCUGUGGAA	Cleavage	Unknown protein
nbe-miR396a-3	Niben101Scf07206g01006.1	3	943	965	UUCCACA-GCUUUCUUGAACUUA	AUCGUUCAAGAAAGCCUGUGGAA	Cleavage	sp|O81001|GRF1_ARATH *-*- Growth-regulating factor 1
nbe-miR396a-3	Niben101Scf05610g03025.1	3	987	1009	UUCCACA-GCUUUCUUGAACUUA	AUCGUUCAAGAAAGCCUGUGGAA	Cleavage	sp|O81001|GRF1_ARATH *-*- Growth-regulating factor 1 IPR014977 (WRC), IPR014978 (Glutamine-Leucine-Glutamine, QLQ) GO:0005524 (ATP binding), GO:0005634 (nucleus), GO:0006355 (regulation of transcription, DNA-templated), GO:0016818 (hydrolase activity, acting on acid anhydrides, in phosphorus-containing anhydrides)
nbe-miR396a-3	Niben101Scf01863g07004.1	3	1308	1330	UUCCACA-GCUUUCUUGAACUUA	AUCGUUCAAGAAAGCCUGUGGAA	Cleavage	sp|O81001|GRF1_ARATH *-*- Growth-regulating factor 1 IPR014977 (WRC), IPR014978 (Glutamine-Leucine-Glutamine, QLQ) GO:0005524 (ATP binding), GO:0005634 (nucleus), GO:0006355 (regulation of transcription, DNA-templated), GO:0016818 (hydrolase activity, acting on acid anhydrides, in phosphorus-containing anhydrides)
nbe-miR396a-3	Niben101Scf03927g01003.1	3	1943	1965	UUCCACAGCUUUCUUGA-ACUUA	CUGGUGUAAAGAAAGCUGUGGAA	Cleavage	sp|P37278|ATCL_SYNE7 *-** Calcium-transporting ATPase IPR001757 (P-type ATPase), IPR023214 (HAD-like domain), IPR023298 (P-type ATPase, transmembrane domain) GO:0000166 (nucleotide binding), GO:0005388 (calcium-transporting ATPase activity), GO:0005524 (ATP binding), GO:0016020 (membrane), GO:0016021 (integral component of membrane), GO:0046872 (metal ion binding), GO:0070588 (calcium ion transme…
nbe-miR396a-3	Niben101Scf03419g10007.1	3	1168	1190	UUCCACA-GCUUUCUUGAACUUA	AUCGUUCAAGAAAGCCUGUGGAA	Cleavage	sp|Q6AWY3|GRF6_ORYSJ *-*- Growth-regulating factor 6 IPR014977 (WRC), IPR014978 (Glutamine-Leucine-Glutamine, QLQ) GO:0005524 (ATP binding), GO:0005634 (nucleus), GO:0006355 (regulation of transcription, DNA-templated), GO:0016818 (hydrolase activity, acting on acid anhydrides, in phosphorus-containing anhydrides)	0.465098	4.83091	4.43543
nbe-miR396a-3	Niben101Scf01774g07007.1	3	1165	1187	UUCCACA-GCUUUCUUGAACUUA	AUCGUUCAAGAAAGCCUGUGGAA	Cleavage	sp|Q6AWY3|GRF6_ORYSJ *-*- Growth-regulating factor 6 IPR014977 (WRC), IPR014978 (Glutamine-Leucine-Glutamine, QLQ) GO:0005524 (ATP binding), GO:0005634 (nucleus), GO:0006355 (regulation of transcription, DNA-templated), GO:0016818 (hydrolase activity, acting on acid anhydrides, in phosphorus-containing anhydrides)	0.465098	4.83091	4.43543
nbe-miR396a-3	Niben101Scf05644g01001.1	3	618	640	UUCCACA-GCUUUCUUGAACUUA	GCCGUUCAAGAAAGCCUGUGGAA	Cleavage	sp|Q8L8A7|GRF4_ARATH *-*- Growth-regulating factor 4 IPR014977 (WRC), IPR014978 (Glutamine-Leucine-Glutamine, QLQ) GO:0005524 (ATP binding), GO:0005634 (nucleus), GO:0006355 (regulation of transcription, DNA-templated), GO:0016818 (hydrolase activity, acting on acid anhydrides, in phosphorus-containing anhydrides)
nbe-miR396a-3	Niben101Scf01121g00005.1	3	836	858	UUCCACA-GCUUUCUUGAACUUA	GCCGUUCAAGAAAGCCUGUGGAA	Cleavage	sp|Q8L8A7|GRF4_ARATH *-*- Growth-regulating factor 4 IPR014977 (WRC), IPR014978 (Glutamine-Leucine-Glutamine, QLQ) GO:0005524 (ATP binding), GO:0005634 (nucleus), GO:0006355 (regulation of transcription, DNA-templated), GO:0016818 (hydrolase activity, acting on acid anhydrides, in phosphorus-containing anhydrides)
nbe-miR396a-3	Niben101Scf04813g00009.1	3	913	935	UUCCAC-AGCUUUCUUGAACUUA	GUCGUUCAAGAAAGCUUGUGGAA	Cleavage	sp|Q8S9M3|GRF9_ARATH *-*- Growth-regulating factor 9 IPR014977 (WRC), IPR014978 (Glutamine-Leucine-Glutamine, QLQ) GO:0005524 (ATP binding), GO:0005634 (nucleus), GO:0006355 (regulation of transcription, DNA-templated), GO:0016818 (hydrolase activity, acting on acid anhydrides, in phosphorus-containing anhydrides)
nbe-miR396a-3	Niben101Scf13206g00003.1	3	943	965	UUCCAC-AGCUUUCUUGAACUUA	GUCGUUCAAGAAAGCUUGUGGAA	Cleavage	sp|Q8S9M3|GRF9_ARATH *-*- Growth-regulating factor 9 IPR014977 (WRC), IPR014978 (Glutamine-Leucine-Glutamine, QLQ) GO:0005524 (ATP binding), GO:0005634 (nucleus), GO:0006355 (regulation of transcription, DNA-templated), GO:0016818 (hydrolase activity, acting on acid anhydrides, in phosphorus-containing anhydrides)
nbe-miR396a-3	Niben101Scf01109g00006.1	3	836	858	UUCCACA-GCUUUCUUGAACUUA	CCCGUUCAAGAAAGCAUGUGGAA	Cleavage	sp|Q9FJB8|GRF7_ARATH *-*- Growth-regulating factor 7 IPR014977 (WRC), IPR014978 (Glutamine-Leucine-Glutamine, QLQ) GO:0005524 (ATP binding), GO:0005634 (nucleus), GO:0006355 (regulation of transcription, DNA-templated), GO:0016818 (hydrolase activity, acting on acid anhydrides, in phosphorus-containing anhydrides)
nbe-miR396a-3	Niben101Scf04185g04005.1	3	320	342	UUCCACAGCUUUCUUGAAC-UUA	UGAUGAUCAAGAAAGCUGUGGAA	Cleavage	sp|Q9LSF7|Y3518_ARATH *-*- B3 domain-containing protein IPR005508 (B3 domain-containing protein), IPR015300 (DNA-binding pseudobarrel domain)
nbe-miR396a-3	Niben101Scf02947g03003.1	3	311	333	UUCCACAGCUUUCUUGAAC-UUA	UGAUGAUCAAGAAAGCUGUGGAA	Cleavage	sp|Q9LSF7|Y3518_ARATH *-*- B3 domain-containing protein IPR005508 (B3 domain-containing protein), IPR015300 (DNA-binding pseudobarrel domain)
nbe-miR396a-3	Niben101Scf08206g01007.1	3	895	917	UUCCACA-GCUUUCUUGAACUUA	CCCGUUCAAGAAAGCAUGUGGAA	Cleavage	sp|Q9SU44|GRF8_ARATH *-*- Growth-regulating factor 8 IPR014977 (WRC)
nbe-miR396a-3	Niben101Scf01830g01022.1	3	1030	1052	UUCCACA-GCUUUCUUGAACUUA	CCCGUUCAAGAAAGCCUGUGGAA	Cleavage	sp|Q9SU44|GRF8_ARATH *-*- Growth-regulating factor 8 IPR014977 (WRC), IPR014978 (Glutamine-Leucine-Glutamine, QLQ) GO:0005524 (ATP binding), GO:0005634 (nucleus), GO:0006355 (regulation of transcription, DNA-templated), GO:0016818 (hydrolase activity, acting on acid anhydrides, in phosphorus-containing anhydrides)
nbe-miR396a-3p-1	Niben101Scf02116g00010.1	2.5	476	496	GUUCAAUAAAGCUGUGGGAAG	AUUGCCACAGCUUGAUUGAAC	Cleavage	sp|Q5BJZ6|CI041_RAT *-*- UPF0586 protein C9orf41 homolog IPR012901 (N2227-like), IPR029063 (S-adenosyl-L-methionine-dependent methyltransferase)
nbe-miR396a-3p-2	Niben101Scf03945g00003.1	3	819	839	UUUCAAGAAAGCUGUGGGAAA	GUUUCCGCAGCUUUCUUGAAU	Cleavage	sp|Q8LG03|FB345_ARATH *-*- F-box protein
nbe-miR396a-3p-2	Niben101Scf02658g03020.1	2	2038	2058	UUUCAAGAAAGCUGUGGGAAA	AUUCCAAGAGCUUUCUUGAAA	Cleavage	sp|Q9SCU9|BGA13_ARATH *-*- Beta-galactosidase 13 IPR000922 (D-galactoside/L-rhamnose binding SUEL lectin domain), IPR001944 (Glycoside hydrolase, family 35), IPR017853 (Glycoside hydrolase superfamily) GO:0004553 (hydrolase activity, hydrolyzing O-glycosyl compounds), GO:0005975 (carbohydrate metabolic process), GO:0030246 (carbohydrate binding)
nbe-miR396a-3p-2	Niben101Scf06106g01016.1	2	2828	2848	UUUCAAGAAAGCUGUGGGAAA	AUUCCAAGAGCUUUCUUGAAA	Cleavage	sp|Q9SCU9|BGA13_ARATH *-*- Beta-galactosidase 13 IPR000922 (D-galactoside/L-rhamnose binding SUEL lectin domain), IPR001944 (Glycoside hydrolase, family 35), IPR017853 (Glycoside hydrolase superfamily) GO:0004553 (hydrolase activity, hydrolyzing O-glycosyl compounds), GO:0005975 (carbohydrate metabolic process), GO:0030246 (carbohydrate binding)
nbe-miR396a-3p-2	Niben101Scf02025g03006.1	3	2127	2147	UUUCAAGAAAGCUGUGGGAAA	AUUCCAAGAGCUUUCUUGAAG	Cleavage	sp|Q9SCU9|BGA13_ARATH *-*- Beta-galactosidase 13 IPR000922 (D-galactoside/L-rhamnose binding SUEL lectin domain), IPR001944 (Glycoside hydrolase, family 35), IPR017853 (Glycoside hydrolase superfamily) GO:0004553 (hydrolase activity, hydrolyzing O-glycosyl compounds), GO:0005975 (carbohydrate metabolic process), GO:0030246 (carbohydrate binding)
nbe-miR396a-3p-3	Niben101Scf02116g00010.1	2.5	476	495	UUCAAUAAAGCUGUGGGAAG	AUUGCCACAGCUUGAUUGAA	Cleavage	sp|Q5BJZ6|CI041_RAT *-*- UPF0586 protein C9orf41 homolog IPR012901 (N2227-like), IPR029063 (S-adenosyl-L-methionine-dependent methyltransferase)
nbe-miR396a-3p-4	Niben101Scf02116g00010.1	2.5	475	495	UUCAAUAAAGCUGUGGGAAGA	GAUUGCCACAGCUUGAUUGAA	Cleavage	sp|Q5BJZ6|CI041_RAT *-*- UPF0586 protein C9orf41 homolog IPR012901 (N2227-like), IPR029063 (S-adenosyl-L-methionine-dependent methyltransferase)
nbe-miR396b-1	Niben101Scf06163g01018.1	2.5	598	618	UUCCACAGCUUUCUUGAACUU	GUUUUCAAGAAAGCUGUGGCA	Cleavage	AT5G61865.1 *-*- unknown protein; Has 30201 Blast hits to 17322 proteins in 780 species: Archae - 12; Bacteria - 1396; Metazoa - 17338; Fungi - 3422; Plants - 5037; Viruses - 0; Other Eukaryotes - 2996 (source: NCBI BLink). LENGTH=417
nbe-miR396b-1	Niben101Scf07579g02010.1	2.5	626	646	UUCCACAGCUUUCUUGAACUU	GUUUUCAAGAAAGCUGUGGCA	Cleavage	AT5G61865.1 *-*- unknown protein; Has 30201 Blast hits to 17322 proteins in 780 species: Archae - 12; Bacteria - 1396; Metazoa - 17338; Fungi - 3422; Plants - 5037; Viruses - 0; Other Eukaryotes - 2996 (source: NCBI BLink). LENGTH=417
nbe-miR396b-1	Niben101Scf07206g01006.1	3	944	965	UUCCACA-GCUUUCUUGAACUU	UCGUUCAAGAAAGCCUGUGGAA	Cleavage	sp|O81001|GRF1_ARATH *-*- Growth-regulating factor 1
nbe-miR396b-1	Niben101Scf05610g03025.1	3	988	1009	UUCCACA-GCUUUCUUGAACUU	UCGUUCAAGAAAGCCUGUGGAA	Cleavage	sp|O81001|GRF1_ARATH *-*- Growth-regulating factor 1 IPR014977 (WRC), IPR014978 (Glutamine-Leucine-Glutamine, QLQ) GO:0005524 (ATP binding), GO:0005634 (nucleus), GO:0006355 (regulation of transcription, DNA-templated), GO:0016818 (hydrolase activity, acting on acid anhydrides, in phosphorus-containing anhydrides)
nbe-miR396b-1	Niben101Scf01863g07004.1	3	1309	1330	UUCCACA-GCUUUCUUGAACUU	UCGUUCAAGAAAGCCUGUGGAA	Cleavage	sp|O81001|GRF1_ARATH *-*- Growth-regulating factor 1 IPR014977 (WRC), IPR014978 (Glutamine-Leucine-Glutamine, QLQ) GO:0005524 (ATP binding), GO:0005634 (nucleus), GO:0006355 (regulation of transcription, DNA-templated), GO:0016818 (hydrolase activity, acting on acid anhydrides, in phosphorus-containing anhydrides)
nbe-miR396b-1	Niben101Scf03927g01003.1	3	1944	1965	UUCCACAGCUUUCUUGA-ACUU	UGGUGUAAAGAAAGCUGUGGAA	Cleavage	sp|P37278|ATCL_SYNE7 *-** Calcium-transporting ATPase IPR001757 (P-type ATPase), IPR023214 (HAD-like domain), IPR023298 (P-type ATPase, transmembrane domain) GO:0000166 (nucleotide binding), GO:0005388 (calcium-transporting ATPase activity), GO:0005524 (ATP binding), GO:0016020 (membrane), GO:0016021 (integral component of membrane), GO:0046872 (metal ion binding), GO:0070588 (calcium ion transme…
nbe-miR396b-1	Niben101Scf03419g10007.1	3	1169	1190	UUCCACA-GCUUUCUUGAACUU	UCGUUCAAGAAAGCCUGUGGAA	Cleavage	sp|Q6AWY3|GRF6_ORYSJ *-*- Growth-regulating factor 6 IPR014977 (WRC), IPR014978 (Glutamine-Leucine-Glutamine, QLQ) GO:0005524 (ATP binding), GO:0005634 (nucleus), GO:0006355 (regulation of transcription, DNA-templated), GO:0016818 (hydrolase activity, acting on acid anhydrides, in phosphorus-containing anhydrides)
nbe-miR396b-1	Niben101Scf01774g07007.1	3	1166	1187	UUCCACA-GCUUUCUUGAACUU	UCGUUCAAGAAAGCCUGUGGAA	Cleavage	sp|Q6AWY3|GRF6_ORYSJ *-*- Growth-regulating factor 6 IPR014977 (WRC), IPR014978 (Glutamine-Leucine-Glutamine, QLQ) GO:0005524 (ATP binding), GO:0005634 (nucleus), GO:0006355 (regulation of transcription, DNA-templated), GO:0016818 (hydrolase activity, acting on acid anhydrides, in phosphorus-containing anhydrides)
nbe-miR396b-1	Niben101Scf05644g01001.1	3	619	640	UUCCACA-GCUUUCUUGAACUU	CCGUUCAAGAAAGCCUGUGGAA	Cleavage	sp|Q8L8A7|GRF4_ARATH *-*- Growth-regulating factor 4 IPR014977 (WRC), IPR014978 (Glutamine-Leucine-Glutamine, QLQ) GO:0005524 (ATP binding), GO:0005634 (nucleus), GO:0006355 (regulation of transcription, DNA-templated), GO:0016818 (hydrolase activity, acting on acid anhydrides, in phosphorus-containing anhydrides)
nbe-miR396b-1	Niben101Scf01121g00005.1	3	837	858	UUCCACA-GCUUUCUUGAACUU	CCGUUCAAGAAAGCCUGUGGAA	Cleavage	sp|Q8L8A7|GRF4_ARATH *-*- Growth-regulating factor 4 IPR014977 (WRC), IPR014978 (Glutamine-Leucine-Glutamine, QLQ) GO:0005524 (ATP binding), GO:0005634 (nucleus), GO:0006355 (regulation of transcription, DNA-templated), GO:0016818 (hydrolase activity, acting on acid anhydrides, in phosphorus-containing anhydrides)
nbe-miR396b-1	Niben101Scf04813g00009.1	3	914	935	UUCCAC-AGCUUUCUUGAACUU	UCGUUCAAGAAAGCUUGUGGAA	Cleavage	sp|Q8S9M3|GRF9_ARATH *-*- Growth-regulating factor 9 IPR014977 (WRC), IPR014978 (Glutamine-Leucine-Glutamine, QLQ) GO:0005524 (ATP binding), GO:0005634 (nucleus), GO:0006355 (regulation of transcription, DNA-templated), GO:0016818 (hydrolase activity, acting on acid anhydrides, in phosphorus-containing anhydrides)
nbe-miR396b-1	Niben101Scf13206g00003.1	3	944	965	UUCCAC-AGCUUUCUUGAACUU	UCGUUCAAGAAAGCUUGUGGAA	Cleavage	sp|Q8S9M3|GRF9_ARATH *-*- Growth-regulating factor 9 IPR014977 (WRC), IPR014978 (Glutamine-Leucine-Glutamine, QLQ) GO:0005524 (ATP binding), GO:0005634 (nucleus), GO:0006355 (regulation of transcription, DNA-templated), GO:0016818 (hydrolase activity, acting on acid anhydrides, in phosphorus-containing anhydrides)
nbe-miR396b-1	Niben101Scf01109g00006.1	3	837	858	UUCCACA-GCUUUCUUGAACUU	CCGUUCAAGAAAGCAUGUGGAA	Cleavage	sp|Q9FJB8|GRF7_ARATH *-*- Growth-regulating factor 7 IPR014977 (WRC), IPR014978 (Glutamine-Leucine-Glutamine, QLQ) GO:0005524 (ATP binding), GO:0005634 (nucleus), GO:0006355 (regulation of transcription, DNA-templated), GO:0016818 (hydrolase activity, acting on acid anhydrides, in phosphorus-containing anhydrides)
nbe-miR396b-1	Niben101Scf05217g02001.1	1	1	21	UUCCACAGCUUUCUUGAACUU	AUGAUCAAGAAAGCUGUGGAA	Cleavage	sp|Q9LSF7|Y3518_ARATH --*- B3 domain-containing protein IPR005508 (B3 domain-containing protein)
nbe-miR396b-1	Niben101Scf04185g04005.1	1	322	342	UUCCACAGCUUUCUUGAACUU	AUGAUCAAGAAAGCUGUGGAA	Cleavage	sp|Q9LSF7|Y3518_ARATH *-*- B3 domain-containing protein IPR005508 (B3 domain-containing protein), IPR015300 (DNA-binding pseudobarrel domain)
nbe-miR396b-1	Niben101Scf02947g03003.1	1	313	333	UUCCACAGCUUUCUUGAACUU	AUGAUCAAGAAAGCUGUGGAA	Cleavage	sp|Q9LSF7|Y3518_ARATH *-*- B3 domain-containing protein IPR005508 (B3 domain-containing protein), IPR015300 (DNA-binding pseudobarrel domain)
nbe-miR396b-1	Niben101Scf08206g01007.1	3	896	917	UUCCACA-GCUUUCUUGAACUU	CCGUUCAAGAAAGCAUGUGGAA	Cleavage	sp|Q9SU44|GRF8_ARATH *-*- Growth-regulating factor 8 IPR014977 (WRC)
nbe-miR396b-1	Niben101Scf01830g01022.1	3	1031	1052	UUCCACA-GCUUUCUUGAACUU	CCGUUCAAGAAAGCCUGUGGAA	Cleavage	sp|Q9SU44|GRF8_ARATH *-*- Growth-regulating factor 8 IPR014977 (WRC), IPR014978 (Glutamine-Leucine-Glutamine, QLQ) GO:0005524 (ATP binding), GO:0005634 (nucleus), GO:0006355 (regulation of transcription, DNA-templated), GO:0016818 (hydrolase activity, acting on acid anhydrides, in phosphorus-containing anhydrides)
nbe-miR396b-2	Niben101Scf07206g01006.1	3	942	965	UUCCACA-GCUUUCUUGAACUUUU	CAUCGUUCAAGAAAGCCUGUGGAA	Cleavage	sp|O81001|GRF1_ARATH *-*- Growth-regulating factor 1
nbe-miR396b-2	Niben101Scf05610g03025.1	3	986	1009	UUCCACA-GCUUUCUUGAACUUUU	CAUCGUUCAAGAAAGCCUGUGGAA	Cleavage	sp|O81001|GRF1_ARATH *-*- Growth-regulating factor 1 IPR014977 (WRC), IPR014978 (Glutamine-Leucine-Glutamine, QLQ) GO:0005524 (ATP binding), GO:0005634 (nucleus), GO:0006355 (regulation of transcription, DNA-templated), GO:0016818 (hydrolase activity, acting on acid anhydrides, in phosphorus-containing anhydrides)
nbe-miR396b-2	Niben101Scf01863g07004.1	3	1307	1330	UUCCACA-GCUUUCUUGAACUUUU	CAUCGUUCAAGAAAGCCUGUGGAA	Cleavage	sp|O81001|GRF1_ARATH *-*- Growth-regulating factor 1 IPR014977 (WRC), IPR014978 (Glutamine-Leucine-Glutamine, QLQ) GO:0005524 (ATP binding), GO:0005634 (nucleus), GO:0006355 (regulation of transcription, DNA-templated), GO:0016818 (hydrolase activity, acting on acid anhydrides, in phosphorus-containing anhydrides)
nbe-miR396b-2	Niben101Scf03419g10007.1	3	1167	1190	UUCCACA-GCUUUCUUGAACUUUU	CAUCGUUCAAGAAAGCCUGUGGAA	Cleavage	sp|Q6AWY3|GRF6_ORYSJ *-*- Growth-regulating factor 6 IPR014977 (WRC), IPR014978 (Glutamine-Leucine-Glutamine, QLQ) GO:0005524 (ATP binding), GO:0005634 (nucleus), GO:0006355 (regulation of transcription, DNA-templated), GO:0016818 (hydrolase activity, acting on acid anhydrides, in phosphorus-containing anhydrides)
nbe-miR396b-2	Niben101Scf01774g07007.1	3	1164	1187	UUCCACA-GCUUUCUUGAACUUUU	CAUCGUUCAAGAAAGCCUGUGGAA	Cleavage	sp|Q6AWY3|GRF6_ORYSJ *-*- Growth-regulating factor 6 IPR014977 (WRC), IPR014978 (Glutamine-Leucine-Glutamine, QLQ) GO:0005524 (ATP binding), GO:0005634 (nucleus), GO:0006355 (regulation of transcription, DNA-templated), GO:0016818 (hydrolase activity, acting on acid anhydrides, in phosphorus-containing anhydrides)
nbe-miR396b-2	Niben101Scf05644g01001.1	3	617	640	UUCCACA-GCUUUCUUGAACUUUU	AGCCGUUCAAGAAAGCCUGUGGAA	Cleavage	sp|Q8L8A7|GRF4_ARATH *-*- Growth-regulating factor 4 IPR014977 (WRC), IPR014978 (Glutamine-Leucine-Glutamine, QLQ) GO:0005524 (ATP binding), GO:0005634 (nucleus), GO:0006355 (regulation of transcription, DNA-templated), GO:0016818 (hydrolase activity, acting on acid anhydrides, in phosphorus-containing anhydrides)
nbe-miR396b-2	Niben101Scf01121g00005.1	3	835	858	UUCCACA-GCUUUCUUGAACUUUU	AGCCGUUCAAGAAAGCCUGUGGAA	Cleavage	sp|Q8L8A7|GRF4_ARATH *-*- Growth-regulating factor 4 IPR014977 (WRC), IPR014978 (Glutamine-Leucine-Glutamine, QLQ) GO:0005524 (ATP binding), GO:0005634 (nucleus), GO:0006355 (regulation of transcription, DNA-templated), GO:0016818 (hydrolase activity, acting on acid anhydrides, in phosphorus-containing anhydrides)
nbe-miR396b-2	Niben101Scf04813g00009.1	3	912	935	UUCCAC-AGCUUUCUUGAACUUUU	CGUCGUUCAAGAAAGCUUGUGGAA	Cleavage	sp|Q8S9M3|GRF9_ARATH *-*- Growth-regulating factor 9 IPR014977 (WRC), IPR014978 (Glutamine-Leucine-Glutamine, QLQ) GO:0005524 (ATP binding), GO:0005634 (nucleus), GO:0006355 (regulation of transcription, DNA-templated), GO:0016818 (hydrolase activity, acting on acid anhydrides, in phosphorus-containing anhydrides)
nbe-miR396b-2	Niben101Scf13206g00003.1	3	942	965	UUCCAC-AGCUUUCUUGAACUUUU	CGUCGUUCAAGAAAGCUUGUGGAA	Cleavage	sp|Q8S9M3|GRF9_ARATH *-*- Growth-regulating factor 9 IPR014977 (WRC), IPR014978 (Glutamine-Leucine-Glutamine, QLQ) GO:0005524 (ATP binding), GO:0005634 (nucleus), GO:0006355 (regulation of transcription, DNA-templated), GO:0016818 (hydrolase activity, acting on acid anhydrides, in phosphorus-containing anhydrides)
nbe-miR396b-2	Niben101Scf01109g00006.1	3	835	858	UUCCACA-GCUUUCUUGAACUUUU	CCCCGUUCAAGAAAGCAUGUGGAA	Cleavage	sp|Q9FJB8|GRF7_ARATH *-*- Growth-regulating factor 7 IPR014977 (WRC), IPR014978 (Glutamine-Leucine-Glutamine, QLQ) GO:0005524 (ATP binding), GO:0005634 (nucleus), GO:0006355 (regulation of transcription, DNA-templated), GO:0016818 (hydrolase activity, acting on acid anhydrides, in phosphorus-containing anhydrides)
nbe-miR396b-2	Niben101Scf05217g02001.1	1	1	21	UUCCACAGCUUUCUUGAACUU	AUGAUCAAGAAAGCUGUGGAA	Cleavage	sp|Q9LSF7|Y3518_ARATH --*- B3 domain-containing protein IPR005508 (B3 domain-containing protein)
nbe-miR396b-2	Niben101Scf08206g01007.1	3	894	917	UUCCACA-GCUUUCUUGAACUUUU	CCCCGUUCAAGAAAGCAUGUGGAA	Cleavage	sp|Q9SU44|GRF8_ARATH *-*- Growth-regulating factor 8 IPR014977 (WRC)
nbe-miR396b-5p	Niben101Scf07206g01006.1	3	943	965	UUCCACA-GCUUUCUUGAACUUU	AUCGUUCAAGAAAGCCUGUGGAA	Cleavage	sp|O81001|GRF1_ARATH *-*- Growth-regulating factor 1
nbe-miR396b-5p	Niben101Scf05610g03025.1	3	987	1009	UUCCACA-GCUUUCUUGAACUUU	AUCGUUCAAGAAAGCCUGUGGAA	Cleavage	sp|O81001|GRF1_ARATH *-*- Growth-regulating factor 1 IPR014977 (WRC), IPR014978 (Glutamine-Leucine-Glutamine, QLQ) GO:0005524 (ATP binding), GO:0005634 (nucleus), GO:0006355 (regulation of transcription, DNA-templated), GO:0016818 (hydrolase activity, acting on acid anhydrides, in phosphorus-containing anhydrides)
nbe-miR396b-5p	Niben101Scf01863g07004.1	3	1308	1330	UUCCACA-GCUUUCUUGAACUUU	AUCGUUCAAGAAAGCCUGUGGAA	Cleavage	sp|O81001|GRF1_ARATH *-*- Growth-regulating factor 1 IPR014977 (WRC), IPR014978 (Glutamine-Leucine-Glutamine, QLQ) GO:0005524 (ATP binding), GO:0005634 (nucleus), GO:0006355 (regulation of transcription, DNA-templated), GO:0016818 (hydrolase activity, acting on acid anhydrides, in phosphorus-containing anhydrides)
nbe-miR396b-5p	Niben101Scf03419g10007.1	3	1168	1190	UUCCACA-GCUUUCUUGAACUUU	AUCGUUCAAGAAAGCCUGUGGAA	Cleavage	sp|Q6AWY3|GRF6_ORYSJ *-*- Growth-regulating factor 6 IPR014977 (WRC), IPR014978 (Glutamine-Leucine-Glutamine, QLQ) GO:0005524 (ATP binding), GO:0005634 (nucleus), GO:0006355 (regulation of transcription, DNA-templated), GO:0016818 (hydrolase activity, acting on acid anhydrides, in phosphorus-containing anhydrides)
nbe-miR396b-5p	Niben101Scf01774g07007.1	3	1165	1187	UUCCACA-GCUUUCUUGAACUUU	AUCGUUCAAGAAAGCCUGUGGAA	Cleavage	sp|Q6AWY3|GRF6_ORYSJ *-*- Growth-regulating factor 6 IPR014977 (WRC), IPR014978 (Glutamine-Leucine-Glutamine, QLQ) GO:0005524 (ATP binding), GO:0005634 (nucleus), GO:0006355 (regulation of transcription, DNA-templated), GO:0016818 (hydrolase activity, acting on acid anhydrides, in phosphorus-containing anhydrides)
nbe-miR396b-5p	Niben101Scf05644g01001.1	3	618	640	UUCCACA-GCUUUCUUGAACUUU	GCCGUUCAAGAAAGCCUGUGGAA	Cleavage	sp|Q8L8A7|GRF4_ARATH *-*- Growth-regulating factor 4 IPR014977 (WRC), IPR014978 (Glutamine-Leucine-Glutamine, QLQ) GO:0005524 (ATP binding), GO:0005634 (nucleus), GO:0006355 (regulation of transcription, DNA-templated), GO:0016818 (hydrolase activity, acting on acid anhydrides, in phosphorus-containing anhydrides)
nbe-miR396b-5p	Niben101Scf01121g00005.1	3	836	858	UUCCACA-GCUUUCUUGAACUUU	GCCGUUCAAGAAAGCCUGUGGAA	Cleavage	sp|Q8L8A7|GRF4_ARATH *-*- Growth-regulating factor 4 IPR014977 (WRC), IPR014978 (Glutamine-Leucine-Glutamine, QLQ) GO:0005524 (ATP binding), GO:0005634 (nucleus), GO:0006355 (regulation of transcription, DNA-templated), GO:0016818 (hydrolase activity, acting on acid anhydrides, in phosphorus-containing anhydrides)
nbe-miR396b-5p	Niben101Scf04813g00009.1	3	913	935	UUCCAC-AGCUUUCUUGAACUUU	GUCGUUCAAGAAAGCUUGUGGAA	Cleavage	sp|Q8S9M3|GRF9_ARATH *-*- Growth-regulating factor 9 IPR014977 (WRC), IPR014978 (Glutamine-Leucine-Glutamine, QLQ) GO:0005524 (ATP binding), GO:0005634 (nucleus), GO:0006355 (regulation of transcription, DNA-templated), GO:0016818 (hydrolase activity, acting on acid anhydrides, in phosphorus-containing anhydrides)
nbe-miR396b-5p	Niben101Scf13206g00003.1	3	943	965	UUCCAC-AGCUUUCUUGAACUUU	GUCGUUCAAGAAAGCUUGUGGAA	Cleavage	sp|Q8S9M3|GRF9_ARATH *-*- Growth-regulating factor 9 IPR014977 (WRC), IPR014978 (Glutamine-Leucine-Glutamine, QLQ) GO:0005524 (ATP binding), GO:0005634 (nucleus), GO:0006355 (regulation of transcription, DNA-templated), GO:0016818 (hydrolase activity, acting on acid anhydrides, in phosphorus-containing anhydrides)
nbe-miR396b-5p	Niben101Scf01109g00006.1	3	836	858	UUCCACA-GCUUUCUUGAACUUU	CCCGUUCAAGAAAGCAUGUGGAA	Cleavage	sp|Q9FJB8|GRF7_ARATH *-*- Growth-regulating factor 7 IPR014977 (WRC), IPR014978 (Glutamine-Leucine-Glutamine, QLQ) GO:0005524 (ATP binding), GO:0005634 (nucleus), GO:0006355 (regulation of transcription, DNA-templated), GO:0016818 (hydrolase activity, acting on acid anhydrides, in phosphorus-containing anhydrides)
nbe-miR396b-5p	Niben101Scf05217g02001.1	1	1	21	UUCCACAGCUUUCUUGAACUU	AUGAUCAAGAAAGCUGUGGAA	Cleavage	sp|Q9LSF7|Y3518_ARATH --*- B3 domain-containing protein IPR005508 (B3 domain-containing protein)
nbe-miR396b-5p	Niben101Scf04185g04005.1	1	321	342	UUCCACAGCUUUCUUGAACUUU	GAUGAUCAAGAAAGCUGUGGAA	Cleavage	sp|Q9LSF7|Y3518_ARATH *-*- B3 domain-containing protein IPR005508 (B3 domain-containing protein), IPR015300 (DNA-binding pseudobarrel domain)
nbe-miR396b-5p	Niben101Scf02947g03003.1	1	312	333	UUCCACAGCUUUCUUGAACUUU	GAUGAUCAAGAAAGCUGUGGAA	Cleavage	sp|Q9LSF7|Y3518_ARATH *-*- B3 domain-containing protein IPR005508 (B3 domain-containing protein), IPR015300 (DNA-binding pseudobarrel domain)
nbe-miR396b-5p	Niben101Scf08206g01007.1	3	895	917	UUCCACA-GCUUUCUUGAACUUU	CCCGUUCAAGAAAGCAUGUGGAA	Cleavage	sp|Q9SU44|GRF8_ARATH *-*- Growth-regulating factor 8 IPR014977 (WRC)
nbe-miR396b-p3-1	Niben101Scf03945g00002.1	2.5	288	307	UCCAAGAAAGCUGUGGGAAA	GUUUCCACAGCUUUCUAGGA	Cleavage	sp|Q8LG03|FB345_ARATH *-*- F-box protein IPR001810 (F-box domain) GO:0005515 (protein binding)
nbe-miR396b-p3-1	Niben101Scf28259g00017.1	2.5	514	533	UCCAAGAAAGCUGUGGGAAA	GUUUCCACAGCUUUCUAGGA	Cleavage	sp|Q8LG03|FB345_ARATH *-*- F-box protein IPR001810 (F-box domain) GO:0005515 (protein binding)
nbe-miR396b-p3-3	Niben101Scf03945g00002.1	2.5	286	307	UCCAAGAAAGCUGUGGGAAAUU	AGGUUUCCACAGCUUUCUAGGA	Cleavage	sp|Q8LG03|FB345_ARATH *-*- F-box protein IPR001810 (F-box domain) GO:0005515 (protein binding)
nbe-miR396b-p3-3	Niben101Scf28259g00017.1	2.5	512	533	UCCAAGAAAGCUGUGGGAAAUU	AGGUUUCCACAGCUUUCUAGGA	Cleavage	sp|Q8LG03|FB345_ARATH *-*- F-box protein IPR001810 (F-box domain) GO:0005515 (protein binding)
nbe-miR396c-p3	Niben101Scf02804g00010.1	3	1764	1784	GUUCAAGAAAGCUGUGGGAAA	UUUCAGAUAGCUUUCUUGAAC	Cleavage	AT5G40030.1 *-** Protein kinase superfamily protein LENGTH=499 IPR000014 (PAS domain), IPR000700 (PAS-associated, C-terminal), IPR011009 (Protein kinase-like domain) GO:0000155 (phosphorelay sensor kinase activity), GO:0000160 (phosphorelay signal transduction system), GO:0004672 (protein kinase activity), GO:0004674 (protein serine/threonine kinase activity), GO:0004871 (signal transducer activi…
nbe-miR396c-p3	Niben101Scf03945g00003.1	3	819	839	GUUCAAGAAAGCUGUGGGAAA	GUUUCCGCAGCUUUCUUGAAU	Cleavage	sp|Q8LG03|FB345_ARATH *-*- F-box protein
nbe-miR396c-p3	Niben101Scf02658g03020.1	3	2038	2058	GUUCAAGAAAGCUGUGGGAAA	AUUCCAAGAGCUUUCUUGAAA	Cleavage	sp|Q9SCU9|BGA13_ARATH *-*- Beta-galactosidase 13 IPR000922 (D-galactoside/L-rhamnose binding SUEL lectin domain), IPR001944 (Glycoside hydrolase, family 35), IPR017853 (Glycoside hydrolase superfamily) GO:0004553 (hydrolase activity, hydrolyzing O-glycosyl compounds), GO:0005975 (carbohydrate metabolic process), GO:0030246 (carbohydrate binding)
nbe-miR396c-p3	Niben101Scf02025g03006.1	3	2127	2147	GUUCAAGAAAGCUGUGGGAAA	AUUCCAAGAGCUUUCUUGAAG	Cleavage	sp|Q9SCU9|BGA13_ARATH *-*- Beta-galactosidase 13 IPR000922 (D-galactoside/L-rhamnose binding SUEL lectin domain), IPR001944 (Glycoside hydrolase, family 35), IPR017853 (Glycoside hydrolase superfamily) GO:0004553 (hydrolase activity, hydrolyzing O-glycosyl compounds), GO:0005975 (carbohydrate metabolic process), GO:0030246 (carbohydrate binding)
nbe-miR396c-p3	Niben101Scf09834g00007.1	3	401	421	GUUCAAGAAAGCUGUGGGAAA	AAUAUUACAGCUUUCUUGAAC	Cleavage	sp|Q9ZUN5|TET2_ARATH *-*- Tetraspanin-2 IPR018499 (Tetraspanin/Peripherin) GO:0016021 (integral component of membrane)
nbe-miR397-1	Niben101Scf02778g04008.1	0	3389	3409	UCAUUGAGUGCAGCGUUGAUG	CAUCAACGCUGCACUCAAUGA	Cleavage	AT1G11390.1 *-*- Protein kinase superfamily protein LENGTH=624 IPR011009 (Protein kinase-like domain) GO:0016772 (transferase activity, transferring phosphorus-containing groups)
nbe-miR397-1	Niben101Scf02479g01017.1	1	723	743	UCAUUGAGUGCAGCGUUGAUG	CGUCAAUGCUGCACUCAAUGA	Cleavage	sp|O80434|LAC4_ARATH *-*- Laccase-4 IPR008972 (Cupredoxin) GO:0005507 (copper ion binding), GO:0016491 (oxidoreductase activity), GO:0055114 (oxidation-reduction process)
nbe-miR397-1	Niben101Scf03325g00003.1	2.5	686	706	UCAUUGAGUGCAGCGUUGAUG	GAUCAAUGCUGCGCUCAAUGA	Cleavage	sp|O80434|LAC4_ARATH *-*- Laccase-4 IPR008972 (Cupredoxin) GO:0005507 (copper ion binding), GO:0016491 (oxidoreductase activity), GO:0055114 (oxidation-reduction process)
nbe-miR397-1	Niben101Scf00348g06006.1	0	677	697	UCAUUGAGUGCAGCGUUGAUG	CAUCAACGCUGCACUCAAUGA	Cleavage	sp|O80434|LAC4_ARATH *-*- Laccase-4 IPR017761 (Laccase) GO:0005507 (copper ion binding), GO:0016491 (oxidoreductase activity), GO:0046274 (lignin catabolic process), GO:0048046 (apoplast), GO:0052716 (hydroquinone:oxygen oxidoreductase activity), GO:0055114 (oxidation-reduction process)
nbe-miR397-1	Niben101Scf03860g05002.1	1	713	733	UCAUUGAGUGCAGCGUUGAUG	CAUCAAUGCUGCACUCAAUGA	Cleavage	sp|O80434|LAC4_ARATH *-*- Laccase-4 IPR017761 (Laccase) GO:0005507 (copper ion binding), GO:0016491 (oxidoreductase activity), GO:0046274 (lignin catabolic process), GO:0048046 (apoplast), GO:0052716 (hydroquinone:oxygen oxidoreductase activity), GO:0055114 (oxidation-reduction process)
nbe-miR397-1	Niben101Scf01738g06007.1	1.5	766	786	UCAUUGAGUGCAGCGUUGAUG	CAUCAACGCUGCACUCAACGA	Cleavage	sp|O80434|LAC4_ARATH *-*- Laccase-4 IPR017761 (Laccase) GO:0005507 (copper ion binding), GO:0016491 (oxidoreductase activity), GO:0046274 (lignin catabolic process), GO:0048046 (apoplast), GO:0052716 (hydroquinone:oxygen oxidoreductase activity), GO:0055114 (oxidation-reduction process)
nbe-miR397-1	Niben101Scf03325g00011.1	2.5	718	738	UCAUUGAGUGCAGCGUUGAUG	GAUCAAUGCUGCGCUCAAUGA	Cleavage	sp|O80434|LAC4_ARATH *-*- Laccase-4 IPR017761 (Laccase) GO:0005507 (copper ion binding), GO:0016491 (oxidoreductase activity), GO:0046274 (lignin catabolic process), GO:0048046 (apoplast), GO:0052716 (hydroquinone:oxygen oxidoreductase activity), GO:0055114 (oxidation-reduction process)
nbe-miR397-1	Niben101Scf00066g00002.1	1	755	775	UCAUUGAGUGCAGCGUUGAUG	AAUCAAUGCUGCACUCAAUGA	Cleavage	sp|O81081|LAC2_ARATH *-*- Laccase-2 IPR017761 (Laccase) GO:0005507 (copper ion binding), GO:0016491 (oxidoreductase activity), GO:0046274 (lignin catabolic process), GO:0048046 (apoplast), GO:0052716 (hydroquinone:oxygen oxidoreductase activity), GO:0055114 (oxidation-reduction process)
nbe-miR397-1	Niben101Scf08751g00024.1	1	755	775	UCAUUGAGUGCAGCGUUGAUG	AAUCAAUGCUGCACUCAAUGA	Cleavage	sp|O81081|LAC2_ARATH *-*- Laccase-2 IPR017761 (Laccase) GO:0005507 (copper ion binding), GO:0016491 (oxidoreductase activity), GO:0046274 (lignin catabolic process), GO:0048046 (apoplast), GO:0052716 (hydroquinone:oxygen oxidoreductase activity), GO:0055114 (oxidation-reduction process)
nbe-miR397-1	Niben101Scf03966g00003.1	1.5	712	732	UCAUUGAGUGCAGCGUUGAUG	GAUCAACGCUGCACUAAAUGA	Cleavage	sp|Q0DHL2|LAC12_ORYSJ *-*- Laccase-12/13 IPR008972 (Cupredoxin) GO:0005507 (copper ion binding), GO:0016491 (oxidoreductase activity), GO:0055114 (oxidation-reduction process)
nbe-miR397-1	Niben101Scf09678g02002.1	2.5	720	740	UCAUUGAGUGCAGCGUUGAUG	AGUCAAUGCUGCACUGAAUGA	Cleavage	sp|Q0IQU1|LAC22_ORYSJ *-*- Laccase-22 IPR017761 (Laccase) GO:0005507 (copper ion binding), GO:0016491 (oxidoreductase activity), GO:0046274 (lignin catabolic process), GO:0048046 (apoplast), GO:0052716 (hydroquinone:oxygen oxidoreductase activity), GO:0055114 (oxidation-reduction process)
nbe-miR397-1	Niben101Scf00288g05004.1	1.5	324	344	UCAUUGAGUGCAGCGUUGAUG	CAUCAACGCUGCACUCAAUCA	Cleavage	sp|Q56YT0|LAC3_ARATH *-*- Laccase-3 IPR008972 (Cupredoxin) GO:0005507 (copper ion binding), GO:0016491 (oxidoreductase activity), GO:0055114 (oxidation-reduction process)
nbe-miR397-1	Niben101Scf03327g00004.1	2.5	765	785	UCAUUGAGUGCAGCGUUGAUG	AAUCAAUGCUGCACUCAAUCA	Cleavage	sp|Q56YT0|LAC3_ARATH *-*- Laccase-3 IPR008972 (Cupredoxin) GO:0005507 (copper ion binding), GO:0016491 (oxidoreductase activity), GO:0055114 (oxidation-reduction process)
nbe-miR397-1	Niben101Scf06942g02033.1	2.5	1242	1262	UCAUUGAGUGCAGCGUUGAUG	AAUCAAUGCUGCACUCAAUCA	Cleavage	sp|Q56YT0|LAC3_ARATH *-*- Laccase-3 IPR017761 (Laccase) GO:0005507 (copper ion binding), GO:0016491 (oxidoreductase activity), GO:0046274 (lignin catabolic process), GO:0048046 (apoplast), GO:0052716 (hydroquinone:oxygen oxidoreductase activity), GO:0055114 (oxidation-reduction process)
nbe-miR397-1	Niben101Scf14877g01012.1	2.5	755	775	UCAUUGAGUGCAGCGUUGAUG	AAUCAAUGCUGCACUCGAUGA	Cleavage	sp|Q5N9X2|LAC4_ORYSJ *-*- Laccase-4 IPR017761 (Laccase) GO:0005507 (copper ion binding), GO:0016491 (oxidoreductase activity), GO:0046274 (lignin catabolic process), GO:0048046 (apoplast), GO:0052716 (hydroquinone:oxygen oxidoreductase activity), GO:0055114 (oxidation-reduction process)
nbe-miR397-1	Niben101Scf00592g00024.1	1.5	792	812	UCAUUGAGUGCAGCGUUGAUG	UAUCAACGCUGCUCUCAAUGA	Cleavage	sp|Q8VZA1|LAC11_ARATH *-*- Laccase-11 IPR008972 (Cupredoxin) GO:0005507 (copper ion binding), GO:0016491 (oxidoreductase activity), GO:0055114 (oxidation-reduction process)	0.115125	2.14566	2.08541
nbe-miR397-1	Niben101Scf00606g03012.1	1.5	827	847	UCAUUGAGUGCAGCGUUGAUG	UGUCAACGCUGCUCUCAAUGA	Cleavage	sp|Q8VZA1|LAC11_ARATH *-*- Laccase-11 IPR017761 (Laccase) GO:0005507 (copper ion binding), GO:0016491 (oxidoreductase activity), GO:0046274 (lignin catabolic process), GO:0048046 (apoplast), GO:0052716 (hydroquinone:oxygen oxidoreductase activity), GO:0055114 (oxidation-reduction process)	0.115125	2.14566	2.08541
nbe-miR397-1	Niben101Scf00305g03001.1	2.5	839	859	UCAUUGAGUGCAGCGUUGAUG	CGUCAAUGCUGCUCUCAAUGA	Cleavage	sp|Q8VZA1|LAC11_ARATH *-*- Laccase-11 IPR017761 (Laccase) GO:0005507 (copper ion binding), GO:0016491 (oxidoreductase activity), GO:0046274 (lignin catabolic process), GO:0048046 (apoplast), GO:0052716 (hydroquinone:oxygen oxidoreductase activity), GO:0055114 (oxidation-reduction process)	0.115125	2.14566	2.08541
nbe-miR397-1	Niben101Scf00305g03012.1	2.5	834	854	UCAUUGAGUGCAGCGUUGAUG	CGUCAAUGCUGCUCUCAAUGA	Cleavage	sp|Q8VZA1|LAC11_ARATH *-*- Laccase-11 IPR017761 (Laccase) GO:0005507 (copper ion binding), GO:0016491 (oxidoreductase activity), GO:0046274 (lignin catabolic process), GO:0048046 (apoplast), GO:0052716 (hydroquinone:oxygen oxidoreductase activity), GO:0055114 (oxidation-reduction process)	0.115125	2.14566	2.08541
nbe-miR397-1	Niben101Scf34081g00020.1	2.5	549	569	UCAUUGAGUGCAGCGUUGAUG	UGUCAAUGCUGCUCUCAAUGA	Cleavage	sp|Q8VZA1|LAC11_ARATH *-*- Laccase-11 IPR017761 (Laccase) GO:0005507 (copper ion binding), GO:0016491 (oxidoreductase activity), GO:0046274 (lignin catabolic process), GO:0048046 (apoplast), GO:0052716 (hydroquinone:oxygen oxidoreductase activity), GO:0055114 (oxidation-reduction process)	0.115125	2.14566	2.08541
nbe-miR397-1	Niben101Scf08157g02028.1	0	2759	2779	UCAUUGAGUGCAGCGUUGAUG	CAUCAACGCUGCACUCAAUGA	Cleavage	sp|Q96D53|ADCK4_HUMAN *-*- AarF domain-containing protein kinase 4 IPR011009 (Protein kinase-like domain) GO:0016772 (transferase activity, transferring phosphorus-containing groups)
nbe-miR397-1	Niben101Scf20493g00009.1	2.5	716	736	UCAUUGAGUGCAGCGUUGAUG	GAUCAAUGCUGCACUUAAUGA	Cleavage	sp|Q9FJD5|LAC17_ARATH *-*- Laccase-17 IPR008972 (Cupredoxin) GO:0005507 (copper ion binding)
nbe-miR397-1	Niben101Scf08800g00001.1	2.5	596	616	UCAUUGAGUGCAGCGUUGAUG	AGUCAAUGCUGCACUGAAUGA	Cleavage	sp|Q9FJD5|LAC17_ARATH *-*- Laccase-17 IPR008972 (Cupredoxin) GO:0005507 (copper ion binding), GO:0016491 (oxidoreductase activity), GO:0055114 (oxidation-reduction process)
nbe-miR397-1	Niben101Scf03051g00009.1	1	776	796	UCAUUGAGUGCAGCGUUGAUG	GAUCAAUGCUGCACUCAAUGA	Cleavage	sp|Q9FJD5|LAC17_ARATH *-*- Laccase-17 IPR017761 (Laccase) GO:0005507 (copper ion binding), GO:0016491 (oxidoreductase activity), GO:0046274 (lignin catabolic process), GO:0048046 (apoplast), GO:0052716 (hydroquinone:oxygen oxidoreductase activity), GO:0055114 (oxidation-reduction process)
nbe-miR397-1	Niben101Scf02085g13010.1	1	823	843	UCAUUGAGUGCAGCGUUGAUG	GAUCAAUGCUGCACUCAAUGA	Cleavage	sp|Q9FJD5|LAC17_ARATH *-*- Laccase-17 IPR017761 (Laccase) GO:0005507 (copper ion binding), GO:0016491 (oxidoreductase activity), GO:0046274 (lignin catabolic process), GO:0048046 (apoplast), GO:0052716 (hydroquinone:oxygen oxidoreductase activity), GO:0055114 (oxidation-reduction process)
nbe-miR397-1	Niben101Scf14877g01011.1	1	823	843	UCAUUGAGUGCAGCGUUGAUG	GAUCAAUGCUGCACUCAAUGA	Cleavage	sp|Q9FJD5|LAC17_ARATH *-*- Laccase-17 IPR017761 (Laccase) GO:0005507 (copper ion binding), GO:0016491 (oxidoreductase activity), GO:0046274 (lignin catabolic process), GO:0048046 (apoplast), GO:0052716 (hydroquinone:oxygen oxidoreductase activity), GO:0055114 (oxidation-reduction process)
nbe-miR397-1	Niben101Scf20493g00017.1	1.5	652	672	UCAUUGAGUGCAGCGUUGAUG	GAUCAACGCUGCACUAAAUGA	Cleavage	sp|Q9FJD5|LAC17_ARATH *-*- Laccase-17 IPR017761 (Laccase) GO:0005507 (copper ion binding), GO:0016491 (oxidoreductase activity), GO:0046274 (lignin catabolic process), GO:0048046 (apoplast), GO:0052716 (hydroquinone:oxygen oxidoreductase activity), GO:0055114 (oxidation-reduction process)
nbe-miR397-1	Niben101Scf03966g00001.1	2.5	554	574	UCAUUGAGUGCAGCGUUGAUG	GGUCAAUGCUGCACUUAAUGA	Cleavage	sp|Q9FJD5|LAC17_ARATH *-*- Laccase-17 IPR017761 (Laccase) GO:0005507 (copper ion binding), GO:0016491 (oxidoreductase activity), GO:0046274 (lignin catabolic process), GO:0048046 (apoplast), GO:0052716 (hydroquinone:oxygen oxidoreductase activity), GO:0055114 (oxidation-reduction process)
nbe-miR397-1	Niben101Scf20493g00012.1	2.5	761	781	UCAUUGAGUGCAGCGUUGAUG	AGUCAAUGCUGCACUGAAUGA	Cleavage	sp|Q9FJD5|LAC17_ARATH *-*- Laccase-17 IPR017761 (Laccase) GO:0005507 (copper ion binding), GO:0016491 (oxidoreductase activity), GO:0046274 (lignin catabolic process), GO:0048046 (apoplast), GO:0052716 (hydroquinone:oxygen oxidoreductase activity), GO:0055114 (oxidation-reduction process)
nbe-miR397-1	Niben101Scf01237g06005.1	2.5	615	635	UCAUUGAGUGCAGCGUUGAUG	UAUCAAUGCUGCACUCAAUCA	Cleavage	sp|Q9FLB5|LAC12_ARATH *-*- Laccase-12 IPR017761 (Laccase) GO:0005507 (copper ion binding), GO:0016491 (oxidoreductase activity), GO:0046274 (lignin catabolic process), GO:0048046 (apoplast), GO:0052716 (hydroquinone:oxygen oxidoreductase activity), GO:0055114 (oxidation-reduction process)
nbe-miR397-1	Niben101Scf02456g00016.1	2.5	441	461	UCAUUGAGUGCAGCGUUGAUG	UAUCAAUGCUGCACUCAAUCA	Cleavage	sp|Q9FLB5|LAC12_ARATH *-*- Laccase-12 IPR017761 (Laccase) GO:0005507 (copper ion binding), GO:0016491 (oxidoreductase activity), GO:0046274 (lignin catabolic process), GO:0048046 (apoplast), GO:0052716 (hydroquinone:oxygen oxidoreductase activity), GO:0055114 (oxidation-reduction process)
nbe-miR397-1	Niben101Scf01237g07002.1	2.5	922	942	UCAUUGAGUGCAGCGUUGAUG	UAUCAAUGCUGCACUCAAUCA	Cleavage	sp|Q9SIY8|LAC5_ARATH *-*- Laccase-5 IPR008972 (Cupredoxin) GO:0005507 (copper ion binding), GO:0016491 (oxidoreductase activity), GO:0055114 (oxidation-reduction process)
nbe-miR397-1	Niben101Scf02456g00015.1	2.5	616	636	UCAUUGAGUGCAGCGUUGAUG	UAUCAAUGCUGCACUCAAUCA	Cleavage	sp|Q9SIY8|LAC5_ARATH *-*- Laccase-5 IPR017761 (Laccase) GO:0005507 (copper ion binding), GO:0016491 (oxidoreductase activity), GO:0046274 (lignin catabolic process), GO:0048046 (apoplast), GO:0052716 (hydroquinone:oxygen oxidoreductase activity), GO:0055114 (oxidation-reduction process)
nbe-miR397-1	Niben101Scf08294g05006.1	2.5	727	747	UCAUUGAGUGCAGCGUUGAUG	CAUCAAUGCUGCACUCAAUAA	Cleavage	sp|Q9SR40|LAC7_ARATH *-*- Laccase-7 IPR008972 (Cupredoxin) GO:0005507 (copper ion binding), GO:0016491 (oxidoreductase activity), GO:0055114 (oxidation-reduction process)
nbe-miR397-1	Niben101Scf03786g01009.1	2.5	706	726	UCAUUGAGUGCAGCGUUGAUG	CAUCAAUGCUGCACUCAAUAA	Cleavage	sp|Q9SR40|LAC7_ARATH *-*- Laccase-7 IPR017761 (Laccase) GO:0005507 (copper ion binding), GO:0016491 (oxidoreductase activity), GO:0046274 (lignin catabolic process), GO:0048046 (apoplast), GO:0052716 (hydroquinone:oxygen oxidoreductase activity), GO:0055114 (oxidation-reduction process)
nbe-miR397-1	Niben101Scf01767g02001.1	2.5	727	747	UCAUUGAGUGCAGCGUUGAUG	CAUCAAUGCUGCACUCAAUAA	Cleavage	sp|Q9SR40|LAC7_ARATH *-*- Laccase-7 IPR017761 (Laccase) GO:0005507 (copper ion binding), GO:0016491 (oxidoreductase activity), GO:0046274 (lignin catabolic process), GO:0048046 (apoplast), GO:0052716 (hydroquinone:oxygen oxidoreductase activity), GO:0055114 (oxidation-reduction process)
nbe-miR397-2	Niben101Scf02778g04008.1	0	3387	3407	AUUGAGUGCAGCGUUGAUGAU	UUCAUCAACGCUGCACUCAAU	Cleavage	AT1G11390.1 *-*- Protein kinase superfamily protein LENGTH=624 IPR011009 (Protein kinase-like domain) GO:0016772 (transferase activity, transferring phosphorus-containing groups)
nbe-miR397-2	Niben101Scf04335g00003.1	3	168	189	AUUGAGUGCAGCGUUG-AUGAU	GUCAUUCAACGCUGCACUCAAG	Cleavage	AT1G61870.1 *-*- pentatricopeptide repeat 336 LENGTH=408 IPR002885 (Pentatricopeptide repeat)
nbe-miR397-2	Niben101Scf05330g02006.1	3	495	516	AUUGAGUGCAGCGUUG-AUGAU	GUCAUUCAACGCUGCACUCAAG	Cleavage	AT1G61870.1 *-*- pentatricopeptide repeat 336 LENGTH=408 IPR002885 (Pentatricopeptide repeat)
nbe-miR397-2	Niben101Scf02479g01017.1	2.5	721	741	AUUGAGUGCAGCGUUGAUGAU	GUCGUCAAUGCUGCACUCAAU	Cleavage	sp|O80434|LAC4_ARATH *-*- Laccase-4 IPR008972 (Cupredoxin) GO:0005507 (copper ion binding), GO:0016491 (oxidoreductase activity), GO:0055114 (oxidation-reduction process)
nbe-miR397-2	Niben101Scf00348g06006.1	0	675	695	AUUGAGUGCAGCGUUGAUGAU	GUCAUCAACGCUGCACUCAAU	Cleavage	sp|O80434|LAC4_ARATH *-*- Laccase-4 IPR017761 (Laccase) GO:0005507 (copper ion binding), GO:0016491 (oxidoreductase activity), GO:0046274 (lignin catabolic process), GO:0048046 (apoplast), GO:0052716 (hydroquinone:oxygen oxidoreductase activity), GO:0055114 (oxidation-reduction process)
nbe-miR397-2	Niben101Scf01738g06007.1	1	764	784	AUUGAGUGCAGCGUUGAUGAU	GUCAUCAACGCUGCACUCAAC	Cleavage	sp|O80434|LAC4_ARATH *-*- Laccase-4 IPR017761 (Laccase) GO:0005507 (copper ion binding), GO:0016491 (oxidoreductase activity), GO:0046274 (lignin catabolic process), GO:0048046 (apoplast), GO:0052716 (hydroquinone:oxygen oxidoreductase activity), GO:0055114 (oxidation-reduction process)
nbe-miR397-2	Niben101Scf03860g05002.1	1.5	711	731	AUUGAGUGCAGCGUUGAUGAU	GUCAUCAAUGCUGCACUCAAU	Cleavage	sp|O80434|LAC4_ARATH *-*- Laccase-4 IPR017761 (Laccase) GO:0005507 (copper ion binding), GO:0016491 (oxidoreductase activity), GO:0046274 (lignin catabolic process), GO:0048046 (apoplast), GO:0052716 (hydroquinone:oxygen oxidoreductase activity), GO:0055114 (oxidation-reduction process)
nbe-miR397-2	Niben101Scf00066g00002.1	2.5	753	773	AUUGAGUGCAGCGUUGAUGAU	AUAAUCAAUGCUGCACUCAAU	Cleavage	sp|O81081|LAC2_ARATH *-*- Laccase-2 IPR017761 (Laccase) GO:0005507 (copper ion binding), GO:0016491 (oxidoreductase activity), GO:0046274 (lignin catabolic process), GO:0048046 (apoplast), GO:0052716 (hydroquinone:oxygen oxidoreductase activity), GO:0055114 (oxidation-reduction process)
nbe-miR397-2	Niben101Scf08751g00024.1	2.5	753	773	AUUGAGUGCAGCGUUGAUGAU	AUAAUCAAUGCUGCACUCAAU	Cleavage	sp|O81081|LAC2_ARATH *-*- Laccase-2 IPR017761 (Laccase) GO:0005507 (copper ion binding), GO:0016491 (oxidoreductase activity), GO:0046274 (lignin catabolic process), GO:0048046 (apoplast), GO:0052716 (hydroquinone:oxygen oxidoreductase activity), GO:0055114 (oxidation-reduction process)
nbe-miR397-2	Niben101Scf00288g05004.1	0	322	342	AUUGAGUGCAGCGUUGAUGAU	GUCAUCAACGCUGCACUCAAU	Cleavage	sp|Q56YT0|LAC3_ARATH *-*- Laccase-3 IPR008972 (Cupredoxin) GO:0005507 (copper ion binding), GO:0016491 (oxidoreductase activity), GO:0055114 (oxidation-reduction process)
nbe-miR397-2	Niben101Scf03327g00004.1	2.5	763	783	AUUGAGUGCAGCGUUGAUGAU	GUAAUCAAUGCUGCACUCAAU	Cleavage	sp|Q56YT0|LAC3_ARATH *-*- Laccase-3 IPR008972 (Cupredoxin) GO:0005507 (copper ion binding), GO:0016491 (oxidoreductase activity), GO:0055114 (oxidation-reduction process)
nbe-miR397-2	Niben101Scf06942g02033.1	2.5	1240	1260	AUUGAGUGCAGCGUUGAUGAU	GUAAUCAAUGCUGCACUCAAU	Cleavage	sp|Q56YT0|LAC3_ARATH *-*- Laccase-3 IPR017761 (Laccase) GO:0005507 (copper ion binding), GO:0016491 (oxidoreductase activity), GO:0046274 (lignin catabolic process), GO:0048046 (apoplast), GO:0052716 (hydroquinone:oxygen oxidoreductase activity), GO:0055114 (oxidation-reduction process)
nbe-miR397-2	Niben101Scf00592g00024.1	2.5	790	810	AUUGAGUGCAGCGUUGAUGAU	AUUAUCAACGCUGCUCUCAAU	Cleavage	sp|Q8VZA1|LAC11_ARATH *-*- Laccase-11 IPR008972 (Cupredoxin) GO:0005507 (copper ion binding), GO:0016491 (oxidoreductase activity), GO:0055114 (oxidation-reduction process)	TCONS_00010103
nbe-miR397-2	Niben101Scf08157g02028.1	0	2757	2777	AUUGAGUGCAGCGUUGAUGAU	UUCAUCAACGCUGCACUCAAU	Cleavage	sp|Q96D53|ADCK4_HUMAN *-*- AarF domain-containing protein kinase 4 IPR011009 (Protein kinase-like domain) GO:0016772 (transferase activity, transferring phosphorus-containing groups)
nbe-miR397-2	Niben101Scf03051g00009.1	2.5	774	794	AUUGAGUGCAGCGUUGAUGAU	AUGAUCAAUGCUGCACUCAAU	Cleavage	sp|Q9FJD5|LAC17_ARATH *-*- Laccase-17 IPR017761 (Laccase) GO:0005507 (copper ion binding), GO:0016491 (oxidoreductase activity), GO:0046274 (lignin catabolic process), GO:0048046 (apoplast), GO:0052716 (hydroquinone:oxygen oxidoreductase activity), GO:0055114 (oxidation-reduction process)
nbe-miR397-2	Niben101Scf02085g13010.1	2.5	821	841	AUUGAGUGCAGCGUUGAUGAU	AUGAUCAAUGCUGCACUCAAU	Cleavage	sp|Q9FJD5|LAC17_ARATH *-*- Laccase-17 IPR017761 (Laccase) GO:0005507 (copper ion binding), GO:0016491 (oxidoreductase activity), GO:0046274 (lignin catabolic process), GO:0048046 (apoplast), GO:0052716 (hydroquinone:oxygen oxidoreductase activity), GO:0055114 (oxidation-reduction process)
nbe-miR397-2	Niben101Scf14877g01011.1	2.5	821	841	AUUGAGUGCAGCGUUGAUGAU	AUGAUCAAUGCUGCACUCAAU	Cleavage	sp|Q9FJD5|LAC17_ARATH *-*- Laccase-17 IPR017761 (Laccase) GO:0005507 (copper ion binding), GO:0016491 (oxidoreductase activity), GO:0046274 (lignin catabolic process), GO:0048046 (apoplast), GO:0052716 (hydroquinone:oxygen oxidoreductase activity), GO:0055114 (oxidation-reduction process)
nbe-miR397-2	Niben101Scf02456g00011.1	2	743	763	AUUGAGUGCAGCGUUGAUGAU	GUUAUCAACGCUGCACUCAAC	Cleavage	sp|Q9FLB5|LAC12_ARATH *-*- Laccase-12 IPR008972 (Cupredoxin) GO:0005507 (copper ion binding), GO:0016491 (oxidoreductase activity), GO:0055114 (oxidation-reduction process)
nbe-miR397-2	Niben101Scf01237g07008.1	2	829	849	AUUGAGUGCAGCGUUGAUGAU	GUUAUCAACGCUGCACUCAAC	Cleavage	sp|Q9FLB5|LAC12_ARATH *-*- Laccase-12 IPR017761 (Laccase) GO:0005507 (copper ion binding), GO:0016491 (oxidoreductase activity), GO:0046274 (lignin catabolic process), GO:0048046 (apoplast), GO:0052716 (hydroquinone:oxygen oxidoreductase activity), GO:0055114 (oxidation-reduction process)
nbe-miR397-2	Niben101Scf01237g06005.1	2.5	613	633	AUUGAGUGCAGCGUUGAUGAU	GUUAUCAAUGCUGCACUCAAU	Cleavage	sp|Q9FLB5|LAC12_ARATH *-*- Laccase-12 IPR017761 (Laccase) GO:0005507 (copper ion binding), GO:0016491 (oxidoreductase activity), GO:0046274 (lignin catabolic process), GO:0048046 (apoplast), GO:0052716 (hydroquinone:oxygen oxidoreductase activity), GO:0055114 (oxidation-reduction process)
nbe-miR397-2	Niben101Scf02456g00016.1	2.5	439	459	AUUGAGUGCAGCGUUGAUGAU	GUUAUCAAUGCUGCACUCAAU	Cleavage	sp|Q9FLB5|LAC12_ARATH *-*- Laccase-12 IPR017761 (Laccase) GO:0005507 (copper ion binding), GO:0016491 (oxidoreductase activity), GO:0046274 (lignin catabolic process), GO:0048046 (apoplast), GO:0052716 (hydroquinone:oxygen oxidoreductase activity), GO:0055114 (oxidation-reduction process)
nbe-miR397-2	Niben101Scf01237g07002.1	2.5	920	940	AUUGAGUGCAGCGUUGAUGAU	GUUAUCAAUGCUGCACUCAAU	Cleavage	sp|Q9SIY8|LAC5_ARATH *-*- Laccase-5 IPR008972 (Cupredoxin) GO:0005507 (copper ion binding), GO:0016491 (oxidoreductase activity), GO:0055114 (oxidation-reduction process)
nbe-miR397-2	Niben101Scf02456g00015.1	2.5	614	634	AUUGAGUGCAGCGUUGAUGAU	GUUAUCAAUGCUGCACUCAAU	Cleavage	sp|Q9SIY8|LAC5_ARATH *-*- Laccase-5 IPR017761 (Laccase) GO:0005507 (copper ion binding), GO:0016491 (oxidoreductase activity), GO:0046274 (lignin catabolic process), GO:0048046 (apoplast), GO:0052716 (hydroquinone:oxygen oxidoreductase activity), GO:0055114 (oxidation-reduction process)
nbe-miR397-2	Niben101Scf10152g05002.1	2.5	639	659	AUUGAGUGCAGCGUUGAUGAU	GUCAUCAACGCUGGACUCAAC	Cleavage	sp|Q9SIY8|LAC5_ARATH *-*- Laccase-5 IPR017761 (Laccase) GO:0005507 (copper ion binding), GO:0016491 (oxidoreductase activity), GO:0046274 (lignin catabolic process), GO:0048046 (apoplast), GO:0052716 (hydroquinone:oxygen oxidoreductase activity), GO:0055114 (oxidation-reduction process)
nbe-miR397-2	Niben101Scf08294g05006.1	1.5	725	745	AUUGAGUGCAGCGUUGAUGAU	AUCAUCAAUGCUGCACUCAAU	Cleavage	sp|Q9SR40|LAC7_ARATH *-*- Laccase-7 IPR008972 (Cupredoxin) GO:0005507 (copper ion binding), GO:0016491 (oxidoreductase activity), GO:0055114 (oxidation-reduction process)
nbe-miR397-2	Niben101Scf03786g01009.1	1.5	704	724	AUUGAGUGCAGCGUUGAUGAU	AUCAUCAAUGCUGCACUCAAU	Cleavage	sp|Q9SR40|LAC7_ARATH *-*- Laccase-7 IPR017761 (Laccase) GO:0005507 (copper ion binding), GO:0016491 (oxidoreductase activity), GO:0046274 (lignin catabolic process), GO:0048046 (apoplast), GO:0052716 (hydroquinone:oxygen oxidoreductase activity), GO:0055114 (oxidation-reduction process)
nbe-miR397-2	Niben101Scf01767g02001.1	1.5	725	745	AUUGAGUGCAGCGUUGAUGAU	AUCAUCAAUGCUGCACUCAAU	Cleavage	sp|Q9SR40|LAC7_ARATH *-*- Laccase-7 IPR017761 (Laccase) GO:0005507 (copper ion binding), GO:0016491 (oxidoreductase activity), GO:0046274 (lignin catabolic process), GO:0048046 (apoplast), GO:0052716 (hydroquinone:oxygen oxidoreductase activity), GO:0055114 (oxidation-reduction process)
nbe-miR397-3	Niben101Scf02778g04008.1	0	3387	3407	AUUGAGUGCAGCGUUGAUGAC	UUCAUCAACGCUGCACUCAAU	Cleavage	AT1G11390.1 *-*- Protein kinase superfamily protein LENGTH=624 IPR011009 (Protein kinase-like domain) GO:0016772 (transferase activity, transferring phosphorus-containing groups)
nbe-miR397-3	Niben101Scf04335g00003.1	3	168	189	AUUGAGUGCAGCGUUG-AUGAC	GUCAUUCAACGCUGCACUCAAG	Cleavage	AT1G61870.1 *-*- pentatricopeptide repeat 336 LENGTH=408 IPR002885 (Pentatricopeptide repeat)
nbe-miR397-3	Niben101Scf05330g02006.1	3	495	516	AUUGAGUGCAGCGUUG-AUGAC	GUCAUUCAACGCUGCACUCAAG	Cleavage	AT1G61870.1 *-*- pentatricopeptide repeat 336 LENGTH=408 IPR002885 (Pentatricopeptide repeat)
nbe-miR397-3	Niben101Scf02479g01017.1	2.5	721	741	AUUGAGUGCAGCGUUGAUGAC	GUCGUCAAUGCUGCACUCAAU	Cleavage	sp|O80434|LAC4_ARATH *-*- Laccase-4 IPR008972 (Cupredoxin) GO:0005507 (copper ion binding), GO:0016491 (oxidoreductase activity), GO:0055114 (oxidation-reduction process)
nbe-miR397-3	Niben101Scf00348g06006.1	0	675	695	AUUGAGUGCAGCGUUGAUGAC	GUCAUCAACGCUGCACUCAAU	Cleavage	sp|O80434|LAC4_ARATH *-*- Laccase-4 IPR017761 (Laccase) GO:0005507 (copper ion binding), GO:0016491 (oxidoreductase activity), GO:0046274 (lignin catabolic process), GO:0048046 (apoplast), GO:0052716 (hydroquinone:oxygen oxidoreductase activity), GO:0055114 (oxidation-reduction process)
nbe-miR397-3	Niben101Scf01738g06007.1	1	764	784	AUUGAGUGCAGCGUUGAUGAC	GUCAUCAACGCUGCACUCAAC	Cleavage	sp|O80434|LAC4_ARATH *-*- Laccase-4 IPR017761 (Laccase) GO:0005507 (copper ion binding), GO:0016491 (oxidoreductase activity), GO:0046274 (lignin catabolic process), GO:0048046 (apoplast), GO:0052716 (hydroquinone:oxygen oxidoreductase activity), GO:0055114 (oxidation-reduction process)
nbe-miR397-3	Niben101Scf03860g05002.1	1.5	711	731	AUUGAGUGCAGCGUUGAUGAC	GUCAUCAAUGCUGCACUCAAU	Cleavage	sp|O80434|LAC4_ARATH *-*- Laccase-4 IPR017761 (Laccase) GO:0005507 (copper ion binding), GO:0016491 (oxidoreductase activity), GO:0046274 (lignin catabolic process), GO:0048046 (apoplast), GO:0052716 (hydroquinone:oxygen oxidoreductase activity), GO:0055114 (oxidation-reduction process)
nbe-miR397-3	Niben101Scf00066g00002.1	2.5	753	773	AUUGAGUGCAGCGUUGAUGAC	AUAAUCAAUGCUGCACUCAAU	Cleavage	sp|O81081|LAC2_ARATH *-*- Laccase-2 IPR017761 (Laccase) GO:0005507 (copper ion binding), GO:0016491 (oxidoreductase activity), GO:0046274 (lignin catabolic process), GO:0048046 (apoplast), GO:0052716 (hydroquinone:oxygen oxidoreductase activity), GO:0055114 (oxidation-reduction process)
nbe-miR397-3	Niben101Scf08751g00024.1	2.5	753	773	AUUGAGUGCAGCGUUGAUGAC	AUAAUCAAUGCUGCACUCAAU	Cleavage	sp|O81081|LAC2_ARATH *-*- Laccase-2 IPR017761 (Laccase) GO:0005507 (copper ion binding), GO:0016491 (oxidoreductase activity), GO:0046274 (lignin catabolic process), GO:0048046 (apoplast), GO:0052716 (hydroquinone:oxygen oxidoreductase activity), GO:0055114 (oxidation-reduction process)
nbe-miR397-3	Niben101Scf00288g05004.1	0	322	342	AUUGAGUGCAGCGUUGAUGAC	GUCAUCAACGCUGCACUCAAU	Cleavage	sp|Q56YT0|LAC3_ARATH *-*- Laccase-3 IPR008972 (Cupredoxin) GO:0005507 (copper ion binding), GO:0016491 (oxidoreductase activity), GO:0055114 (oxidation-reduction process)
nbe-miR397-3	Niben101Scf03327g00004.1	2.5	763	783	AUUGAGUGCAGCGUUGAUGAC	GUAAUCAAUGCUGCACUCAAU	Cleavage	sp|Q56YT0|LAC3_ARATH *-*- Laccase-3 IPR008972 (Cupredoxin) GO:0005507 (copper ion binding), GO:0016491 (oxidoreductase activity), GO:0055114 (oxidation-reduction process)
nbe-miR397-3	Niben101Scf06942g02033.1	2.5	1240	1260	AUUGAGUGCAGCGUUGAUGAC	GUAAUCAAUGCUGCACUCAAU	Cleavage	sp|Q56YT0|LAC3_ARATH *-*- Laccase-3 IPR017761 (Laccase) GO:0005507 (copper ion binding), GO:0016491 (oxidoreductase activity), GO:0046274 (lignin catabolic process), GO:0048046 (apoplast), GO:0052716 (hydroquinone:oxygen oxidoreductase activity), GO:0055114 (oxidation-reduction process)
nbe-miR397-3	Niben101Scf00592g00024.1	2.5	790	810	AUUGAGUGCAGCGUUGAUGAC	AUUAUCAACGCUGCUCUCAAU	Cleavage	sp|Q8VZA1|LAC11_ARATH *-*- Laccase-11 IPR008972 (Cupredoxin) GO:0005507 (copper ion binding), GO:0016491 (oxidoreductase activity), GO:0055114 (oxidation-reduction process)
nbe-miR397-3	Niben101Scf08157g02028.1	0	2757	2777	AUUGAGUGCAGCGUUGAUGAC	UUCAUCAACGCUGCACUCAAU	Cleavage	sp|Q96D53|ADCK4_HUMAN *-*- AarF domain-containing protein kinase 4 IPR011009 (Protein kinase-like domain) GO:0016772 (transferase activity, transferring phosphorus-containing groups)
nbe-miR397-3	Niben101Scf03051g00009.1	2.5	774	794	AUUGAGUGCAGCGUUGAUGAC	AUGAUCAAUGCUGCACUCAAU	Cleavage	sp|Q9FJD5|LAC17_ARATH *-*- Laccase-17 IPR017761 (Laccase) GO:0005507 (copper ion binding), GO:0016491 (oxidoreductase activity), GO:0046274 (lignin catabolic process), GO:0048046 (apoplast), GO:0052716 (hydroquinone:oxygen oxidoreductase activity), GO:0055114 (oxidation-reduction process)
nbe-miR397-3	Niben101Scf02085g13010.1	2.5	821	841	AUUGAGUGCAGCGUUGAUGAC	AUGAUCAAUGCUGCACUCAAU	Cleavage	sp|Q9FJD5|LAC17_ARATH *-*- Laccase-17 IPR017761 (Laccase) GO:0005507 (copper ion binding), GO:0016491 (oxidoreductase activity), GO:0046274 (lignin catabolic process), GO:0048046 (apoplast), GO:0052716 (hydroquinone:oxygen oxidoreductase activity), GO:0055114 (oxidation-reduction process)
nbe-miR397-3	Niben101Scf14877g01011.1	2.5	821	841	AUUGAGUGCAGCGUUGAUGAC	AUGAUCAAUGCUGCACUCAAU	Cleavage	sp|Q9FJD5|LAC17_ARATH *-*- Laccase-17 IPR017761 (Laccase) GO:0005507 (copper ion binding), GO:0016491 (oxidoreductase activity), GO:0046274 (lignin catabolic process), GO:0048046 (apoplast), GO:0052716 (hydroquinone:oxygen oxidoreductase activity), GO:0055114 (oxidation-reduction process)
nbe-miR397-3	Niben101Scf02456g00011.1	2	743	763	AUUGAGUGCAGCGUUGAUGAC	GUUAUCAACGCUGCACUCAAC	Cleavage	sp|Q9FLB5|LAC12_ARATH *-*- Laccase-12 IPR008972 (Cupredoxin) GO:0005507 (copper ion binding), GO:0016491 (oxidoreductase activity), GO:0055114 (oxidation-reduction process)
nbe-miR397-3	Niben101Scf01237g07008.1	2	829	849	AUUGAGUGCAGCGUUGAUGAC	GUUAUCAACGCUGCACUCAAC	Cleavage	sp|Q9FLB5|LAC12_ARATH *-*- Laccase-12 IPR017761 (Laccase) GO:0005507 (copper ion binding), GO:0016491 (oxidoreductase activity), GO:0046274 (lignin catabolic process), GO:0048046 (apoplast), GO:0052716 (hydroquinone:oxygen oxidoreductase activity), GO:0055114 (oxidation-reduction process)
nbe-miR397-3	Niben101Scf01237g06005.1	2.5	613	633	AUUGAGUGCAGCGUUGAUGAC	GUUAUCAAUGCUGCACUCAAU	Cleavage	sp|Q9FLB5|LAC12_ARATH *-*- Laccase-12 IPR017761 (Laccase) GO:0005507 (copper ion binding), GO:0016491 (oxidoreductase activity), GO:0046274 (lignin catabolic process), GO:0048046 (apoplast), GO:0052716 (hydroquinone:oxygen oxidoreductase activity), GO:0055114 (oxidation-reduction process)
nbe-miR397-3	Niben101Scf02456g00016.1	2.5	439	459	AUUGAGUGCAGCGUUGAUGAC	GUUAUCAAUGCUGCACUCAAU	Cleavage	sp|Q9FLB5|LAC12_ARATH *-*- Laccase-12 IPR017761 (Laccase) GO:0005507 (copper ion binding), GO:0016491 (oxidoreductase activity), GO:0046274 (lignin catabolic process), GO:0048046 (apoplast), GO:0052716 (hydroquinone:oxygen oxidoreductase activity), GO:0055114 (oxidation-reduction process)
nbe-miR397-3	Niben101Scf01237g07002.1	2.5	920	940	AUUGAGUGCAGCGUUGAUGAC	GUUAUCAAUGCUGCACUCAAU	Cleavage	sp|Q9SIY8|LAC5_ARATH *-*- Laccase-5 IPR008972 (Cupredoxin) GO:0005507 (copper ion binding), GO:0016491 (oxidoreductase activity), GO:0055114 (oxidation-reduction process)
nbe-miR397-3	Niben101Scf02456g00015.1	2.5	614	634	AUUGAGUGCAGCGUUGAUGAC	GUUAUCAAUGCUGCACUCAAU	Cleavage	sp|Q9SIY8|LAC5_ARATH *-*- Laccase-5 IPR017761 (Laccase) GO:0005507 (copper ion binding), GO:0016491 (oxidoreductase activity), GO:0046274 (lignin catabolic process), GO:0048046 (apoplast), GO:0052716 (hydroquinone:oxygen oxidoreductase activity), GO:0055114 (oxidation-reduction process)
nbe-miR397-3	Niben101Scf10152g05002.1	2.5	639	659	AUUGAGUGCAGCGUUGAUGAC	GUCAUCAACGCUGGACUCAAC	Cleavage	sp|Q9SIY8|LAC5_ARATH *-*- Laccase-5 IPR017761 (Laccase) GO:0005507 (copper ion binding), GO:0016491 (oxidoreductase activity), GO:0046274 (lignin catabolic process), GO:0048046 (apoplast), GO:0052716 (hydroquinone:oxygen oxidoreductase activity), GO:0055114 (oxidation-reduction process)
nbe-miR397-3	Niben101Scf08294g05006.1	1.5	725	745	AUUGAGUGCAGCGUUGAUGAC	AUCAUCAAUGCUGCACUCAAU	Cleavage	sp|Q9SR40|LAC7_ARATH *-*- Laccase-7 IPR008972 (Cupredoxin) GO:0005507 (copper ion binding), GO:0016491 (oxidoreductase activity), GO:0055114 (oxidation-reduction process)
nbe-miR397-3	Niben101Scf03786g01009.1	1.5	704	724	AUUGAGUGCAGCGUUGAUGAC	AUCAUCAAUGCUGCACUCAAU	Cleavage	sp|Q9SR40|LAC7_ARATH *-*- Laccase-7 IPR017761 (Laccase) GO:0005507 (copper ion binding), GO:0016491 (oxidoreductase activity), GO:0046274 (lignin catabolic process), GO:0048046 (apoplast), GO:0052716 (hydroquinone:oxygen oxidoreductase activity), GO:0055114 (oxidation-reduction process)
nbe-miR397-3	Niben101Scf01767g02001.1	1.5	725	745	AUUGAGUGCAGCGUUGAUGAC	AUCAUCAAUGCUGCACUCAAU	Cleavage	sp|Q9SR40|LAC7_ARATH *-*- Laccase-7 IPR017761 (Laccase) GO:0005507 (copper ion binding), GO:0016491 (oxidoreductase activity), GO:0046274 (lignin catabolic process), GO:0048046 (apoplast), GO:0052716 (hydroquinone:oxygen oxidoreductase activity), GO:0055114 (oxidation-reduction process)
nbe-miR397-4	Niben101Scf02778g04008.1	0	3387	3407	AUUGAGUGCAGCGUUGAUGAA	UUCAUCAACGCUGCACUCAAU	Cleavage	AT1G11390.1 *-*- Protein kinase superfamily protein LENGTH=624 IPR011009 (Protein kinase-like domain) GO:0016772 (transferase activity, transferring phosphorus-containing groups)
nbe-miR397-4	Niben101Scf04335g00003.1	3	168	189	AUUGAGUGCAGCGUUG-AUGAA	GUCAUUCAACGCUGCACUCAAG	Cleavage	AT1G61870.1 *-*- pentatricopeptide repeat 336 LENGTH=408 IPR002885 (Pentatricopeptide repeat)
nbe-miR397-4	Niben101Scf05330g02006.1	3	495	516	AUUGAGUGCAGCGUUG-AUGAA	GUCAUUCAACGCUGCACUCAAG	Cleavage	AT1G61870.1 *-*- pentatricopeptide repeat 336 LENGTH=408 IPR002885 (Pentatricopeptide repeat)
nbe-miR397-4	Niben101Scf02479g01017.1	2.5	721	741	AUUGAGUGCAGCGUUGAUGAA	GUCGUCAAUGCUGCACUCAAU	Cleavage	sp|O80434|LAC4_ARATH *-*- Laccase-4 IPR008972 (Cupredoxin) GO:0005507 (copper ion binding), GO:0016491 (oxidoreductase activity), GO:0055114 (oxidation-reduction process)
nbe-miR397-4	Niben101Scf00348g06006.1	0	675	695	AUUGAGUGCAGCGUUGAUGAA	GUCAUCAACGCUGCACUCAAU	Cleavage	sp|O80434|LAC4_ARATH *-*- Laccase-4 IPR017761 (Laccase) GO:0005507 (copper ion binding), GO:0016491 (oxidoreductase activity), GO:0046274 (lignin catabolic process), GO:0048046 (apoplast), GO:0052716 (hydroquinone:oxygen oxidoreductase activity), GO:0055114 (oxidation-reduction process)
nbe-miR397-4	Niben101Scf01738g06007.1	1	764	784	AUUGAGUGCAGCGUUGAUGAA	GUCAUCAACGCUGCACUCAAC	Cleavage	sp|O80434|LAC4_ARATH *-*- Laccase-4 IPR017761 (Laccase) GO:0005507 (copper ion binding), GO:0016491 (oxidoreductase activity), GO:0046274 (lignin catabolic process), GO:0048046 (apoplast), GO:0052716 (hydroquinone:oxygen oxidoreductase activity), GO:0055114 (oxidation-reduction process)
nbe-miR397-4	Niben101Scf03860g05002.1	1.5	711	731	AUUGAGUGCAGCGUUGAUGAA	GUCAUCAAUGCUGCACUCAAU	Cleavage	sp|O80434|LAC4_ARATH *-*- Laccase-4 IPR017761 (Laccase) GO:0005507 (copper ion binding), GO:0016491 (oxidoreductase activity), GO:0046274 (lignin catabolic process), GO:0048046 (apoplast), GO:0052716 (hydroquinone:oxygen oxidoreductase activity), GO:0055114 (oxidation-reduction process)
nbe-miR397-4	Niben101Scf03966g00003.1	2.5	710	730	AUUGAGUGCAGCGUUGAUGAA	UUGAUCAACGCUGCACUAAAU	Cleavage	sp|Q0DHL2|LAC12_ORYSJ *-*- Laccase-12/13 IPR008972 (Cupredoxin) GO:0005507 (copper ion binding), GO:0016491 (oxidoreductase activity), GO:0055114 (oxidation-reduction process)
nbe-miR397-4	Niben101Scf00288g05004.1	0	322	342	AUUGAGUGCAGCGUUGAUGAA	GUCAUCAACGCUGCACUCAAU	Cleavage	sp|Q56YT0|LAC3_ARATH *-*- Laccase-3 IPR008972 (Cupredoxin) GO:0005507 (copper ion binding), GO:0016491 (oxidoreductase activity), GO:0055114 (oxidation-reduction process)
nbe-miR397-4	Niben101Scf03327g00004.1	2.5	763	783	AUUGAGUGCAGCGUUGAUGAA	GUAAUCAAUGCUGCACUCAAU	Cleavage	sp|Q56YT0|LAC3_ARATH *-*- Laccase-3 IPR008972 (Cupredoxin) GO:0005507 (copper ion binding), GO:0016491 (oxidoreductase activity), GO:0055114 (oxidation-reduction process)
nbe-miR397-4	Niben101Scf06942g02033.1	2.5	1240	1260	AUUGAGUGCAGCGUUGAUGAA	GUAAUCAAUGCUGCACUCAAU	Cleavage	sp|Q56YT0|LAC3_ARATH *-*- Laccase-3 IPR017761 (Laccase) GO:0005507 (copper ion binding), GO:0016491 (oxidoreductase activity), GO:0046274 (lignin catabolic process), GO:0048046 (apoplast), GO:0052716 (hydroquinone:oxygen oxidoreductase activity), GO:0055114 (oxidation-reduction process)
nbe-miR397-4	Niben101Scf00592g00024.1	2.5	790	810	AUUGAGUGCAGCGUUGAUGAA	AUUAUCAACGCUGCUCUCAAU	Cleavage	sp|Q8VZA1|LAC11_ARATH *-*- Laccase-11 IPR008972 (Cupredoxin) GO:0005507 (copper ion binding), GO:0016491 (oxidoreductase activity), GO:0055114 (oxidation-reduction process)
nbe-miR397-4	Niben101Scf08157g02028.1	0	2757	2777	AUUGAGUGCAGCGUUGAUGAA	UUCAUCAACGCUGCACUCAAU	Cleavage	sp|Q96D53|ADCK4_HUMAN *-*- AarF domain-containing protein kinase 4 IPR011009 (Protein kinase-like domain) GO:0016772 (transferase activity, transferring phosphorus-containing groups)
nbe-miR397-4	Niben101Scf03051g00009.1	2.5	774	794	AUUGAGUGCAGCGUUGAUGAA	AUGAUCAAUGCUGCACUCAAU	Cleavage	sp|Q9FJD5|LAC17_ARATH *-*- Laccase-17 IPR017761 (Laccase) GO:0005507 (copper ion binding), GO:0016491 (oxidoreductase activity), GO:0046274 (lignin catabolic process), GO:0048046 (apoplast), GO:0052716 (hydroquinone:oxygen oxidoreductase activity), GO:0055114 (oxidation-reduction process)
nbe-miR397-4	Niben101Scf02085g13010.1	2.5	821	841	AUUGAGUGCAGCGUUGAUGAA	AUGAUCAAUGCUGCACUCAAU	Cleavage	sp|Q9FJD5|LAC17_ARATH *-*- Laccase-17 IPR017761 (Laccase) GO:0005507 (copper ion binding), GO:0016491 (oxidoreductase activity), GO:0046274 (lignin catabolic process), GO:0048046 (apoplast), GO:0052716 (hydroquinone:oxygen oxidoreductase activity), GO:0055114 (oxidation-reduction process)
nbe-miR397-4	Niben101Scf14877g01011.1	2.5	821	841	AUUGAGUGCAGCGUUGAUGAA	AUGAUCAAUGCUGCACUCAAU	Cleavage	sp|Q9FJD5|LAC17_ARATH *-*- Laccase-17 IPR017761 (Laccase) GO:0005507 (copper ion binding), GO:0016491 (oxidoreductase activity), GO:0046274 (lignin catabolic process), GO:0048046 (apoplast), GO:0052716 (hydroquinone:oxygen oxidoreductase activity), GO:0055114 (oxidation-reduction process)
nbe-miR397-4	Niben101Scf20493g00017.1	2.5	650	670	AUUGAGUGCAGCGUUGAUGAA	UUGAUCAACGCUGCACUAAAU	Cleavage	sp|Q9FJD5|LAC17_ARATH *-*- Laccase-17 IPR017761 (Laccase) GO:0005507 (copper ion binding), GO:0016491 (oxidoreductase activity), GO:0046274 (lignin catabolic process), GO:0048046 (apoplast), GO:0052716 (hydroquinone:oxygen oxidoreductase activity), GO:0055114 (oxidation-reduction process)
nbe-miR397-4	Niben101Scf02456g00011.1	2	743	763	AUUGAGUGCAGCGUUGAUGAA	GUUAUCAACGCUGCACUCAAC	Cleavage	sp|Q9FLB5|LAC12_ARATH *-*- Laccase-12 IPR008972 (Cupredoxin) GO:0005507 (copper ion binding), GO:0016491 (oxidoreductase activity), GO:0055114 (oxidation-reduction process)
nbe-miR397-4	Niben101Scf01237g07008.1	2	829	849	AUUGAGUGCAGCGUUGAUGAA	GUUAUCAACGCUGCACUCAAC	Cleavage	sp|Q9FLB5|LAC12_ARATH *-*- Laccase-12 IPR017761 (Laccase) GO:0005507 (copper ion binding), GO:0016491 (oxidoreductase activity), GO:0046274 (lignin catabolic process), GO:0048046 (apoplast), GO:0052716 (hydroquinone:oxygen oxidoreductase activity), GO:0055114 (oxidation-reduction process)
nbe-miR397-4	Niben101Scf01237g06005.1	2.5	613	633	AUUGAGUGCAGCGUUGAUGAA	GUUAUCAAUGCUGCACUCAAU	Cleavage	sp|Q9FLB5|LAC12_ARATH *-*- Laccase-12 IPR017761 (Laccase) GO:0005507 (copper ion binding), GO:0016491 (oxidoreductase activity), GO:0046274 (lignin catabolic process), GO:0048046 (apoplast), GO:0052716 (hydroquinone:oxygen oxidoreductase activity), GO:0055114 (oxidation-reduction process)
nbe-miR397-4	Niben101Scf02456g00016.1	2.5	439	459	AUUGAGUGCAGCGUUGAUGAA	GUUAUCAAUGCUGCACUCAAU	Cleavage	sp|Q9FLB5|LAC12_ARATH *-*- Laccase-12 IPR017761 (Laccase) GO:0005507 (copper ion binding), GO:0016491 (oxidoreductase activity), GO:0046274 (lignin catabolic process), GO:0048046 (apoplast), GO:0052716 (hydroquinone:oxygen oxidoreductase activity), GO:0055114 (oxidation-reduction process)
nbe-miR397-4	Niben101Scf01237g07002.1	2.5	920	940	AUUGAGUGCAGCGUUGAUGAA	GUUAUCAAUGCUGCACUCAAU	Cleavage	sp|Q9SIY8|LAC5_ARATH *-*- Laccase-5 IPR008972 (Cupredoxin) GO:0005507 (copper ion binding), GO:0016491 (oxidoreductase activity), GO:0055114 (oxidation-reduction process)
nbe-miR397-4	Niben101Scf02456g00015.1	2.5	614	634	AUUGAGUGCAGCGUUGAUGAA	GUUAUCAAUGCUGCACUCAAU	Cleavage	sp|Q9SIY8|LAC5_ARATH *-*- Laccase-5 IPR017761 (Laccase) GO:0005507 (copper ion binding), GO:0016491 (oxidoreductase activity), GO:0046274 (lignin catabolic process), GO:0048046 (apoplast), GO:0052716 (hydroquinone:oxygen oxidoreductase activity), GO:0055114 (oxidation-reduction process)
nbe-miR397-4	Niben101Scf10152g05002.1	2.5	639	659	AUUGAGUGCAGCGUUGAUGAA	GUCAUCAACGCUGGACUCAAC	Cleavage	sp|Q9SIY8|LAC5_ARATH *-*- Laccase-5 IPR017761 (Laccase) GO:0005507 (copper ion binding), GO:0016491 (oxidoreductase activity), GO:0046274 (lignin catabolic process), GO:0048046 (apoplast), GO:0052716 (hydroquinone:oxygen oxidoreductase activity), GO:0055114 (oxidation-reduction process)
nbe-miR397-4	Niben101Scf08294g05006.1	1.5	725	745	AUUGAGUGCAGCGUUGAUGAA	AUCAUCAAUGCUGCACUCAAU	Cleavage	sp|Q9SR40|LAC7_ARATH *-*- Laccase-7 IPR008972 (Cupredoxin) GO:0005507 (copper ion binding), GO:0016491 (oxidoreductase activity), GO:0055114 (oxidation-reduction process)
nbe-miR397-4	Niben101Scf03786g01009.1	1.5	704	724	AUUGAGUGCAGCGUUGAUGAA	AUCAUCAAUGCUGCACUCAAU	Cleavage	sp|Q9SR40|LAC7_ARATH *-*- Laccase-7 IPR017761 (Laccase) GO:0005507 (copper ion binding), GO:0016491 (oxidoreductase activity), GO:0046274 (lignin catabolic process), GO:0048046 (apoplast), GO:0052716 (hydroquinone:oxygen oxidoreductase activity), GO:0055114 (oxidation-reduction process)
nbe-miR397-4	Niben101Scf01767g02001.1	1.5	725	745	AUUGAGUGCAGCGUUGAUGAA	AUCAUCAAUGCUGCACUCAAU	Cleavage	sp|Q9SR40|LAC7_ARATH *-*- Laccase-7 IPR017761 (Laccase) GO:0005507 (copper ion binding), GO:0016491 (oxidoreductase activity), GO:0046274 (lignin catabolic process), GO:0048046 (apoplast), GO:0052716 (hydroquinone:oxygen oxidoreductase activity), GO:0055114 (oxidation-reduction process)
nbe-miR397-5	Niben101Scf02778g04008.1	0	3384	3407	AUUGAGUGCAGCGUUGAUGAAAAU	AUUUUCAUCAACGCUGCACUCAAU	Cleavage	AT1G11390.1 *-*- Protein kinase superfamily protein LENGTH=624 IPR011009 (Protein kinase-like domain) GO:0016772 (transferase activity, transferring phosphorus-containing groups)
nbe-miR397-5	Niben101Scf04335g00003.1	3	162	189	AUUGAGUGCAGCGUUG-AUGA---AAAU	UGUUAAGUCAUUCAACGCUGCACUCAAG	Cleavage	AT1G61870.1 *-*- pentatricopeptide repeat 336 LENGTH=408 IPR002885 (Pentatricopeptide repeat)
nbe-miR397-5	Niben101Scf05330g02006.1	3	489	516	AUUGAGUGCAGCGUUG-AUGA---AAAU	UGUUAAGUCAUUCAACGCUGCACUCAAG	Cleavage	AT1G61870.1 *-*- pentatricopeptide repeat 336 LENGTH=408 IPR002885 (Pentatricopeptide repeat)
nbe-miR397-5	Niben101Scf02479g01017.1	2.5	712	741	AUUGAGUGCAGCGUUGAUGA-----AA-AU	AUGUUAAGAGUCGUCAAUGCUGCACUCAAU	Cleavage	sp|O80434|LAC4_ARATH *-*- Laccase-4 IPR008972 (Cupredoxin) GO:0005507 (copper ion binding), GO:0016491 (oxidoreductase activity), GO:0055114 (oxidation-reduction process)
nbe-miR397-5	Niben101Scf00348g06006.1	0	666	695	AUUGAGUGCAGCGUUGAUGA-----AA-AU	AUGUUACGAGUCAUCAACGCUGCACUCAAU	Cleavage	sp|O80434|LAC4_ARATH *-*- Laccase-4 IPR017761 (Laccase) GO:0005507 (copper ion binding), GO:0016491 (oxidoreductase activity), GO:0046274 (lignin catabolic process), GO:0048046 (apoplast), GO:0052716 (hydroquinone:oxygen oxidoreductase activity), GO:0055114 (oxidation-reduction process)
nbe-miR397-5	Niben101Scf01738g06007.1	1	755	784	AUUGAGUGCAGCGUUGAUGA-----AA-AU	AUGUUACGAGUCAUCAACGCUGCACUCAAC	Cleavage	sp|O80434|LAC4_ARATH *-*- Laccase-4 IPR017761 (Laccase) GO:0005507 (copper ion binding), GO:0016491 (oxidoreductase activity), GO:0046274 (lignin catabolic process), GO:0048046 (apoplast), GO:0052716 (hydroquinone:oxygen oxidoreductase activity), GO:0055114 (oxidation-reduction process)
nbe-miR397-5	Niben101Scf03860g05002.1	1.5	702	731	AUUGAGUGCAGCGUUGAUGA-----AA-AU	AUGUUAAGAGUCAUCAAUGCUGCACUCAAU	Cleavage	sp|O80434|LAC4_ARATH *-*- Laccase-4 IPR017761 (Laccase) GO:0005507 (copper ion binding), GO:0016491 (oxidoreductase activity), GO:0046274 (lignin catabolic process), GO:0048046 (apoplast), GO:0052716 (hydroquinone:oxygen oxidoreductase activity), GO:0055114 (oxidation-reduction process)
nbe-miR397-5	Niben101Scf03966g00003.1	2.5	707	730	AUUGAGUGCAGCGUUGAUGAAAAU	CGGUUGAUCAACGCUGCACUAAAU	Cleavage	sp|Q0DHL2|LAC12_ORYSJ *-*- Laccase-12/13 IPR008972 (Cupredoxin) GO:0005507 (copper ion binding), GO:0016491 (oxidoreductase activity), GO:0055114 (oxidation-reduction process)
nbe-miR397-5	Niben101Scf00288g05004.1	0	319	342	AUUGAGUGCAGCGUUGAUGAAAAU	AGGGUCAUCAACGCUGCACUCAAU	Cleavage	sp|Q56YT0|LAC3_ARATH *-*- Laccase-3 IPR008972 (Cupredoxin) GO:0005507 (copper ion binding), GO:0016491 (oxidoreductase activity), GO:0055114 (oxidation-reduction process)
nbe-miR397-5	Niben101Scf03327g00004.1	2.5	760	783	AUUGAGUGCAGCGUUGAUGAAAAU	AGGGUAAUCAAUGCUGCACUCAAU	Cleavage	sp|Q56YT0|LAC3_ARATH *-*- Laccase-3 IPR008972 (Cupredoxin) GO:0005507 (copper ion binding), GO:0016491 (oxidoreductase activity), GO:0055114 (oxidation-reduction process)
nbe-miR397-5	Niben101Scf06942g02033.1	2.5	1237	1260	AUUGAGUGCAGCGUUGAUGAAAAU	AGGGUAAUCAAUGCUGCACUCAAU	Cleavage	sp|Q56YT0|LAC3_ARATH *-*- Laccase-3 IPR017761 (Laccase) GO:0005507 (copper ion binding), GO:0016491 (oxidoreductase activity), GO:0046274 (lignin catabolic process), GO:0048046 (apoplast), GO:0052716 (hydroquinone:oxygen oxidoreductase activity), GO:0055114 (oxidation-reduction process)
nbe-miR397-5	Niben101Scf00592g00024.1	2.5	783	810	AUUGAGUGCAGCGUUGAUGA----AAAU	AUUGAGAAUUAUCAACGCUGCUCUCAAU	Cleavage	sp|Q8VZA1|LAC11_ARATH *-*- Laccase-11 IPR008972 (Cupredoxin) GO:0005507 (copper ion binding), GO:0016491 (oxidoreductase activity), GO:0055114 (oxidation-reduction process)
nbe-miR397-5	Niben101Scf08157g02028.1	0	2754	2777	AUUGAGUGCAGCGUUGAUGAAAAU	AUUUUCAUCAACGCUGCACUCAAU	Cleavage	sp|Q96D53|ADCK4_HUMAN *-*- AarF domain-containing protein kinase 4 IPR011009 (Protein kinase-like domain) GO:0016772 (transferase activity, transferring phosphorus-containing groups)
nbe-miR397-5	Niben101Scf20493g00017.1	2.5	647	670	AUUGAGUGCAGCGUUGAUGAAAAU	CGGUUGAUCAACGCUGCACUAAAU	Cleavage	sp|Q9FJD5|LAC17_ARATH *-*- Laccase-17 IPR017761 (Laccase) GO:0005507 (copper ion binding), GO:0016491 (oxidoreductase activity), GO:0046274 (lignin catabolic process), GO:0048046 (apoplast), GO:0052716 (hydroquinone:oxygen oxidoreductase activity), GO:0055114 (oxidation-reduction process)
nbe-miR397-5	Niben101Scf02456g00011.1	2	740	763	AUUGAGUGCAGCGUUGAUGAAAAU	CGAGUUAUCAACGCUGCACUCAAC	Cleavage	sp|Q9FLB5|LAC12_ARATH *-*- Laccase-12 IPR008972 (Cupredoxin) GO:0005507 (copper ion binding), GO:0016491 (oxidoreductase activity), GO:0055114 (oxidation-reduction process)
nbe-miR397-5	Niben101Scf01237g07008.1	2	826	849	AUUGAGUGCAGCGUUGAUGAAAAU	CGAGUUAUCAACGCUGCACUCAAC	Cleavage	sp|Q9FLB5|LAC12_ARATH *-*- Laccase-12 IPR017761 (Laccase) GO:0005507 (copper ion binding), GO:0016491 (oxidoreductase activity), GO:0046274 (lignin catabolic process), GO:0048046 (apoplast), GO:0052716 (hydroquinone:oxygen oxidoreductase activity), GO:0055114 (oxidation-reduction process)
nbe-miR397-5	Niben101Scf01237g06005.1	2.5	610	633	AUUGAGUGCAGCGUUGAUGAAAAU	CGAGUUAUCAAUGCUGCACUCAAU	Cleavage	sp|Q9FLB5|LAC12_ARATH *-*- Laccase-12 IPR017761 (Laccase) GO:0005507 (copper ion binding), GO:0016491 (oxidoreductase activity), GO:0046274 (lignin catabolic process), GO:0048046 (apoplast), GO:0052716 (hydroquinone:oxygen oxidoreductase activity), GO:0055114 (oxidation-reduction process)
nbe-miR397-5	Niben101Scf02456g00016.1	2.5	436	459	AUUGAGUGCAGCGUUGAUGAAAAU	CGAGUUAUCAAUGCUGCACUCAAU	Cleavage	sp|Q9FLB5|LAC12_ARATH *-*- Laccase-12 IPR017761 (Laccase) GO:0005507 (copper ion binding), GO:0016491 (oxidoreductase activity), GO:0046274 (lignin catabolic process), GO:0048046 (apoplast), GO:0052716 (hydroquinone:oxygen oxidoreductase activity), GO:0055114 (oxidation-reduction process)
nbe-miR397-5	Niben101Scf01237g07002.1	2.5	917	940	AUUGAGUGCAGCGUUGAUGAAAAU	CGAGUUAUCAAUGCUGCACUCAAU	Cleavage	sp|Q9SIY8|LAC5_ARATH *-*- Laccase-5 IPR008972 (Cupredoxin) GO:0005507 (copper ion binding), GO:0016491 (oxidoreductase activity), GO:0055114 (oxidation-reduction process)
nbe-miR397-5	Niben101Scf02456g00015.1	2.5	611	634	AUUGAGUGCAGCGUUGAUGAAAAU	CGAGUUAUCAAUGCUGCACUCAAU	Cleavage	sp|Q9SIY8|LAC5_ARATH *-*- Laccase-5 IPR017761 (Laccase) GO:0005507 (copper ion binding), GO:0016491 (oxidoreductase activity), GO:0046274 (lignin catabolic process), GO:0048046 (apoplast), GO:0052716 (hydroquinone:oxygen oxidoreductase activity), GO:0055114 (oxidation-reduction process)
nbe-miR397-5	Niben101Scf10152g05002.1	2.5	636	659	AUUGAGUGCAGCGUUGAUGAAAAU	CGAGUCAUCAACGCUGGACUCAAC	Cleavage	sp|Q9SIY8|LAC5_ARATH *-*- Laccase-5 IPR017761 (Laccase) GO:0005507 (copper ion binding), GO:0016491 (oxidoreductase activity), GO:0046274 (lignin catabolic process), GO:0048046 (apoplast), GO:0052716 (hydroquinone:oxygen oxidoreductase activity), GO:0055114 (oxidation-reduction process)
nbe-miR397-5	Niben101Scf08294g05006.1	1.5	722	745	AUUGAGUGCAGCGUUGAUGAAAAU	CGUAUCAUCAAUGCUGCACUCAAU	Cleavage	sp|Q9SR40|LAC7_ARATH *-*- Laccase-7 IPR008972 (Cupredoxin) GO:0005507 (copper ion binding), GO:0016491 (oxidoreductase activity), GO:0055114 (oxidation-reduction process)
nbe-miR397-5	Niben101Scf03786g01009.1	1.5	701	724	AUUGAGUGCAGCGUUGAUGAAAAU	CGUAUCAUCAAUGCUGCACUCAAU	Cleavage	sp|Q9SR40|LAC7_ARATH *-*- Laccase-7 IPR017761 (Laccase) GO:0005507 (copper ion binding), GO:0016491 (oxidoreductase activity), GO:0046274 (lignin catabolic process), GO:0048046 (apoplast), GO:0052716 (hydroquinone:oxygen oxidoreductase activity), GO:0055114 (oxidation-reduction process)
nbe-miR397-5	Niben101Scf01767g02001.1	1.5	722	745	AUUGAGUGCAGCGUUGAUGAAAAU	CGUAUCAUCAAUGCUGCACUCAAU	Cleavage	sp|Q9SR40|LAC7_ARATH *-*- Laccase-7 IPR017761 (Laccase) GO:0005507 (copper ion binding), GO:0016491 (oxidoreductase activity), GO:0046274 (lignin catabolic process), GO:0048046 (apoplast), GO:0052716 (hydroquinone:oxygen oxidoreductase activity), GO:0055114 (oxidation-reduction process)
nbe-miR397-6	Niben101Scf02778g04008.1	0	3388	3407	AUUGAGUGCAGCGUUGAUGU	UCAUCAACGCUGCACUCAAU	Cleavage	AT1G11390.1 *-*- Protein kinase superfamily protein LENGTH=624 IPR011009 (Protein kinase-like domain) GO:0016772 (transferase activity, transferring phosphorus-containing groups)
nbe-miR397-6	Niben101Scf04335g00003.1	3	169	189	AUUGAGUGCAGCGUUG-AUGU	UCAUUCAACGCUGCACUCAAG	Cleavage	AT1G61870.1 *-*- pentatricopeptide repeat 336 LENGTH=408 IPR002885 (Pentatricopeptide repeat)
nbe-miR397-6	Niben101Scf05330g02006.1	3	496	516	AUUGAGUGCAGCGUUG-AUGU	UCAUUCAACGCUGCACUCAAG	Cleavage	AT1G61870.1 *-*- pentatricopeptide repeat 336 LENGTH=408 IPR002885 (Pentatricopeptide repeat)
nbe-miR397-6	Niben101Scf02479g01017.1	2.5	722	741	AUUGAGUGCAGCGUUGAUGU	UCGUCAAUGCUGCACUCAAU	Cleavage	sp|O80434|LAC4_ARATH *-*- Laccase-4 IPR008972 (Cupredoxin) GO:0005507 (copper ion binding), GO:0016491 (oxidoreductase activity), GO:0055114 (oxidation-reduction process)
nbe-miR397-6	Niben101Scf00348g06006.1	0	676	695	AUUGAGUGCAGCGUUGAUGU	UCAUCAACGCUGCACUCAAU	Cleavage	sp|O80434|LAC4_ARATH *-*- Laccase-4 IPR017761 (Laccase) GO:0005507 (copper ion binding), GO:0016491 (oxidoreductase activity), GO:0046274 (lignin catabolic process), GO:0048046 (apoplast), GO:0052716 (hydroquinone:oxygen oxidoreductase activity), GO:0055114 (oxidation-reduction process)
nbe-miR397-6	Niben101Scf01738g06007.1	1	765	784	AUUGAGUGCAGCGUUGAUGU	UCAUCAACGCUGCACUCAAC	Cleavage	sp|O80434|LAC4_ARATH *-*- Laccase-4 IPR017761 (Laccase) GO:0005507 (copper ion binding), GO:0016491 (oxidoreductase activity), GO:0046274 (lignin catabolic process), GO:0048046 (apoplast), GO:0052716 (hydroquinone:oxygen oxidoreductase activity), GO:0055114 (oxidation-reduction process)
nbe-miR397-6	Niben101Scf03860g05002.1	1.5	712	731	AUUGAGUGCAGCGUUGAUGU	UCAUCAAUGCUGCACUCAAU	Cleavage	sp|O80434|LAC4_ARATH *-*- Laccase-4 IPR017761 (Laccase) GO:0005507 (copper ion binding), GO:0016491 (oxidoreductase activity), GO:0046274 (lignin catabolic process), GO:0048046 (apoplast), GO:0052716 (hydroquinone:oxygen oxidoreductase activity), GO:0055114 (oxidation-reduction process)
nbe-miR397-6	Niben101Scf00066g00002.1	2.5	754	773	AUUGAGUGCAGCGUUGAUGU	UAAUCAAUGCUGCACUCAAU	Cleavage	sp|O81081|LAC2_ARATH *-*- Laccase-2 IPR017761 (Laccase) GO:0005507 (copper ion binding), GO:0016491 (oxidoreductase activity), GO:0046274 (lignin catabolic process), GO:0048046 (apoplast), GO:0052716 (hydroquinone:oxygen oxidoreductase activity), GO:0055114 (oxidation-reduction process)
nbe-miR397-6	Niben101Scf08751g00024.1	2.5	754	773	AUUGAGUGCAGCGUUGAUGU	UAAUCAAUGCUGCACUCAAU	Cleavage	sp|O81081|LAC2_ARATH *-*- Laccase-2 IPR017761 (Laccase) GO:0005507 (copper ion binding), GO:0016491 (oxidoreductase activity), GO:0046274 (lignin catabolic process), GO:0048046 (apoplast), GO:0052716 (hydroquinone:oxygen oxidoreductase activity), GO:0055114 (oxidation-reduction process)
nbe-miR397-6	Niben101Scf03966g00003.1	2.5	711	730	AUUGAGUGCAGCGUUGAUGU	UGAUCAACGCUGCACUAAAU	Cleavage	sp|Q0DHL2|LAC12_ORYSJ *-*- Laccase-12/13 IPR008972 (Cupredoxin) GO:0005507 (copper ion binding), GO:0016491 (oxidoreductase activity), GO:0055114 (oxidation-reduction process)
nbe-miR397-6	Niben101Scf00288g05004.1	0	323	342	AUUGAGUGCAGCGUUGAUGU	UCAUCAACGCUGCACUCAAU	Cleavage	sp|Q56YT0|LAC3_ARATH *-*- Laccase-3 IPR008972 (Cupredoxin) GO:0005507 (copper ion binding), GO:0016491 (oxidoreductase activity), GO:0055114 (oxidation-reduction process)
nbe-miR397-6	Niben101Scf03327g00004.1	2.5	764	783	AUUGAGUGCAGCGUUGAUGU	UAAUCAAUGCUGCACUCAAU	Cleavage	sp|Q56YT0|LAC3_ARATH *-*- Laccase-3 IPR008972 (Cupredoxin) GO:0005507 (copper ion binding), GO:0016491 (oxidoreductase activity), GO:0055114 (oxidation-reduction process)
nbe-miR397-6	Niben101Scf06942g02033.1	2.5	1241	1260	AUUGAGUGCAGCGUUGAUGU	UAAUCAAUGCUGCACUCAAU	Cleavage	sp|Q56YT0|LAC3_ARATH *-*- Laccase-3 IPR017761 (Laccase) GO:0005507 (copper ion binding), GO:0016491 (oxidoreductase activity), GO:0046274 (lignin catabolic process), GO:0048046 (apoplast), GO:0052716 (hydroquinone:oxygen oxidoreductase activity), GO:0055114 (oxidation-reduction process)
nbe-miR397-6	Niben101Scf00592g00024.1	2.5	791	810	AUUGAGUGCAGCGUUGAUGU	UUAUCAACGCUGCUCUCAAU	Cleavage	sp|Q8VZA1|LAC11_ARATH *-*- Laccase-11 IPR008972 (Cupredoxin) GO:0005507 (copper ion binding), GO:0016491 (oxidoreductase activity), GO:0055114 (oxidation-reduction process)
nbe-miR397-6	Niben101Scf08157g02028.1	0	2758	2777	AUUGAGUGCAGCGUUGAUGU	UCAUCAACGCUGCACUCAAU	Cleavage	sp|Q96D53|ADCK4_HUMAN *-*- AarF domain-containing protein kinase 4 IPR011009 (Protein kinase-like domain) GO:0016772 (transferase activity, transferring phosphorus-containing groups)
nbe-miR397-6	Niben101Scf03051g00009.1	2.5	775	794	AUUGAGUGCAGCGUUGAUGU	UGAUCAAUGCUGCACUCAAU	Cleavage	sp|Q9FJD5|LAC17_ARATH *-*- Laccase-17 IPR017761 (Laccase) GO:0005507 (copper ion binding), GO:0016491 (oxidoreductase activity), GO:0046274 (lignin catabolic process), GO:0048046 (apoplast), GO:0052716 (hydroquinone:oxygen oxidoreductase activity), GO:0055114 (oxidation-reduction process)
nbe-miR397-6	Niben101Scf02085g13010.1	2.5	822	841	AUUGAGUGCAGCGUUGAUGU	UGAUCAAUGCUGCACUCAAU	Cleavage	sp|Q9FJD5|LAC17_ARATH *-*- Laccase-17 IPR017761 (Laccase) GO:0005507 (copper ion binding), GO:0016491 (oxidoreductase activity), GO:0046274 (lignin catabolic process), GO:0048046 (apoplast), GO:0052716 (hydroquinone:oxygen oxidoreductase activity), GO:0055114 (oxidation-reduction process)
nbe-miR397-6	Niben101Scf14877g01011.1	2.5	822	841	AUUGAGUGCAGCGUUGAUGU	UGAUCAAUGCUGCACUCAAU	Cleavage	sp|Q9FJD5|LAC17_ARATH *-*- Laccase-17 IPR017761 (Laccase) GO:0005507 (copper ion binding), GO:0016491 (oxidoreductase activity), GO:0046274 (lignin catabolic process), GO:0048046 (apoplast), GO:0052716 (hydroquinone:oxygen oxidoreductase activity), GO:0055114 (oxidation-reduction process)
nbe-miR397-6	Niben101Scf20493g00017.1	2.5	651	670	AUUGAGUGCAGCGUUGAUGU	UGAUCAACGCUGCACUAAAU	Cleavage	sp|Q9FJD5|LAC17_ARATH *-*- Laccase-17 IPR017761 (Laccase) GO:0005507 (copper ion binding), GO:0016491 (oxidoreductase activity), GO:0046274 (lignin catabolic process), GO:0048046 (apoplast), GO:0052716 (hydroquinone:oxygen oxidoreductase activity), GO:0055114 (oxidation-reduction process)
nbe-miR397-6	Niben101Scf02456g00011.1	2	744	763	AUUGAGUGCAGCGUUGAUGU	UUAUCAACGCUGCACUCAAC	Cleavage	sp|Q9FLB5|LAC12_ARATH *-*- Laccase-12 IPR008972 (Cupredoxin) GO:0005507 (copper ion binding), GO:0016491 (oxidoreductase activity), GO:0055114 (oxidation-reduction process)
nbe-miR397-6	Niben101Scf01237g07008.1	2	830	849	AUUGAGUGCAGCGUUGAUGU	UUAUCAACGCUGCACUCAAC	Cleavage	sp|Q9FLB5|LAC12_ARATH *-*- Laccase-12 IPR017761 (Laccase) GO:0005507 (copper ion binding), GO:0016491 (oxidoreductase activity), GO:0046274 (lignin catabolic process), GO:0048046 (apoplast), GO:0052716 (hydroquinone:oxygen oxidoreductase activity), GO:0055114 (oxidation-reduction process)
nbe-miR397-6	Niben101Scf01237g06005.1	2.5	614	633	AUUGAGUGCAGCGUUGAUGU	UUAUCAAUGCUGCACUCAAU	Cleavage	sp|Q9FLB5|LAC12_ARATH *-*- Laccase-12 IPR017761 (Laccase) GO:0005507 (copper ion binding), GO:0016491 (oxidoreductase activity), GO:0046274 (lignin catabolic process), GO:0048046 (apoplast), GO:0052716 (hydroquinone:oxygen oxidoreductase activity), GO:0055114 (oxidation-reduction process)
nbe-miR397-6	Niben101Scf02456g00016.1	2.5	440	459	AUUGAGUGCAGCGUUGAUGU	UUAUCAAUGCUGCACUCAAU	Cleavage	sp|Q9FLB5|LAC12_ARATH *-*- Laccase-12 IPR017761 (Laccase) GO:0005507 (copper ion binding), GO:0016491 (oxidoreductase activity), GO:0046274 (lignin catabolic process), GO:0048046 (apoplast), GO:0052716 (hydroquinone:oxygen oxidoreductase activity), GO:0055114 (oxidation-reduction process)
nbe-miR397-6	Niben101Scf01237g07002.1	2.5	921	940	AUUGAGUGCAGCGUUGAUGU	UUAUCAAUGCUGCACUCAAU	Cleavage	sp|Q9SIY8|LAC5_ARATH *-*- Laccase-5 IPR008972 (Cupredoxin) GO:0005507 (copper ion binding), GO:0016491 (oxidoreductase activity), GO:0055114 (oxidation-reduction process)
nbe-miR397-6	Niben101Scf02456g00015.1	2.5	615	634	AUUGAGUGCAGCGUUGAUGU	UUAUCAAUGCUGCACUCAAU	Cleavage	sp|Q9SIY8|LAC5_ARATH *-*- Laccase-5 IPR017761 (Laccase) GO:0005507 (copper ion binding), GO:0016491 (oxidoreductase activity), GO:0046274 (lignin catabolic process), GO:0048046 (apoplast), GO:0052716 (hydroquinone:oxygen oxidoreductase activity), GO:0055114 (oxidation-reduction process)
nbe-miR397-6	Niben101Scf10152g05002.1	2.5	640	659	AUUGAGUGCAGCGUUGAUGU	UCAUCAACGCUGGACUCAAC	Cleavage	sp|Q9SIY8|LAC5_ARATH *-*- Laccase-5 IPR017761 (Laccase) GO:0005507 (copper ion binding), GO:0016491 (oxidoreductase activity), GO:0046274 (lignin catabolic process), GO:0048046 (apoplast), GO:0052716 (hydroquinone:oxygen oxidoreductase activity), GO:0055114 (oxidation-reduction process)
nbe-miR397-6	Niben101Scf08294g05006.1	1.5	726	745	AUUGAGUGCAGCGUUGAUGU	UCAUCAAUGCUGCACUCAAU	Cleavage	sp|Q9SR40|LAC7_ARATH *-*- Laccase-7 IPR008972 (Cupredoxin) GO:0005507 (copper ion binding), GO:0016491 (oxidoreductase activity), GO:0055114 (oxidation-reduction process)
nbe-miR397-6	Niben101Scf03786g01009.1	1.5	705	724	AUUGAGUGCAGCGUUGAUGU	UCAUCAAUGCUGCACUCAAU	Cleavage	sp|Q9SR40|LAC7_ARATH *-*- Laccase-7 IPR017761 (Laccase) GO:0005507 (copper ion binding), GO:0016491 (oxidoreductase activity), GO:0046274 (lignin catabolic process), GO:0048046 (apoplast), GO:0052716 (hydroquinone:oxygen oxidoreductase activity), GO:0055114 (oxidation-reduction process)
nbe-miR397-6	Niben101Scf01767g02001.1	1.5	726	745	AUUGAGUGCAGCGUUGAUGU	UCAUCAAUGCUGCACUCAAU	Cleavage	sp|Q9SR40|LAC7_ARATH *-*- Laccase-7 IPR017761 (Laccase) GO:0005507 (copper ion binding), GO:0016491 (oxidoreductase activity), GO:0046274 (lignin catabolic process), GO:0048046 (apoplast), GO:0052716 (hydroquinone:oxygen oxidoreductase activity), GO:0055114 (oxidation-reduction process)
nbe-miR397-7	Niben101Scf02778g04008.1	1	3387	3408	GAUUGAGUGCAGCGUUGAUGAC	UUCAUCAACGCUGCACUCAAUG	Cleavage	AT1G11390.1 *-*- Protein kinase superfamily protein LENGTH=624 IPR011009 (Protein kinase-like domain) GO:0016772 (transferase activity, transferring phosphorus-containing groups)
nbe-miR397-7	Niben101Scf11120g00009.1	2.5	553	576	GAUUGAGUGCAGCGUUGAUG--AC	GUAGUAUCAAGGCUGCACUCACUC	Cleavage	AT1G55915.1 *-** zinc ion binding LENGTH=404 IPR001876 (Zinc finger, RanBP2-type), IPR013536 (WLM) GO:0008270 (zinc ion binding)
nbe-miR397-7	Niben101Scf02479g01017.1	3	721	742	GAUUGAGUGCAGCGUUGAUGAC	GUCGUCAAUGCUGCACUCAAUG	Cleavage	sp|O80434|LAC4_ARATH *-*- Laccase-4 IPR008972 (Cupredoxin) GO:0005507 (copper ion binding), GO:0016491 (oxidoreductase activity), GO:0055114 (oxidation-reduction process)
nbe-miR397-7	Niben101Scf00348g06006.1	1	675	696	GAUUGAGUGCAGCGUUGAUGAC	GUCAUCAACGCUGCACUCAAUG	Cleavage	sp|O80434|LAC4_ARATH *-*- Laccase-4 IPR017761 (Laccase) GO:0005507 (copper ion binding), GO:0016491 (oxidoreductase activity), GO:0046274 (lignin catabolic process), GO:0048046 (apoplast), GO:0052716 (hydroquinone:oxygen oxidoreductase activity), GO:0055114 (oxidation-reduction process)
nbe-miR397-7	Niben101Scf03860g05002.1	2	711	732	GAUUGAGUGCAGCGUUGAUGAC	GUCAUCAAUGCUGCACUCAAUG	Cleavage	sp|O80434|LAC4_ARATH *-*- Laccase-4 IPR017761 (Laccase) GO:0005507 (copper ion binding), GO:0016491 (oxidoreductase activity), GO:0046274 (lignin catabolic process), GO:0048046 (apoplast), GO:0052716 (hydroquinone:oxygen oxidoreductase activity), GO:0055114 (oxidation-reduction process)
nbe-miR397-7	Niben101Scf01738g06007.1	2.5	764	785	GAUUGAGUGCAGCGUUGAUGAC	GUCAUCAACGCUGCACUCAACG	Cleavage	sp|O80434|LAC4_ARATH *-*- Laccase-4 IPR017761 (Laccase) GO:0005507 (copper ion binding), GO:0016491 (oxidoreductase activity), GO:0046274 (lignin catabolic process), GO:0048046 (apoplast), GO:0052716 (hydroquinone:oxygen oxidoreductase activity), GO:0055114 (oxidation-reduction process)
nbe-miR397-7	Niben101Scf00066g00002.1	2	753	774	GAUUGAGUGCAGCGUUGAUGAC	AUAAUCAAUGCUGCACUCAAUG	Cleavage	sp|O81081|LAC2_ARATH *-*- Laccase-2 IPR017761 (Laccase) GO:0005507 (copper ion binding), GO:0016491 (oxidoreductase activity), GO:0046274 (lignin catabolic process), GO:0048046 (apoplast), GO:0052716 (hydroquinone:oxygen oxidoreductase activity), GO:0055114 (oxidation-reduction process)
nbe-miR397-7	Niben101Scf08751g00024.1	2	753	774	GAUUGAGUGCAGCGUUGAUGAC	AUAAUCAAUGCUGCACUCAAUG	Cleavage	sp|O81081|LAC2_ARATH *-*- Laccase-2 IPR017761 (Laccase) GO:0005507 (copper ion binding), GO:0016491 (oxidoreductase activity), GO:0046274 (lignin catabolic process), GO:0048046 (apoplast), GO:0052716 (hydroquinone:oxygen oxidoreductase activity), GO:0055114 (oxidation-reduction process)
nbe-miR397-7	Niben101Scf00288g05004.1	0	322	343	GAUUGAGUGCAGCGUUGAUGAC	GUCAUCAACGCUGCACUCAAUC	Cleavage	sp|Q56YT0|LAC3_ARATH *-*- Laccase-3 IPR008972 (Cupredoxin) GO:0005507 (copper ion binding), GO:0016491 (oxidoreductase activity), GO:0055114 (oxidation-reduction process)
nbe-miR397-7	Niben101Scf03327g00004.1	1	763	784	GAUUGAGUGCAGCGUUGAUGAC	GUAAUCAAUGCUGCACUCAAUC	Cleavage	sp|Q56YT0|LAC3_ARATH *-*- Laccase-3 IPR008972 (Cupredoxin) GO:0005507 (copper ion binding), GO:0016491 (oxidoreductase activity), GO:0055114 (oxidation-reduction process)
nbe-miR397-7	Niben101Scf06942g02033.1	1	1240	1261	GAUUGAGUGCAGCGUUGAUGAC	GUAAUCAAUGCUGCACUCAAUC	Cleavage	sp|Q56YT0|LAC3_ARATH *-*- Laccase-3 IPR017761 (Laccase) GO:0005507 (copper ion binding), GO:0016491 (oxidoreductase activity), GO:0046274 (lignin catabolic process), GO:0048046 (apoplast), GO:0052716 (hydroquinone:oxygen oxidoreductase activity), GO:0055114 (oxidation-reduction process)
nbe-miR397-7	Niben101Scf00592g00024.1	2.5	790	811	GAUUGAGUGCAGCGUUGAUGAC	AUUAUCAACGCUGCUCUCAAUG	Cleavage	sp|Q8VZA1|LAC11_ARATH *-*- Laccase-11 IPR008972 (Cupredoxin) GO:0005507 (copper ion binding), GO:0016491 (oxidoreductase activity), GO:0055114 (oxidation-reduction process)	0.115125	2.14566	2.08541
nbe-miR397-7	Niben101Scf08157g02028.1	1	2757	2778	GAUUGAGUGCAGCGUUGAUGAC	UUCAUCAACGCUGCACUCAAUG	Cleavage	sp|Q96D53|ADCK4_HUMAN *-*- AarF domain-containing protein kinase 4 IPR011009 (Protein kinase-like domain) GO:0016772 (transferase activity, transferring phosphorus-containing groups)
nbe-miR397-7	Niben101Scf03051g00009.1	2	774	795	GAUUGAGUGCAGCGUUGAUGAC	AUGAUCAAUGCUGCACUCAAUG	Cleavage	sp|Q9FJD5|LAC17_ARATH *-*- Laccase-17 IPR017761 (Laccase) GO:0005507 (copper ion binding), GO:0016491 (oxidoreductase activity), GO:0046274 (lignin catabolic process), GO:0048046 (apoplast), GO:0052716 (hydroquinone:oxygen oxidoreductase activity), GO:0055114 (oxidation-reduction process)
nbe-miR397-7	Niben101Scf02085g13010.1	2	821	842	GAUUGAGUGCAGCGUUGAUGAC	AUGAUCAAUGCUGCACUCAAUG	Cleavage	sp|Q9FJD5|LAC17_ARATH *-*- Laccase-17 IPR017761 (Laccase) GO:0005507 (copper ion binding), GO:0016491 (oxidoreductase activity), GO:0046274 (lignin catabolic process), GO:0048046 (apoplast), GO:0052716 (hydroquinone:oxygen oxidoreductase activity), GO:0055114 (oxidation-reduction process)
nbe-miR397-7	Niben101Scf14877g01011.1	2	821	842	GAUUGAGUGCAGCGUUGAUGAC	AUGAUCAAUGCUGCACUCAAUG	Cleavage	sp|Q9FJD5|LAC17_ARATH *-*- Laccase-17 IPR017761 (Laccase) GO:0005507 (copper ion binding), GO:0016491 (oxidoreductase activity), GO:0046274 (lignin catabolic process), GO:0048046 (apoplast), GO:0052716 (hydroquinone:oxygen oxidoreductase activity), GO:0055114 (oxidation-reduction process)
nbe-miR397-7	Niben101Scf02456g00011.1	1.5	743	764	GAUUGAGUGCAGCGUUGAUGAC	GUUAUCAACGCUGCACUCAACC	Cleavage	sp|Q9FLB5|LAC12_ARATH *-*- Laccase-12 IPR008972 (Cupredoxin) GO:0005507 (copper ion binding), GO:0016491 (oxidoreductase activity), GO:0055114 (oxidation-reduction process)
nbe-miR397-7	Niben101Scf01237g06005.1	1	613	634	GAUUGAGUGCAGCGUUGAUGAC	GUUAUCAAUGCUGCACUCAAUC	Cleavage	sp|Q9FLB5|LAC12_ARATH *-*- Laccase-12 IPR017761 (Laccase) GO:0005507 (copper ion binding), GO:0016491 (oxidoreductase activity), GO:0046274 (lignin catabolic process), GO:0048046 (apoplast), GO:0052716 (hydroquinone:oxygen oxidoreductase activity), GO:0055114 (oxidation-reduction process)
nbe-miR397-7	Niben101Scf02456g00016.1	1	439	460	GAUUGAGUGCAGCGUUGAUGAC	GUUAUCAAUGCUGCACUCAAUC	Cleavage	sp|Q9FLB5|LAC12_ARATH *-*- Laccase-12 IPR017761 (Laccase) GO:0005507 (copper ion binding), GO:0016491 (oxidoreductase activity), GO:0046274 (lignin catabolic process), GO:0048046 (apoplast), GO:0052716 (hydroquinone:oxygen oxidoreductase activity), GO:0055114 (oxidation-reduction process)
nbe-miR397-7	Niben101Scf01237g07008.1	1.5	829	850	GAUUGAGUGCAGCGUUGAUGAC	GUUAUCAACGCUGCACUCAACC	Cleavage	sp|Q9FLB5|LAC12_ARATH *-*- Laccase-12 IPR017761 (Laccase) GO:0005507 (copper ion binding), GO:0016491 (oxidoreductase activity), GO:0046274 (lignin catabolic process), GO:0048046 (apoplast), GO:0052716 (hydroquinone:oxygen oxidoreductase activity), GO:0055114 (oxidation-reduction process)
nbe-miR397-7	Niben101Scf03062g02024.1	2.5	645	666	GAUUGAGUGCAGCGUUGAUGAC	GUUAUCAAUGCUGCACUAAAUC	Cleavage	sp|Q9FLB5|LAC12_ARATH *-*- Laccase-12 IPR017761 (Laccase) GO:0005507 (copper ion binding), GO:0016491 (oxidoreductase activity), GO:0046274 (lignin catabolic process), GO:0048046 (apoplast), GO:0052716 (hydroquinone:oxygen oxidoreductase activity), GO:0055114 (oxidation-reduction process)
nbe-miR397-7	Niben101Scf01237g07002.1	1	920	941	GAUUGAGUGCAGCGUUGAUGAC	GUUAUCAAUGCUGCACUCAAUC	Cleavage	sp|Q9SIY8|LAC5_ARATH *-*- Laccase-5 IPR008972 (Cupredoxin) GO:0005507 (copper ion binding), GO:0016491 (oxidoreductase activity), GO:0055114 (oxidation-reduction process)
nbe-miR397-7	Niben101Scf02456g00015.1	1	614	635	GAUUGAGUGCAGCGUUGAUGAC	GUUAUCAAUGCUGCACUCAAUC	Cleavage	sp|Q9SIY8|LAC5_ARATH *-*- Laccase-5 IPR017761 (Laccase) GO:0005507 (copper ion binding), GO:0016491 (oxidoreductase activity), GO:0046274 (lignin catabolic process), GO:0048046 (apoplast), GO:0052716 (hydroquinone:oxygen oxidoreductase activity), GO:0055114 (oxidation-reduction process)
nbe-miR397-7	Niben101Scf08294g05006.1	2	725	746	GAUUGAGUGCAGCGUUGAUGAC	AUCAUCAAUGCUGCACUCAAUA	Cleavage	sp|Q9SR40|LAC7_ARATH *-*- Laccase-7 IPR008972 (Cupredoxin) GO:0005507 (copper ion binding), GO:0016491 (oxidoreductase activity), GO:0055114 (oxidation-reduction process)
nbe-miR397-7	Niben101Scf03786g01009.1	2	704	725	GAUUGAGUGCAGCGUUGAUGAC	AUCAUCAAUGCUGCACUCAAUA	Cleavage	sp|Q9SR40|LAC7_ARATH *-*- Laccase-7 IPR017761 (Laccase) GO:0005507 (copper ion binding), GO:0016491 (oxidoreductase activity), GO:0046274 (lignin catabolic process), GO:0048046 (apoplast), GO:0052716 (hydroquinone:oxygen oxidoreductase activity), GO:0055114 (oxidation-reduction process)
nbe-miR397-7	Niben101Scf01767g02001.1	2	725	746	GAUUGAGUGCAGCGUUGAUGAC	AUCAUCAAUGCUGCACUCAAUA	Cleavage	sp|Q9SR40|LAC7_ARATH *-*- Laccase-7 IPR017761 (Laccase) GO:0005507 (copper ion binding), GO:0016491 (oxidoreductase activity), GO:0046274 (lignin catabolic process), GO:0048046 (apoplast), GO:0052716 (hydroquinone:oxygen oxidoreductase activity), GO:0055114 (oxidation-reduction process)
nbe-miR397-8	Niben101Scf02778g04008.1	0	3388	3407	AUUGAGUGCAGCGUUGAUGA	UCAUCAACGCUGCACUCAAU	Cleavage	AT1G11390.1 *-*- Protein kinase superfamily protein LENGTH=624 IPR011009 (Protein kinase-like domain) GO:0016772 (transferase activity, transferring phosphorus-containing groups)
nbe-miR397-8	Niben101Scf04335g00003.1	3	169	189	AUUGAGUGCAGCGUUG-AUGA	UCAUUCAACGCUGCACUCAAG	Cleavage	AT1G61870.1 *-*- pentatricopeptide repeat 336 LENGTH=408 IPR002885 (Pentatricopeptide repeat)
nbe-miR397-8	Niben101Scf05330g02006.1	3	496	516	AUUGAGUGCAGCGUUG-AUGA	UCAUUCAACGCUGCACUCAAG	Cleavage	AT1G61870.1 *-*- pentatricopeptide repeat 336 LENGTH=408 IPR002885 (Pentatricopeptide repeat)
nbe-miR397-8	Niben101Scf02479g01017.1	2.5	722	741	AUUGAGUGCAGCGUUGAUGA	UCGUCAAUGCUGCACUCAAU	Cleavage	sp|O80434|LAC4_ARATH *-*- Laccase-4 IPR008972 (Cupredoxin) GO:0005507 (copper ion binding), GO:0016491 (oxidoreductase activity), GO:0055114 (oxidation-reduction process)
nbe-miR397-8	Niben101Scf00348g06006.1	0	676	695	AUUGAGUGCAGCGUUGAUGA	UCAUCAACGCUGCACUCAAU	Cleavage	sp|O80434|LAC4_ARATH *-*- Laccase-4 IPR017761 (Laccase) GO:0005507 (copper ion binding), GO:0016491 (oxidoreductase activity), GO:0046274 (lignin catabolic process), GO:0048046 (apoplast), GO:0052716 (hydroquinone:oxygen oxidoreductase activity), GO:0055114 (oxidation-reduction process)
nbe-miR397-8	Niben101Scf01738g06007.1	1	765	784	AUUGAGUGCAGCGUUGAUGA	UCAUCAACGCUGCACUCAAC	Cleavage	sp|O80434|LAC4_ARATH *-*- Laccase-4 IPR017761 (Laccase) GO:0005507 (copper ion binding), GO:0016491 (oxidoreductase activity), GO:0046274 (lignin catabolic process), GO:0048046 (apoplast), GO:0052716 (hydroquinone:oxygen oxidoreductase activity), GO:0055114 (oxidation-reduction process)
nbe-miR397-8	Niben101Scf03860g05002.1	1.5	712	731	AUUGAGUGCAGCGUUGAUGA	UCAUCAAUGCUGCACUCAAU	Cleavage	sp|O80434|LAC4_ARATH *-*- Laccase-4 IPR017761 (Laccase) GO:0005507 (copper ion binding), GO:0016491 (oxidoreductase activity), GO:0046274 (lignin catabolic process), GO:0048046 (apoplast), GO:0052716 (hydroquinone:oxygen oxidoreductase activity), GO:0055114 (oxidation-reduction process)
nbe-miR397-8	Niben101Scf00066g00002.1	2.5	754	773	AUUGAGUGCAGCGUUGAUGA	UAAUCAAUGCUGCACUCAAU	Cleavage	sp|O81081|LAC2_ARATH *-*- Laccase-2 IPR017761 (Laccase) GO:0005507 (copper ion binding), GO:0016491 (oxidoreductase activity), GO:0046274 (lignin catabolic process), GO:0048046 (apoplast), GO:0052716 (hydroquinone:oxygen oxidoreductase activity), GO:0055114 (oxidation-reduction process)
nbe-miR397-8	Niben101Scf08751g00024.1	2.5	754	773	AUUGAGUGCAGCGUUGAUGA	UAAUCAAUGCUGCACUCAAU	Cleavage	sp|O81081|LAC2_ARATH *-*- Laccase-2 IPR017761 (Laccase) GO:0005507 (copper ion binding), GO:0016491 (oxidoreductase activity), GO:0046274 (lignin catabolic process), GO:0048046 (apoplast), GO:0052716 (hydroquinone:oxygen oxidoreductase activity), GO:0055114 (oxidation-reduction process)
nbe-miR397-8	Niben101Scf03966g00003.1	2.5	711	730	AUUGAGUGCAGCGUUGAUGA	UGAUCAACGCUGCACUAAAU	Cleavage	sp|Q0DHL2|LAC12_ORYSJ *-*- Laccase-12/13 IPR008972 (Cupredoxin) GO:0005507 (copper ion binding), GO:0016491 (oxidoreductase activity), GO:0055114 (oxidation-reduction process)
nbe-miR397-8	Niben101Scf00288g05004.1	0	323	342	AUUGAGUGCAGCGUUGAUGA	UCAUCAACGCUGCACUCAAU	Cleavage	sp|Q56YT0|LAC3_ARATH *-*- Laccase-3 IPR008972 (Cupredoxin) GO:0005507 (copper ion binding), GO:0016491 (oxidoreductase activity), GO:0055114 (oxidation-reduction process)
nbe-miR397-8	Niben101Scf03327g00004.1	2.5	764	783	AUUGAGUGCAGCGUUGAUGA	UAAUCAAUGCUGCACUCAAU	Cleavage	sp|Q56YT0|LAC3_ARATH *-*- Laccase-3 IPR008972 (Cupredoxin) GO:0005507 (copper ion binding), GO:0016491 (oxidoreductase activity), GO:0055114 (oxidation-reduction process)
nbe-miR397-8	Niben101Scf06942g02033.1	2.5	1241	1260	AUUGAGUGCAGCGUUGAUGA	UAAUCAAUGCUGCACUCAAU	Cleavage	sp|Q56YT0|LAC3_ARATH *-*- Laccase-3 IPR017761 (Laccase) GO:0005507 (copper ion binding), GO:0016491 (oxidoreductase activity), GO:0046274 (lignin catabolic process), GO:0048046 (apoplast), GO:0052716 (hydroquinone:oxygen oxidoreductase activity), GO:0055114 (oxidation-reduction process)
nbe-miR397-8	Niben101Scf00592g00024.1	2.5	791	810	AUUGAGUGCAGCGUUGAUGA	UUAUCAACGCUGCUCUCAAU	Cleavage	sp|Q8VZA1|LAC11_ARATH *-*- Laccase-11 IPR008972 (Cupredoxin) GO:0005507 (copper ion binding), GO:0016491 (oxidoreductase activity), GO:0055114 (oxidation-reduction process)
nbe-miR397-8	Niben101Scf08157g02028.1	0	2758	2777	AUUGAGUGCAGCGUUGAUGA	UCAUCAACGCUGCACUCAAU	Cleavage	sp|Q96D53|ADCK4_HUMAN *-*- AarF domain-containing protein kinase 4 IPR011009 (Protein kinase-like domain) GO:0016772 (transferase activity, transferring phosphorus-containing groups)
nbe-miR397-8	Niben101Scf03051g00009.1	2.5	775	794	AUUGAGUGCAGCGUUGAUGA	UGAUCAAUGCUGCACUCAAU	Cleavage	sp|Q9FJD5|LAC17_ARATH *-*- Laccase-17 IPR017761 (Laccase) GO:0005507 (copper ion binding), GO:0016491 (oxidoreductase activity), GO:0046274 (lignin catabolic process), GO:0048046 (apoplast), GO:0052716 (hydroquinone:oxygen oxidoreductase activity), GO:0055114 (oxidation-reduction process)
nbe-miR397-8	Niben101Scf02085g13010.1	2.5	822	841	AUUGAGUGCAGCGUUGAUGA	UGAUCAAUGCUGCACUCAAU	Cleavage	sp|Q9FJD5|LAC17_ARATH *-*- Laccase-17 IPR017761 (Laccase) GO:0005507 (copper ion binding), GO:0016491 (oxidoreductase activity), GO:0046274 (lignin catabolic process), GO:0048046 (apoplast), GO:0052716 (hydroquinone:oxygen oxidoreductase activity), GO:0055114 (oxidation-reduction process)
nbe-miR397-8	Niben101Scf14877g01011.1	2.5	822	841	AUUGAGUGCAGCGUUGAUGA	UGAUCAAUGCUGCACUCAAU	Cleavage	sp|Q9FJD5|LAC17_ARATH *-*- Laccase-17 IPR017761 (Laccase) GO:0005507 (copper ion binding), GO:0016491 (oxidoreductase activity), GO:0046274 (lignin catabolic process), GO:0048046 (apoplast), GO:0052716 (hydroquinone:oxygen oxidoreductase activity), GO:0055114 (oxidation-reduction process)
nbe-miR397-8	Niben101Scf20493g00017.1	2.5	651	670	AUUGAGUGCAGCGUUGAUGA	UGAUCAACGCUGCACUAAAU	Cleavage	sp|Q9FJD5|LAC17_ARATH *-*- Laccase-17 IPR017761 (Laccase) GO:0005507 (copper ion binding), GO:0016491 (oxidoreductase activity), GO:0046274 (lignin catabolic process), GO:0048046 (apoplast), GO:0052716 (hydroquinone:oxygen oxidoreductase activity), GO:0055114 (oxidation-reduction process)
nbe-miR397-8	Niben101Scf02456g00011.1	2	744	763	AUUGAGUGCAGCGUUGAUGA	UUAUCAACGCUGCACUCAAC	Cleavage	sp|Q9FLB5|LAC12_ARATH *-*- Laccase-12 IPR008972 (Cupredoxin) GO:0005507 (copper ion binding), GO:0016491 (oxidoreductase activity), GO:0055114 (oxidation-reduction process)
nbe-miR397-8	Niben101Scf01237g07008.1	2	830	849	AUUGAGUGCAGCGUUGAUGA	UUAUCAACGCUGCACUCAAC	Cleavage	sp|Q9FLB5|LAC12_ARATH *-*- Laccase-12 IPR017761 (Laccase) GO:0005507 (copper ion binding), GO:0016491 (oxidoreductase activity), GO:0046274 (lignin catabolic process), GO:0048046 (apoplast), GO:0052716 (hydroquinone:oxygen oxidoreductase activity), GO:0055114 (oxidation-reduction process)
nbe-miR397-8	Niben101Scf01237g06005.1	2.5	614	633	AUUGAGUGCAGCGUUGAUGA	UUAUCAAUGCUGCACUCAAU	Cleavage	sp|Q9FLB5|LAC12_ARATH *-*- Laccase-12 IPR017761 (Laccase) GO:0005507 (copper ion binding), GO:0016491 (oxidoreductase activity), GO:0046274 (lignin catabolic process), GO:0048046 (apoplast), GO:0052716 (hydroquinone:oxygen oxidoreductase activity), GO:0055114 (oxidation-reduction process)
nbe-miR397-8	Niben101Scf02456g00016.1	2.5	440	459	AUUGAGUGCAGCGUUGAUGA	UUAUCAAUGCUGCACUCAAU	Cleavage	sp|Q9FLB5|LAC12_ARATH *-*- Laccase-12 IPR017761 (Laccase) GO:0005507 (copper ion binding), GO:0016491 (oxidoreductase activity), GO:0046274 (lignin catabolic process), GO:0048046 (apoplast), GO:0052716 (hydroquinone:oxygen oxidoreductase activity), GO:0055114 (oxidation-reduction process)
nbe-miR397-8	Niben101Scf01237g07002.1	2.5	921	940	AUUGAGUGCAGCGUUGAUGA	UUAUCAAUGCUGCACUCAAU	Cleavage	sp|Q9SIY8|LAC5_ARATH *-*- Laccase-5 IPR008972 (Cupredoxin) GO:0005507 (copper ion binding), GO:0016491 (oxidoreductase activity), GO:0055114 (oxidation-reduction process)
nbe-miR397-8	Niben101Scf02456g00015.1	2.5	615	634	AUUGAGUGCAGCGUUGAUGA	UUAUCAAUGCUGCACUCAAU	Cleavage	sp|Q9SIY8|LAC5_ARATH *-*- Laccase-5 IPR017761 (Laccase) GO:0005507 (copper ion binding), GO:0016491 (oxidoreductase activity), GO:0046274 (lignin catabolic process), GO:0048046 (apoplast), GO:0052716 (hydroquinone:oxygen oxidoreductase activity), GO:0055114 (oxidation-reduction process)
nbe-miR397-8	Niben101Scf10152g05002.1	2.5	640	659	AUUGAGUGCAGCGUUGAUGA	UCAUCAACGCUGGACUCAAC	Cleavage	sp|Q9SIY8|LAC5_ARATH *-*- Laccase-5 IPR017761 (Laccase) GO:0005507 (copper ion binding), GO:0016491 (oxidoreductase activity), GO:0046274 (lignin catabolic process), GO:0048046 (apoplast), GO:0052716 (hydroquinone:oxygen oxidoreductase activity), GO:0055114 (oxidation-reduction process)
nbe-miR397-8	Niben101Scf08294g05006.1	1.5	726	745	AUUGAGUGCAGCGUUGAUGA	UCAUCAAUGCUGCACUCAAU	Cleavage	sp|Q9SR40|LAC7_ARATH *-*- Laccase-7 IPR008972 (Cupredoxin) GO:0005507 (copper ion binding), GO:0016491 (oxidoreductase activity), GO:0055114 (oxidation-reduction process)
nbe-miR397-8	Niben101Scf03786g01009.1	1.5	705	724	AUUGAGUGCAGCGUUGAUGA	UCAUCAAUGCUGCACUCAAU	Cleavage	sp|Q9SR40|LAC7_ARATH *-*- Laccase-7 IPR017761 (Laccase) GO:0005507 (copper ion binding), GO:0016491 (oxidoreductase activity), GO:0046274 (lignin catabolic process), GO:0048046 (apoplast), GO:0052716 (hydroquinone:oxygen oxidoreductase activity), GO:0055114 (oxidation-reduction process)
nbe-miR397-8	Niben101Scf01767g02001.1	1.5	726	745	AUUGAGUGCAGCGUUGAUGA	UCAUCAAUGCUGCACUCAAU	Cleavage	sp|Q9SR40|LAC7_ARATH *-*- Laccase-7 IPR017761 (Laccase) GO:0005507 (copper ion binding), GO:0016491 (oxidoreductase activity), GO:0046274 (lignin catabolic process), GO:0048046 (apoplast), GO:0052716 (hydroquinone:oxygen oxidoreductase activity), GO:0055114 (oxidation-reduction process)
nbe-miR397a-1	Niben101Scf02778g04008.1	1	3386	3406	UUGAGUGCAGCGUAGAUGAAA	UUUCAUCAACGCUGCACUCAA	Cleavage	AT1G11390.1 *-*- Protein kinase superfamily protein LENGTH=624 IPR011009 (Protein kinase-like domain) GO:0016772 (transferase activity, transferring phosphorus-containing groups)
nbe-miR397a-1	Niben101Scf00348g06006.1	1	674	694	UUGAGUGCAGCGUAGAUGAAA	AGUCAUCAACGCUGCACUCAA	Cleavage	sp|O80434|LAC4_ARATH *-*- Laccase-4 IPR017761 (Laccase) GO:0005507 (copper ion binding), GO:0016491 (oxidoreductase activity), GO:0046274 (lignin catabolic process), GO:0048046 (apoplast), GO:0052716 (hydroquinone:oxygen oxidoreductase activity), GO:0055114 (oxidation-reduction process)
nbe-miR397a-1	Niben101Scf01738g06007.1	1	763	783	UUGAGUGCAGCGUAGAUGAAA	AGUCAUCAACGCUGCACUCAA	Cleavage	sp|O80434|LAC4_ARATH *-*- Laccase-4 IPR017761 (Laccase) GO:0005507 (copper ion binding), GO:0016491 (oxidoreductase activity), GO:0046274 (lignin catabolic process), GO:0048046 (apoplast), GO:0052716 (hydroquinone:oxygen oxidoreductase activity), GO:0055114 (oxidation-reduction process)
nbe-miR397a-1	Niben101Scf03860g05002.1	2.5	710	730	UUGAGUGCAGCGUAGAUGAAA	AGUCAUCAAUGCUGCACUCAA	Cleavage	sp|O80434|LAC4_ARATH *-*- Laccase-4 IPR017761 (Laccase) GO:0005507 (copper ion binding), GO:0016491 (oxidoreductase activity), GO:0046274 (lignin catabolic process), GO:0048046 (apoplast), GO:0052716 (hydroquinone:oxygen oxidoreductase activity), GO:0055114 (oxidation-reduction process)
nbe-miR397a-1	Niben101Scf00288g05004.1	1	321	341	UUGAGUGCAGCGUAGAUGAAA	GGUCAUCAACGCUGCACUCAA	Cleavage	sp|Q56YT0|LAC3_ARATH *-*- Laccase-3 IPR008972 (Cupredoxin) GO:0005507 (copper ion binding), GO:0016491 (oxidoreductase activity), GO:0055114 (oxidation-reduction process)
nbe-miR397a-1	Niben101Scf08157g02028.1	1	2756	2776	UUGAGUGCAGCGUAGAUGAAA	UUUCAUCAACGCUGCACUCAA	Cleavage	sp|Q96D53|ADCK4_HUMAN *-*- AarF domain-containing protein kinase 4 IPR011009 (Protein kinase-like domain) GO:0016772 (transferase activity, transferring phosphorus-containing groups)
nbe-miR397a-1	Niben101Scf02456g00011.1	2	742	762	UUGAGUGCAGCGUAGAUGAAA	AGUUAUCAACGCUGCACUCAA	Cleavage	sp|Q9FLB5|LAC12_ARATH *-*- Laccase-12 IPR008972 (Cupredoxin) GO:0005507 (copper ion binding), GO:0016491 (oxidoreductase activity), GO:0055114 (oxidation-reduction process)
nbe-miR397a-1	Niben101Scf01237g07008.1	2	828	848	UUGAGUGCAGCGUAGAUGAAA	AGUUAUCAACGCUGCACUCAA	Cleavage	sp|Q9FLB5|LAC12_ARATH *-*- Laccase-12 IPR017761 (Laccase) GO:0005507 (copper ion binding), GO:0016491 (oxidoreductase activity), GO:0046274 (lignin catabolic process), GO:0048046 (apoplast), GO:0052716 (hydroquinone:oxygen oxidoreductase activity), GO:0055114 (oxidation-reduction process)
nbe-miR397a-1	Niben101Scf10152g05002.1	2.5	638	658	UUGAGUGCAGCGUAGAUGAAA	AGUCAUCAACGCUGGACUCAA	Cleavage	sp|Q9SIY8|LAC5_ARATH *-*- Laccase-5 IPR017761 (Laccase) GO:0005507 (copper ion binding), GO:0016491 (oxidoreductase activity), GO:0046274 (lignin catabolic process), GO:0048046 (apoplast), GO:0052716 (hydroquinone:oxygen oxidoreductase activity), GO:0055114 (oxidation-reduction process)
nbe-miR397a-1	Niben101Scf08294g05006.1	2.5	724	744	UUGAGUGCAGCGUAGAUGAAA	UAUCAUCAAUGCUGCACUCAA	Cleavage	sp|Q9SR40|LAC7_ARATH *-*- Laccase-7 IPR008972 (Cupredoxin) GO:0005507 (copper ion binding), GO:0016491 (oxidoreductase activity), GO:0055114 (oxidation-reduction process)
nbe-miR397a-1	Niben101Scf03786g01009.1	2.5	703	723	UUGAGUGCAGCGUAGAUGAAA	UAUCAUCAAUGCUGCACUCAA	Cleavage	sp|Q9SR40|LAC7_ARATH *-*- Laccase-7 IPR017761 (Laccase) GO:0005507 (copper ion binding), GO:0016491 (oxidoreductase activity), GO:0046274 (lignin catabolic process), GO:0048046 (apoplast), GO:0052716 (hydroquinone:oxygen oxidoreductase activity), GO:0055114 (oxidation-reduction process)
nbe-miR397a-1	Niben101Scf01767g02001.1	2.5	724	744	UUGAGUGCAGCGUAGAUGAAA	UAUCAUCAAUGCUGCACUCAA	Cleavage	sp|Q9SR40|LAC7_ARATH *-*- Laccase-7 IPR017761 (Laccase) GO:0005507 (copper ion binding), GO:0016491 (oxidoreductase activity), GO:0046274 (lignin catabolic process), GO:0048046 (apoplast), GO:0052716 (hydroquinone:oxygen oxidoreductase activity), GO:0055114 (oxidation-reduction process)
nbe-miR397a-2	Niben101Scf02778g04008.1	1	3387	3407	AUUGAGUGCAGCGCUGAUGAA	UUCAUCAACGCUGCACUCAAU	Cleavage	AT1G11390.1 *-*- Protein kinase superfamily protein LENGTH=624 IPR011009 (Protein kinase-like domain) GO:0016772 (transferase activity, transferring phosphorus-containing groups)
nbe-miR397a-2	Niben101Scf00348g06006.1	1	675	695	AUUGAGUGCAGCGCUGAUGAA	GUCAUCAACGCUGCACUCAAU	Cleavage	sp|O80434|LAC4_ARATH *-*- Laccase-4 IPR017761 (Laccase) GO:0005507 (copper ion binding), GO:0016491 (oxidoreductase activity), GO:0046274 (lignin catabolic process), GO:0048046 (apoplast), GO:0052716 (hydroquinone:oxygen oxidoreductase activity), GO:0055114 (oxidation-reduction process)
nbe-miR397a-2	Niben101Scf01738g06007.1	2	764	784	AUUGAGUGCAGCGCUGAUGAA	GUCAUCAACGCUGCACUCAAC	Cleavage	sp|O80434|LAC4_ARATH *-*- Laccase-4 IPR017761 (Laccase) GO:0005507 (copper ion binding), GO:0016491 (oxidoreductase activity), GO:0046274 (lignin catabolic process), GO:0048046 (apoplast), GO:0052716 (hydroquinone:oxygen oxidoreductase activity), GO:0055114 (oxidation-reduction process)
nbe-miR397a-2	Niben101Scf03860g05002.1	2.5	711	731	AUUGAGUGCAGCGCUGAUGAA	GUCAUCAAUGCUGCACUCAAU	Cleavage	sp|O80434|LAC4_ARATH *-*- Laccase-4 IPR017761 (Laccase) GO:0005507 (copper ion binding), GO:0016491 (oxidoreductase activity), GO:0046274 (lignin catabolic process), GO:0048046 (apoplast), GO:0052716 (hydroquinone:oxygen oxidoreductase activity), GO:0055114 (oxidation-reduction process)
nbe-miR397a-2	Niben101Scf00288g05004.1	1	322	342	AUUGAGUGCAGCGCUGAUGAA	GUCAUCAACGCUGCACUCAAU	Cleavage	sp|Q56YT0|LAC3_ARATH *-*- Laccase-3 IPR008972 (Cupredoxin) GO:0005507 (copper ion binding), GO:0016491 (oxidoreductase activity), GO:0055114 (oxidation-reduction process)
nbe-miR397a-2	Niben101Scf08157g02028.1	1	2757	2777	AUUGAGUGCAGCGCUGAUGAA	UUCAUCAACGCUGCACUCAAU	Cleavage	sp|Q96D53|ADCK4_HUMAN *-*- AarF domain-containing protein kinase 4 IPR011009 (Protein kinase-like domain) GO:0016772 (transferase activity, transferring phosphorus-containing groups)
nbe-miR397a-2	Niben101Scf02456g00011.1	3	743	763	AUUGAGUGCAGCGCUGAUGAA	GUUAUCAACGCUGCACUCAAC	Cleavage	sp|Q9FLB5|LAC12_ARATH *-*- Laccase-12 IPR008972 (Cupredoxin) GO:0005507 (copper ion binding), GO:0016491 (oxidoreductase activity), GO:0055114 (oxidation-reduction process)
nbe-miR397a-2	Niben101Scf01237g07008.1	3	829	849	AUUGAGUGCAGCGCUGAUGAA	GUUAUCAACGCUGCACUCAAC	Cleavage	sp|Q9FLB5|LAC12_ARATH *-*- Laccase-12 IPR017761 (Laccase) GO:0005507 (copper ion binding), GO:0016491 (oxidoreductase activity), GO:0046274 (lignin catabolic process), GO:0048046 (apoplast), GO:0052716 (hydroquinone:oxygen oxidoreductase activity), GO:0055114 (oxidation-reduction process)
nbe-miR397a-2	Niben101Scf08294g05006.1	2.5	725	745	AUUGAGUGCAGCGCUGAUGAA	AUCAUCAAUGCUGCACUCAAU	Cleavage	sp|Q9SR40|LAC7_ARATH *-*- Laccase-7 IPR008972 (Cupredoxin) GO:0005507 (copper ion binding), GO:0016491 (oxidoreductase activity), GO:0055114 (oxidation-reduction process)
nbe-miR397a-2	Niben101Scf03786g01009.1	2.5	704	724	AUUGAGUGCAGCGCUGAUGAA	AUCAUCAAUGCUGCACUCAAU	Cleavage	sp|Q9SR40|LAC7_ARATH *-*- Laccase-7 IPR017761 (Laccase) GO:0005507 (copper ion binding), GO:0016491 (oxidoreductase activity), GO:0046274 (lignin catabolic process), GO:0048046 (apoplast), GO:0052716 (hydroquinone:oxygen oxidoreductase activity), GO:0055114 (oxidation-reduction process)
nbe-miR397a-2	Niben101Scf01767g02001.1	2.5	725	745	AUUGAGUGCAGCGCUGAUGAA	AUCAUCAAUGCUGCACUCAAU	Cleavage	sp|Q9SR40|LAC7_ARATH *-*- Laccase-7 IPR017761 (Laccase) GO:0005507 (copper ion binding), GO:0016491 (oxidoreductase activity), GO:0046274 (lignin catabolic process), GO:0048046 (apoplast), GO:0052716 (hydroquinone:oxygen oxidoreductase activity), GO:0055114 (oxidation-reduction process)
nbe-miR397a-3	Niben101Scf02778g04008.1	0	3387	3406	UUGAGUGCAGCGUUGAUGAA	UUCAUCAACGCUGCACUCAA	Cleavage	AT1G11390.1 *-*- Protein kinase superfamily protein LENGTH=624 IPR011009 (Protein kinase-like domain) GO:0016772 (transferase activity, transferring phosphorus-containing groups)
nbe-miR397a-3	Niben101Scf04335g00003.1	2	168	188	UUGAGUGCAGCGUUG-AUGAA	GUCAUUCAACGCUGCACUCAA	Cleavage	AT1G61870.1 *-*- pentatricopeptide repeat 336 LENGTH=408 IPR002885 (Pentatricopeptide repeat)
nbe-miR397a-3	Niben101Scf05330g02006.1	2	495	515	UUGAGUGCAGCGUUG-AUGAA	GUCAUUCAACGCUGCACUCAA	Cleavage	AT1G61870.1 *-*- pentatricopeptide repeat 336 LENGTH=408 IPR002885 (Pentatricopeptide repeat)
nbe-miR397a-3	Niben101Scf02479g01017.1	2.5	721	740	UUGAGUGCAGCGUUGAUGAA	GUCGUCAAUGCUGCACUCAA	Cleavage	sp|O80434|LAC4_ARATH *-*- Laccase-4 IPR008972 (Cupredoxin) GO:0005507 (copper ion binding), GO:0016491 (oxidoreductase activity), GO:0055114 (oxidation-reduction process)
nbe-miR397a-3	Niben101Scf00348g06006.1	0	675	694	UUGAGUGCAGCGUUGAUGAA	GUCAUCAACGCUGCACUCAA	Cleavage	sp|O80434|LAC4_ARATH *-*- Laccase-4 IPR017761 (Laccase) GO:0005507 (copper ion binding), GO:0016491 (oxidoreductase activity), GO:0046274 (lignin catabolic process), GO:0048046 (apoplast), GO:0052716 (hydroquinone:oxygen oxidoreductase activity), GO:0055114 (oxidation-reduction process)
nbe-miR397a-3	Niben101Scf01738g06007.1	0	764	783	UUGAGUGCAGCGUUGAUGAA	GUCAUCAACGCUGCACUCAA	Cleavage	sp|O80434|LAC4_ARATH *-*- Laccase-4 IPR017761 (Laccase) GO:0005507 (copper ion binding), GO:0016491 (oxidoreductase activity), GO:0046274 (lignin catabolic process), GO:0048046 (apoplast), GO:0052716 (hydroquinone:oxygen oxidoreductase activity), GO:0055114 (oxidation-reduction process)
nbe-miR397a-3	Niben101Scf03860g05002.1	1.5	711	730	UUGAGUGCAGCGUUGAUGAA	GUCAUCAAUGCUGCACUCAA	Cleavage	sp|O80434|LAC4_ARATH *-*- Laccase-4 IPR017761 (Laccase) GO:0005507 (copper ion binding), GO:0016491 (oxidoreductase activity), GO:0046274 (lignin catabolic process), GO:0048046 (apoplast), GO:0052716 (hydroquinone:oxygen oxidoreductase activity), GO:0055114 (oxidation-reduction process)
nbe-miR397a-3	Niben101Scf03966g00003.1	2.5	710	729	UUGAGUGCAGCGUUGAUGAA	UUGAUCAACGCUGCACUAAA	Cleavage	sp|Q0DHL2|LAC12_ORYSJ *-*- Laccase-12/13 IPR008972 (Cupredoxin) GO:0005507 (copper ion binding), GO:0016491 (oxidoreductase activity), GO:0055114 (oxidation-reduction process)
nbe-miR397a-3	Niben101Scf00288g05004.1	0	322	341	UUGAGUGCAGCGUUGAUGAA	GUCAUCAACGCUGCACUCAA	Cleavage	sp|Q56YT0|LAC3_ARATH *-*- Laccase-3 IPR008972 (Cupredoxin) GO:0005507 (copper ion binding), GO:0016491 (oxidoreductase activity), GO:0055114 (oxidation-reduction process)
nbe-miR397a-3	Niben101Scf03327g00004.1	2.5	763	782	UUGAGUGCAGCGUUGAUGAA	GUAAUCAAUGCUGCACUCAA	Cleavage	sp|Q56YT0|LAC3_ARATH *-*- Laccase-3 IPR008972 (Cupredoxin) GO:0005507 (copper ion binding), GO:0016491 (oxidoreductase activity), GO:0055114 (oxidation-reduction process)
nbe-miR397a-3	Niben101Scf06942g02033.1	2.5	1240	1259	UUGAGUGCAGCGUUGAUGAA	GUAAUCAAUGCUGCACUCAA	Cleavage	sp|Q56YT0|LAC3_ARATH *-*- Laccase-3 IPR017761 (Laccase) GO:0005507 (copper ion binding), GO:0016491 (oxidoreductase activity), GO:0046274 (lignin catabolic process), GO:0048046 (apoplast), GO:0052716 (hydroquinone:oxygen oxidoreductase activity), GO:0055114 (oxidation-reduction process)
nbe-miR397a-3	Niben101Scf00592g00024.1	2.5	790	809	UUGAGUGCAGCGUUGAUGAA	AUUAUCAACGCUGCUCUCAA	Cleavage	sp|Q8VZA1|LAC11_ARATH *-*- Laccase-11 IPR008972 (Cupredoxin) GO:0005507 (copper ion binding), GO:0016491 (oxidoreductase activity), GO:0055114 (oxidation-reduction process)
nbe-miR397a-3	Niben101Scf08157g02028.1	0	2757	2776	UUGAGUGCAGCGUUGAUGAA	UUCAUCAACGCUGCACUCAA	Cleavage	sp|Q96D53|ADCK4_HUMAN *-*- AarF domain-containing protein kinase 4 IPR011009 (Protein kinase-like domain) GO:0016772 (transferase activity, transferring phosphorus-containing groups)
nbe-miR397a-3	Niben101Scf03051g00009.1	2.5	774	793	UUGAGUGCAGCGUUGAUGAA	AUGAUCAAUGCUGCACUCAA	Cleavage	sp|Q9FJD5|LAC17_ARATH *-*- Laccase-17 IPR017761 (Laccase) GO:0005507 (copper ion binding), GO:0016491 (oxidoreductase activity), GO:0046274 (lignin catabolic process), GO:0048046 (apoplast), GO:0052716 (hydroquinone:oxygen oxidoreductase activity), GO:0055114 (oxidation-reduction process)
nbe-miR397a-3	Niben101Scf02085g13010.1	2.5	821	840	UUGAGUGCAGCGUUGAUGAA	AUGAUCAAUGCUGCACUCAA	Cleavage	sp|Q9FJD5|LAC17_ARATH *-*- Laccase-17 IPR017761 (Laccase) GO:0005507 (copper ion binding), GO:0016491 (oxidoreductase activity), GO:0046274 (lignin catabolic process), GO:0048046 (apoplast), GO:0052716 (hydroquinone:oxygen oxidoreductase activity), GO:0055114 (oxidation-reduction process)
nbe-miR397a-3	Niben101Scf14877g01011.1	2.5	821	840	UUGAGUGCAGCGUUGAUGAA	AUGAUCAAUGCUGCACUCAA	Cleavage	sp|Q9FJD5|LAC17_ARATH *-*- Laccase-17 IPR017761 (Laccase) GO:0005507 (copper ion binding), GO:0016491 (oxidoreductase activity), GO:0046274 (lignin catabolic process), GO:0048046 (apoplast), GO:0052716 (hydroquinone:oxygen oxidoreductase activity), GO:0055114 (oxidation-reduction process)
nbe-miR397a-3	Niben101Scf20493g00017.1	2.5	650	669	UUGAGUGCAGCGUUGAUGAA	UUGAUCAACGCUGCACUAAA	Cleavage	sp|Q9FJD5|LAC17_ARATH *-*- Laccase-17 IPR017761 (Laccase) GO:0005507 (copper ion binding), GO:0016491 (oxidoreductase activity), GO:0046274 (lignin catabolic process), GO:0048046 (apoplast), GO:0052716 (hydroquinone:oxygen oxidoreductase activity), GO:0055114 (oxidation-reduction process)
nbe-miR397a-3	Niben101Scf02456g00011.1	1	743	762	UUGAGUGCAGCGUUGAUGAA	GUUAUCAACGCUGCACUCAA	Cleavage	sp|Q9FLB5|LAC12_ARATH *-*- Laccase-12 IPR008972 (Cupredoxin) GO:0005507 (copper ion binding), GO:0016491 (oxidoreductase activity), GO:0055114 (oxidation-reduction process)
nbe-miR397a-3	Niben101Scf01237g07008.1	1	829	848	UUGAGUGCAGCGUUGAUGAA	GUUAUCAACGCUGCACUCAA	Cleavage	sp|Q9FLB5|LAC12_ARATH *-*- Laccase-12 IPR017761 (Laccase) GO:0005507 (copper ion binding), GO:0016491 (oxidoreductase activity), GO:0046274 (lignin catabolic process), GO:0048046 (apoplast), GO:0052716 (hydroquinone:oxygen oxidoreductase activity), GO:0055114 (oxidation-reduction process)
nbe-miR397a-3	Niben101Scf01237g06005.1	2.5	613	632	UUGAGUGCAGCGUUGAUGAA	GUUAUCAAUGCUGCACUCAA	Cleavage	sp|Q9FLB5|LAC12_ARATH *-*- Laccase-12 IPR017761 (Laccase) GO:0005507 (copper ion binding), GO:0016491 (oxidoreductase activity), GO:0046274 (lignin catabolic process), GO:0048046 (apoplast), GO:0052716 (hydroquinone:oxygen oxidoreductase activity), GO:0055114 (oxidation-reduction process)
nbe-miR397a-3	Niben101Scf02456g00016.1	2.5	439	458	UUGAGUGCAGCGUUGAUGAA	GUUAUCAAUGCUGCACUCAA	Cleavage	sp|Q9FLB5|LAC12_ARATH *-*- Laccase-12 IPR017761 (Laccase) GO:0005507 (copper ion binding), GO:0016491 (oxidoreductase activity), GO:0046274 (lignin catabolic process), GO:0048046 (apoplast), GO:0052716 (hydroquinone:oxygen oxidoreductase activity), GO:0055114 (oxidation-reduction process)
nbe-miR397a-3	Niben101Scf01237g07002.1	2.5	920	939	UUGAGUGCAGCGUUGAUGAA	GUUAUCAAUGCUGCACUCAA	Cleavage	sp|Q9SIY8|LAC5_ARATH *-*- Laccase-5 IPR008972 (Cupredoxin) GO:0005507 (copper ion binding), GO:0016491 (oxidoreductase activity), GO:0055114 (oxidation-reduction process)
nbe-miR397a-3	Niben101Scf10152g05002.1	1.5	639	658	UUGAGUGCAGCGUUGAUGAA	GUCAUCAACGCUGGACUCAA	Cleavage	sp|Q9SIY8|LAC5_ARATH *-*- Laccase-5 IPR017761 (Laccase) GO:0005507 (copper ion binding), GO:0016491 (oxidoreductase activity), GO:0046274 (lignin catabolic process), GO:0048046 (apoplast), GO:0052716 (hydroquinone:oxygen oxidoreductase activity), GO:0055114 (oxidation-reduction process)
nbe-miR397a-3	Niben101Scf02456g00015.1	2.5	614	633	UUGAGUGCAGCGUUGAUGAA	GUUAUCAAUGCUGCACUCAA	Cleavage	sp|Q9SIY8|LAC5_ARATH *-*- Laccase-5 IPR017761 (Laccase) GO:0005507 (copper ion binding), GO:0016491 (oxidoreductase activity), GO:0046274 (lignin catabolic process), GO:0048046 (apoplast), GO:0052716 (hydroquinone:oxygen oxidoreductase activity), GO:0055114 (oxidation-reduction process)
nbe-miR397a-3	Niben101Scf08294g05006.1	1.5	725	744	UUGAGUGCAGCGUUGAUGAA	AUCAUCAAUGCUGCACUCAA	Cleavage	sp|Q9SR40|LAC7_ARATH *-*- Laccase-7 IPR008972 (Cupredoxin) GO:0005507 (copper ion binding), GO:0016491 (oxidoreductase activity), GO:0055114 (oxidation-reduction process)
nbe-miR397a-3	Niben101Scf03786g01009.1	1.5	704	723	UUGAGUGCAGCGUUGAUGAA	AUCAUCAAUGCUGCACUCAA	Cleavage	sp|Q9SR40|LAC7_ARATH *-*- Laccase-7 IPR017761 (Laccase) GO:0005507 (copper ion binding), GO:0016491 (oxidoreductase activity), GO:0046274 (lignin catabolic process), GO:0048046 (apoplast), GO:0052716 (hydroquinone:oxygen oxidoreductase activity), GO:0055114 (oxidation-reduction process)
nbe-miR397a-3	Niben101Scf01767g02001.1	1.5	725	744	UUGAGUGCAGCGUUGAUGAA	AUCAUCAAUGCUGCACUCAA	Cleavage	sp|Q9SR40|LAC7_ARATH *-*- Laccase-7 IPR017761 (Laccase) GO:0005507 (copper ion binding), GO:0016491 (oxidoreductase activity), GO:0046274 (lignin catabolic process), GO:0048046 (apoplast), GO:0052716 (hydroquinone:oxygen oxidoreductase activity), GO:0055114 (oxidation-reduction process)
nbe-miR397-p3	Niben101Scf02778g04008.1	1.5	3304	3324	UCUGCGCUGCACUCAAUCAUG	CAUGAUUGAGUGCAGCGUAGA	Cleavage	AT1G11390.1 *-*- Protein kinase superfamily protein LENGTH=624 IPR011009 (Protein kinase-like domain) GO:0016772 (transferase activity, transferring phosphorus-containing groups)
nbe-miR398	Niben101Scf12076g00017.1	0	1203	1223	UGUGUUCUCAGGUCGCCCCUG	CAGGGGCGACCUGAGAACACA	Cleavage	emb|CDY14003.1| *-*- BnaC09g38230D [Brassica napus] IPR008700 (Pathogenic type III effector avirulence factor Avr cleavage site)
nbe-miR398	Niben101Scf04732g00001.1	0	1129	1149	UGUGUUCUCAGGUCGCCCCUG	CAGGGGCGACCUGAGAACACA	Cleavage	Unknown proteinIPR008700 (Pathogenic type III effector avirulence factor Avr cleavage site)
nbe-miR398a-p3	Niben101Scf12076g00017.1	1.5	1205	1225	CAUAUGUUCUCAGGUCGCCCC	GGGGCGACCUGAGAACACAUG	Cleavage	emb|CDY14003.1| *-*- BnaC09g38230D [Brassica napus] IPR008700 (Pathogenic type III effector avirulence factor Avr cleavage site)
nbe-miR398a-p3	Niben101Scf04732g00001.1	2.5	1131	1151	CAUAUGUUCUCAGGUCGCCCC	GGGGCGACCUGAGAACACAUA	Cleavage	Unknown proteinIPR008700 (Pathogenic type III effector avirulence factor Avr cleavage site)
nbe-miR398-p3	Niben101Scf12076g00017.1	2.5	1205	1225	UAUAUGUUCUCAGGUCGCCCC	GGGGCGACCUGAGAACACAUG	Cleavage	emb|CDY14003.1| *-*- BnaC09g38230D [Brassica napus] IPR008700 (Pathogenic type III effector avirulence factor Avr cleavage site)
nbe-miR398-p3	Niben101Scf04732g00001.1	1.5	1131	1151	UAUAUGUUCUCAGGUCGCCCC	GGGGCGACCUGAGAACACAUA	Cleavage	Unknown proteinIPR008700 (Pathogenic type III effector avirulence factor Avr cleavage site)
nbe-miR398-p5-1	Niben101Scf12076g00017.1	0	1282	1302	GGGGUAAUCUGAGAUCACAUG	CAUGUGAUCUCAGAUUACCCC	Cleavage	emb|CDY14003.1| *-*- BnaC09g38230D [Brassica napus] IPR008700 (Pathogenic type III effector avirulence factor Avr cleavage site)
nbe-miR398-p5-2	Niben101Scf04732g00001.1	0	1196	1216	AGGGGCAACCUGAGAUCACAU	AUGUGAUCUCAGGUUGCCCCU	Cleavage	Unknown proteinIPR008700 (Pathogenic type III effector avirulence factor Avr cleavage site)
nbe-miR408-1	Niben101Scf09149g01005.1	2.5	201	222	UGCACUGCCUCUUCCCUGGCUC	UGGUCAGGGAAGAAGCAGUGCA	Cleavage	sp|P00303|BABL_CUCSA *-*- Basic blue protein IPR008972 (Cupredoxin) GO:0009055 (electron carrier activity)
nbe-miR408-1	Niben101Scf03937g00009.1	2.5	217	238	UGCACUGCCUCUUCCCUGGCUC	UGGUCAGGGAAGAAGCAGUGCA	Cleavage	sp|P00303|BABL_CUCSA *-*- Basic blue protein IPR008972 (Cupredoxin), IPR028871 (Blue (type 1) copper protein, binding site) GO:0009055 (electron carrier activity)
nbe-miR408-1	Niben101Scf04104g00009.1	1	613	634	UGCACUGCCUCUUCCCUGGCUC	GGUCUAGGGAAGAGGCAGUGCA	Cleavage	sp|Q41001|BCP_PEA *-*- Blue copper protein IPR008972 (Cupredoxin) GO:0009055 (electron carrier activity)
nbe-miR408-1	Niben101Scf01237g07008.1	2.5	304	325	UGCACUGCCUCUUCCCUGGCUC	ACACCAGUGAAGAGGCUGUGCA	Cleavage	sp|Q9FLB5|LAC12_ARATH *-*- Laccase-12 IPR017761 (Laccase) GO:0005507 (copper ion binding), GO:0016491 (oxidoreductase activity), GO:0046274 (lignin catabolic process), GO:0048046 (apoplast), GO:0052716 (hydroquinone:oxygen oxidoreductase activity), GO:0055114 (oxidation-reduction process)
nbe-miR408-1	Niben101Scf01237g06005.1	2.5	49	70	UGCACUGCCUCUUCCCUGGCUC	ACACCAGUGAAGAGGCUGUGCA	Cleavage	sp|Q9FLB5|LAC12_ARATH *-*- Laccase-12 IPR017761 (Laccase) GO:0005507 (copper ion binding), GO:0016491 (oxidoreductase activity), GO:0046274 (lignin catabolic process), GO:0048046 (apoplast), GO:0052716 (hydroquinone:oxygen oxidoreductase activity), GO:0055114 (oxidation-reduction process)
nbe-miR408-1	Niben101Scf01237g07002.1	2.5	355	376	UGCACUGCCUCUUCCCUGGCUC	ACACCAGUGAAGAGGCUGUGCA	Cleavage	sp|Q9SIY8|LAC5_ARATH *-*- Laccase-5 IPR008972 (Cupredoxin) GO:0005507 (copper ion binding), GO:0016491 (oxidoreductase activity), GO:0055114 (oxidation-reduction process)
nbe-miR408-1	Niben101Scf02456g00015.1	2.5	50	71	UGCACUGCCUCUUCCCUGGCUC	ACACCAGUGAAGAGGCUGUGCA	Cleavage	sp|Q9SIY8|LAC5_ARATH *-*- Laccase-5 IPR017761 (Laccase) GO:0005507 (copper ion binding), GO:0016491 (oxidoreductase activity), GO:0046274 (lignin catabolic process), GO:0048046 (apoplast), GO:0052716 (hydroquinone:oxygen oxidoreductase activity), GO:0055114 (oxidation-reduction process)
nbe-miR408-2	Niben101Scf09149g01005.1	2.5	201	222	UGCACUGCCUCUUCCCUGGCUU	UGGUCAGGGAAGAAGCAGUGCA	Cleavage	sp|P00303|BABL_CUCSA *-*- Basic blue protein IPR008972 (Cupredoxin) GO:0009055 (electron carrier activity)
nbe-miR408-2	Niben101Scf03937g00009.1	2.5	217	238	UGCACUGCCUCUUCCCUGGCUU	UGGUCAGGGAAGAAGCAGUGCA	Cleavage	sp|P00303|BABL_CUCSA *-*- Basic blue protein IPR008972 (Cupredoxin), IPR028871 (Blue (type 1) copper protein, binding site) GO:0009055 (electron carrier activity)
nbe-miR408-2	Niben101Scf04104g00009.1	1	613	634	UGCACUGCCUCUUCCCUGGCUU	GGUCUAGGGAAGAGGCAGUGCA	Cleavage	sp|Q41001|BCP_PEA *-*- Blue copper protein IPR008972 (Cupredoxin) GO:0009055 (electron carrier activity)
nbe-miR408-3	Niben101Scf09149g01005.1	2.5	202	222	UGCACUGCCUCUUCCCUGGCU	GGUCAGGGAAGAAGCAGUGCA	Cleavage	sp|P00303|BABL_CUCSA *-*- Basic blue protein IPR008972 (Cupredoxin) GO:0009055 (electron carrier activity)
nbe-miR408-3	Niben101Scf03937g00009.1	2.5	218	238	UGCACUGCCUCUUCCCUGGCU	GGUCAGGGAAGAAGCAGUGCA	Cleavage	sp|P00303|BABL_CUCSA *-*- Basic blue protein IPR008972 (Cupredoxin), IPR028871 (Blue (type 1) copper protein, binding site) GO:0009055 (electron carrier activity)
nbe-miR408-3	Niben101Scf04104g00009.1	1	614	634	UGCACUGCCUCUUCCCUGGCU	GUCUAGGGAAGAGGCAGUGCA	Cleavage	sp|Q41001|BCP_PEA *-*- Blue copper protein IPR008972 (Cupredoxin) GO:0009055 (electron carrier activity)
nbe-miR408-3	Niben101Scf01237g06005.1	2.5	50	70	UGCACUGCCUCUUCCCUGGCU	CACCAGUGAAGAGGCUGUGCA	Cleavage	sp|Q9FLB5|LAC12_ARATH *-*- Laccase-12 IPR017761 (Laccase) GO:0005507 (copper ion binding), GO:0016491 (oxidoreductase activity), GO:0046274 (lignin catabolic process), GO:0048046 (apoplast), GO:0052716 (hydroquinone:oxygen oxidoreductase activity), GO:0055114 (oxidation-reduction process)
nbe-miR408-3	Niben101Scf01237g07008.1	2.5	305	325	UGCACUGCCUCUUCCCUGGCU	CACCAGUGAAGAGGCUGUGCA	Cleavage	sp|Q9FLB5|LAC12_ARATH *-*- Laccase-12 IPR017761 (Laccase) GO:0005507 (copper ion binding), GO:0016491 (oxidoreductase activity), GO:0046274 (lignin catabolic process), GO:0048046 (apoplast), GO:0052716 (hydroquinone:oxygen oxidoreductase activity), GO:0055114 (oxidation-reduction process)
nbe-miR408-3	Niben101Scf01237g07002.1	2.5	356	376	UGCACUGCCUCUUCCCUGGCU	CACCAGUGAAGAGGCUGUGCA	Cleavage	sp|Q9SIY8|LAC5_ARATH *-*- Laccase-5 IPR008972 (Cupredoxin) GO:0005507 (copper ion binding), GO:0016491 (oxidoreductase activity), GO:0055114 (oxidation-reduction process)
nbe-miR408-3	Niben101Scf02456g00015.1	2.5	51	71	UGCACUGCCUCUUCCCUGGCU	CACCAGUGAAGAGGCUGUGCA	Cleavage	sp|Q9SIY8|LAC5_ARATH *-*- Laccase-5 IPR017761 (Laccase) GO:0005507 (copper ion binding), GO:0016491 (oxidoreductase activity), GO:0046274 (lignin catabolic process), GO:0048046 (apoplast), GO:0052716 (hydroquinone:oxygen oxidoreductase activity), GO:0055114 (oxidation-reduction process)
nbe-miR408a-3p	Niben101Scf09149g01005.1	2.5	199	222	UGCACUGCCUCUUCCCUGGCUUUU	UCUGGUCAGGGAAGAAGCAGUGCA	Cleavage	sp|P00303|BABL_CUCSA *-*- Basic blue protein IPR008972 (Cupredoxin) GO:0009055 (electron carrier activity)
nbe-miR408a-3p	Niben101Scf03937g00009.1	2.5	215	238	UGCACUGCCUCUUCCCUGGCUUUU	UCUGGUCAGGGAAGAAGCAGUGCA	Cleavage	sp|P00303|BABL_CUCSA *-*- Basic blue protein IPR008972 (Cupredoxin), IPR028871 (Blue (type 1) copper protein, binding site) GO:0009055 (electron carrier activity)
nbe-miR408a-3p	Niben101Scf04104g00009.1	3	610	634	UGCACUGCCUCUUCCCU-GGCUUUU	CAUGGUCUAGGGAAGAGGCAGUGCA	Cleavage	sp|Q41001|BCP_PEA *-*- Blue copper protein IPR008972 (Cupredoxin) GO:0009055 (electron carrier activity)
nbe-miR4376-1	Niben101Scf00039g01013.1	2.5	373	393	UACGUAGGAGAGAUGAUGCUG	UGGCAUGAUCUCUCCUUCGUA	Cleavage	AT5G50400.1 *-** purple acid phosphatase 27 LENGTH=611 IPR008963 (Purple acid phosphatase-like, N-terminal), IPR029052 (Metallo-dependent phosphatase-like) GO:0003993 (acid phosphatase activity), GO:0016787 (hydrolase activity), GO:0046872 (metal ion binding)
nbe-miR4376-p3	Niben101Scf13167g00007.1	3	628	646	CAGCAUCAUACUCCUGCAU	UUGCUUGAGUAUGAUGCUG	Cleavage	sp|A5D2S3|TRUB_PELTS *-** tRNA pseudouridine synthase B IPR002501 (Pseudouridine synthase II), IPR015947 (PUA-like domain) GO:0001522 (pseudouridine synthesis), GO:0003723 (RNA binding), GO:0006396 (RNA processing), GO:0009451 (RNA modification), GO:0009982 (pseudouridine synthase activity)
nbe-miR4376-p3	Niben101Scf00837g00017.1	2.5	1802	1820	CAGCAUCAUACUCCUGCAU	AUGCCGGAGUAUGAUCCUG	Cleavage	sp|P0A4V9|FTSH_MYCBO *-** ATP-dependent zinc metalloprotease FtsH IPR003959 (ATPase, AAA-type, core), IPR005936 (Peptidase, FtsH), IPR027417 (P-loop containing nucleoside triphosphate hydrolase) GO:0004222 (metalloendopeptidase activity), GO:0005524 (ATP binding), GO:0006508 (proteolysis), GO:0016020 (membrane)
nbe-miR4376-p3	Niben101Scf02175g03014.1	2.5	2285	2303	CAGCAUCAUACUCCUGCAU	AUGCCGGAGUAUGAUCCUG	Cleavage	sp|P0A4V9|FTSH_MYCBO *-** ATP-dependent zinc metalloprotease FtsH IPR003959 (ATPase, AAA-type, core), IPR005936 (Peptidase, FtsH), IPR027417 (P-loop containing nucleoside triphosphate hydrolase) GO:0004222 (metalloendopeptidase activity), GO:0005524 (ATP binding), GO:0006508 (proteolysis), GO:0016020 (membrane)
nbe-miR4376-p3	Niben101Scf14427g00018.1	2.5	1243	1261	CAGCAUCAUACUCCUGCAU	AUGAAGGAGUUUGAUGCUG	Cleavage	sp|Q7Y1C4|BRC2B_ARATH *-*- Protein BREAST CANCER SUSCEPTIBILITY 2 homolog B IPR002093 (BRCA2 repeat)
nbe-miR4376-p3	Niben101Scf00494g01011.1	2.5	1246	1264	CAGCAUCAUACUCCUGCAU	AUGAAGGAGUUUGAUGCUG	Cleavage	sp|Q7Y1C5|BRC2A_ARATH *-*- Protein BREAST CANCER SUSCEPTIBILITY 2 homolog A IPR002093 (BRCA2 repeat)
nbe-miR6020b	Niben101Scf10927g00013.1	2.5	1244	1264	AAAUGUUCUUCGAGUAUCUUC	CAGGAUACUCAAAGAACAUUU	Translation	sp|Q8RY79|TYDC1_ARATH *-*- Tyrosine decarboxylase 1 IPR002129 (Pyridoxal phosphate-dependent decarboxylase), IPR015424 (Pyridoxal phosphate-dependent transferase) GO:0003824 (catalytic activity), GO:0016831 (carboxy-lyase activity), GO:0019752 (carboxylic acid metabolic process), GO:0030170 (pyridoxal phosphate binding)
nbe-miR6021	Niben101Scf08549g02008.1	2.5	1059	1079	UUGGAAGAGGCUGCUAUUGGA	UCCAAUAUCAGCCUCUUCAAA	Cleavage	AT1G22400.1 *-*- UDP-Glycosyltransferase superfamily protein LENGTH=489 IPR002213 (UDP-glucuronosyl/UDP-glucosyltransferase) GO:0008152 (metabolic process), GO:0016758 (transferase activity, transferring hexosyl groups)
nbe-miR6021	Niben101Scf01475g00021.1	2.5	3	23	UUGGAAGAGGCUGCUAUUGGA	GCCAAUAUCAGCCUCUUCAAA	Cleavage	AT5G05890.1 *-*- UDP-Glycosyltransferase superfamily protein LENGTH=455 IPR002213 (UDP-glucuronosyl/UDP-glucosyltransferase) GO:0008152 (metabolic process), GO:0016758 (transferase activity, transferring hexosyl groups)
nbe-miR6021	Niben101Scf02111g14011.1	0	157	177	UUGGAAGAGGCUGCUAUUGGA	UCCAAUAGCAGCCUCUUCCAA	Cleavage	emb|CAA05276.1| *-*- Hcr9-9E [Solanum pimpinellifolium]
nbe-miR6021	Niben101Scf02111g14012.1	2.5	2349	2369	UUGGAAGAGGCUGCUAUUGGA	UGCAGUAGCAUCCUCUUCCAA	Translation	ref|WP_011434181.1| *-** 4Fe-4S ferredoxin [Synechococcus sp. JA-2-3B'a(2-13)] ref|YP_478819.1| (Fe-S)-binding protein [Synechococcus sp. JA-2-3B'a(2-13)] gb|ABD03556.1| iron-sulfur cluster-binding protein [Synechococcus sp. JA-2-3B'a(2-13)] IPR013283 (ABC transporter ABCE), IPR021039 (Iron-sulphur binding protein LdpA, C-terminal) GO:0051536 (iron-sulfur cluster binding)
nbe-miR6025a	Niben101Scf01013g08009.1	2.5	708	729	UACCAACAAUUGAGAUAACAUC	GAGGUUAUUCCAAUUGUUGGUA	Cleavage	AT5G35450.1 *-*- Disease resistance protein (CC-NBS-LRR class) family LENGTH=901 IPR002182 (NB-ARC), IPR027417 (P-loop containing nucleoside triphosphate hydrolase) GO:0043531 (ADP binding)	-0.161753	-0.138594	0.0714878
nbe-miR6025a	Niben101Scf06369g00003.1	1.5	1787	1808	UACCAACAAUUGAGAUAACAUC	GAUGUUAUCUCGAUUGUUGGUA	Translation	gb|AAT39951.2| *-*- Disease resistance protein, putative [Solanum demissum] IPR002182 (NB-ARC), IPR027417 (P-loop containing nucleoside triphosphate hydrolase) GO:0043531 (ADP binding)
nbe-miR6025a	Niben101Scf12112g04019.1	1.5	1246	1267	UACCAACAAUUGAGAUAACAUC	GAUGUUAUCUCGAUUGUUGGUA	Translation	gb|AAT66777.2| *-*- Late blight resistance protein, putative [Solanum demissum]
nbe-miR6025a	Niben101Scf04158g01007.1	2.5	502	523	UACCAACAAUUGAGAUAACAUC	GAAGUUGUCUCAAUUGUAGGUA	Cleavage	gb|AEW48193.1| *-*- disease resistance protein RGH4 [Solanum chacoense] IPR002182 (NB-ARC), IPR027417 (P-loop containing nucleoside triphosphate hydrolase) GO:0043531 (ADP binding)
nbe-miR6025a	Niben101Scf03687g00003.1	2	301	322	UACCAACAAUUGAGAUAACAUC	ACUGUCAUAUCAAUUGUUGGUA	Cleavage	sp|Q9FJB5|RP8L3_ARATH *-*- Disease resistance RPP8-like protein 3
nbe-miR6147	Niben101Scf02439g00019.1	2.5	816	836	UGACAUCUUCAAAACCCACUA	CUUUGGGUUUUGAAAAUGUCA	Cleavage	AT1G27060.1 *-*- Regulator of chromosome condensation (RCC1) family protein LENGTH=386 IPR009091 (Regulator of chromosome condensation 1/beta-lactamase-inhibitor protein II)
nbe-miR6147	Niben101Scf00603g00007.1	2	1761	1781	UGACAUCUUCAAAACCCACUA	CGGAGAGUUUUGAAGAUGUCA	Cleavage	AT5G24240.1 *-*- Phosphatidylinositol 3- and 4-kinase ;Ubiquitin family protein LENGTH=574 IPR011009 (Protein kinase-like domain), IPR029071 (Ubiquitin-related domain) GO:0005515 (protein binding), GO:0016772 (transferase activity, transferring phosphorus-containing groups), GO:0016773 (phosphotransferase activity, alcohol group as acceptor)
nbe-miR6147	Niben101Scf03600g04008.1	2.5	440	460	UGACAUCUUCAAAACCCACUA	UCGUGGGCUUUGAAGAUGGCA	Cleavage	AT5G40760.1 *-** glucose-6-phosphate dehydrogenase 6 LENGTH=515 IPR001282 (Glucose-6-phosphate dehydrogenase) GO:0004345 (glucose-6-phosphate dehydrogenase activity), GO:0006006 (glucose metabolic process), GO:0050661 (NADP binding), GO:0055114 (oxidation-reduction process)
nbe-miR6147	Niben101Scf03488g04003.1	1.5	320	340	UGACAUCUUCAAAACCCACUA	CUGUGGGUUUUGAUGAUGUCA	Cleavage	gb|AAU95637.1| *-*- R1 [Solanum tuberosum] IPR021929 (Late blight resistance protein R1)
nbe-miR6147	Niben101Scf01855g02015.1	2.5	3967	3987	UGACAUCUUCAAAACCCACUA	UUGUGGGAUUUGAGGAUGUCA	Cleavage	gb|AAY53482.1| *-*- resistance protein R1 [Solanum demissum] IPR002182 (NB-ARC), IPR021929 (Late blight resistance protein R1), IPR027417 (P-loop containing nucleoside triphosphate hydrolase) GO:0043531 (ADP binding)
nbe-miR6147	Niben101Scf13263g00003.1	2.5	92	112	UGACAUCUUCAAAACCCACUA	UUGUGGGGUUUGAAGAUGUUA	Cleavage	gb|ACF22033.1| *-*- NBS-coding resistance gene protein [Nicotiana tabacum]
nbe-miR6147	Niben101Scf21257g00018.1	3	119	139	UGACAUCUUCAAAACCCACUA	CAGUGCAUUUUGAAGAUGUCU	Cleavage	sp|Q6ZLK0|OST48_ORYSJ *-** Dolichyl-diphosphooligosaccharide--protein glycosyltransferase 48 kDa subunit IPR005013 (Dolichyl-diphosphooligosaccharide--protein glycosyltransferase subunit WBP1) GO:0004579 (dolichyl-diphosphooligosaccharide-protein glycotransferase activity), GO:0005789 (endoplasmic reticulum membrane), GO:0018279 (protein N-linked glycosylation via asparagine)
nbe-miR6153	Niben101Scf04815g01028.1	3	1008	1028	UAGGACCAUAUUCACUAUUUG	UUGGUAGUGAAUAUGGUCCUU	Cleavage	sp|Q14156|EFR3A_HUMAN *-*- Protein EFR3 homolog A IPR016024 (Armadillo-type fold) GO:0005488 (binding)
nbe-nmiR101-3p	Niben101Scf04988g01013.1	2.5	3967	3991	ACUAACGGCAGUGGCAUGGAUG-AG	CUAUUUCCAUGCCACUGCCGUUAAA	Cleavage	AT1G18040.1 *-** cyclin-dependent kinase D1;3 LENGTH=391 IPR011009 (Protein kinase-like domain) GO:0004672 (protein kinase activity), GO:0004674 (protein serine/threonine kinase activity), GO:0005524 (ATP binding), GO:0006468 (protein phosphorylation), GO:0016772 (transferase activity, transferring phosphorus-containing groups)
nbe-nmiR101-3p	Niben101Scf20652g00003.1	1	2500	2523	ACUAACGGCAGUGGCAUGGAUGAG	CACAUCCAUGUCACUGCCGUUAGU	Cleavage	sp|F4HQX1|JAL3_ARATH *-*- Jacalin-related lectin 3 IPR001229 (Jacalin-like lectin domain)
nbe-nmiR121-3p	Niben101Scf12076g00017.1	1.5	1202	1223	UAUGUUCUCAGGUCGCCCCUGA	ACAGGGGCGACCUGAGAACACA	Cleavage	emb|CDY14003.1| *-*- BnaC09g38230D [Brassica napus] IPR008700 (Pathogenic type III effector avirulence factor Avr cleavage site)
nbe-nmiR287-3p	Niben101Scf18887g01001.1	2.5	2983	3003	AUAUAUAUGUUCUCAGGUCGC	UUGACUUGAGCACAUAUAUAU	Translation	Unknown protein
nbe-nmiR385-3p	Niben101Scf20652g00003.1	1	2500	2523	ACUAACGGCAGUGGCAUGGAUGGG	CACAUCCAUGUCACUGCCGUUAGU	Cleavage	sp|F4HQX1|JAL3_ARATH *-*- Jacalin-related lectin 3 IPR001229 (Jacalin-like lectin domain)
nbe-nmiR418-3p	Niben101Scf02346g03013.1	2	3241	3261	ACCAAAAUGAAACGAGCGUUC	GCACGUUUGUUUCAUUUUGGU	Cleavage	AT4G19110.2 *-** Protein kinase superfamily protein LENGTH=464 IPR011009 (Protein kinase-like domain) GO:0004672 (protein kinase activity), GO:0004674 (protein serine/threonine kinase activity), GO:0005524 (ATP binding), GO:0006468 (protein phosphorylation), GO:0016772 (transferase activity, transferring phosphorus-containing groups)
nbe-nmiR418-3p	Niben101Scf04003g10014.1	2.5	1584	1604	ACCAAAAUGAAACGAGCGUUC	UCACACUCGUUUCACUUUGGU	Cleavage	ref|XP_007042470.1| *-*- Cyclin delta-3 isoform 1 [Theobroma cacao] gb|EOX98301.1| Cyclin delta-3 isoform 1 [Theobroma cacao]
nbe-nmiR428-3p	Niben101Scf04563g01017.1	2.5	971	991	UAAAACCUUCUGCAAUCCAUA	UAUGGAUAGCGGAAGGUUUUA	Translation	sp|Q9T048|DRL27_ARATH *-*- Disease resistance protein IPR002182 (NB-ARC), IPR027417 (P-loop containing nucleoside triphosphate hydrolase) GO:0043531 (ADP binding)
nbe-nmiR574-5p	Niben101Scf01380g01003.1	3	311	331	UUUUGAAUUUUGGGGUAGGUC	UAGCUAAUCCAAAAUUCAAAA	Cleavage	AT4G33200.1 *-** myosin, putative LENGTH=1522 IPR000048 (IQ motif, EF-hand binding site), IPR002710 (Dilute), IPR027401 (Myosin-like IQ motif-containing domain), IPR027417 (P-loop containing nucleoside triphosphate hydrolase) GO:0003774 (motor activity), GO:0005515 (protein binding), GO:0005524 (ATP binding), GO:0016459 (myosin complex)
nbe-nmiR578-5p	Niben101Scf15784g00001.1	3	374	394	UAUAAUAGCCCUUAAUCGUGU	CCACUCUUAAGGGCUAUUAUU	Cleavage	gb|EMS62992.1| --*- Blue copper protein [Triticum urartu] IPR008972 (Cupredoxin) GO:0009055 (electron carrier activity)
nbe-nmiR578-5p	Niben101Scf04001g06002.1	3	367	387	UAUAAUAGCCCUUAAUCGUGU	CCACUCUUAAGGGCUAUUAUU	Cleavage	sp|Q41001|BCP_PEA *-*- Blue copper protein IPR008972 (Cupredoxin) GO:0009055 (electron carrier activity)	-0.823847	-1.97165	-1.09933
nbe-nmiR620-5p	Niben101Scf00638g01013.1	1.5	530	551	CUCUUCUUCCAAGAGAACCCGG	GGUGGUUCUCUUGGAAGAGGAG	Cleavage	ref|NP_001067297.1| *-*- product [Oryza sativa Japonica Group]
nbe-nmiR620-5p	Niben101Scf04362g00009.1	2.5	2869	2890	CUCUUCUUCCAAGAGAACCCGG	CUGGGUUUUCUUCGAAGAAGAG	Translation	sp|O13936|SPT5_SCHPO *-** Transcription elongation factor spt5 IPR005100 (Transcription elongation factor Spt5, NGN domain), IPR005824 (KOW), IPR006645 (NusG, N-terminal) GO:0006355 (regulation of transcription, DNA-templated)
nbe-nmiR620-5p	Niben101Scf02246g01012.1	2.5	2760	2781	CUCUUCUUCCAAGAGAACCCGG	GUGGGUUUUCUUCGAAGAAGAG	Translation	sp|O13936|SPT5_SCHPO *-** Transcription elongation factor spt5 IPR005100 (Transcription elongation factor Spt5, NGN domain), IPR005824 (KOW), IPR006645 (NusG, N-terminal) GO:0006355 (regulation of transcription, DNA-templated)
nbe-nmiR639-5p	Niben101Scf07253g00003.1	2.5	5027	5047	UAUCUGAUUGGCGUGGCAGAU	CUCUGCCACGCCAAUCACAUC	Cleavage	sp|F4K5W8|SUS5_ARATH *-** Sucrose synthase 5 IPR012820 (Sucrose synthase, plant/cyanobacteria) GO:0005985 (sucrose metabolic process), GO:0016157 (sucrose synthase activity)
nbe-nmiR639-5p	Niben101Scf06757g00004.1	2.5	5090	5110	UAUCUGAUUGGCGUGGCAGAU	CUCUGCCACGCCAAUCACAUC	Cleavage	sp|Q7XNX6|SUS7_ORYSJ *-** Sucrose synthase 7 IPR012820 (Sucrose synthase, plant/cyanobacteria) GO:0005985 (sucrose metabolic process), GO:0009058 (biosynthetic process), GO:0016157 (sucrose synthase activity)
nbe-nmiR653-5p	Niben101Scf13843g00003.1	3	2360	2380	ACAAGCAAGAUUGGUUGGAUU	CUUGUAAUCAAUCUUGCUUGU	Cleavage	AT5G10250.1 *-*- Phototropic-responsive NPH3 family protein LENGTH=607 IPR027356 (NPH3 domain), IPR029959 (Root phototropism protein 3-like) GO:0016567 (protein ubiquitination)
nbe-nmiR722-5p	Niben101Scf01942g06002.1	2.5	575	596	AGAAUGUUGUCUGGUUCGAGGU	AUAUUGAACCAGACAACAUUAU	Cleavage	sp|Q08CG8|RNF44_DANRE --*- RING finger protein 44 IPR013083 (Zinc finger, RING/FYVE/PHD-type) GO:0005515 (protein binding), GO:0008270 (zinc ion binding)
nbe-nmiR739-5p	Niben101Scf04732g00001.1	2	1193	1213	GGCAACCUGAGAUCAUAUGUA	AAUAUGUGAUCUCAGGUUGCC	Cleavage	Unknown proteinIPR008700 (Pathogenic type III effector avirulence factor Avr cleavage site)
nbe-nmiR768-5p	Niben101Scf00039g01013.1	2.5	373	393	UACGUAGGAGAGAUGAUGCUU	UGGCAUGAUCUCUCCUUCGUA	Cleavage	AT5G50400.1 *-** purple acid phosphatase 27 LENGTH=611 IPR008963 (Purple acid phosphatase-like, N-terminal), IPR029052 (Metallo-dependent phosphatase-like) GO:0003993 (acid phosphatase activity), GO:0016787 (hydrolase activity), GO:0046872 (metal ion binding)

## Sheet: Statistical analysis result
55114	oxidation-reduction process	biological_process	246			48046	apoplast	cellular_component	167
6355	regulation of transcription, DNA-dependent	biological_process	177			5634	nucleus	cellular_component	68
46274	lignin catabolic process	biological_process	167			16020	membrane	cellular_component	7
9725	response to hormone	biological_process	10			16021	integral to membrane	cellular_component	5
6468	protein phosphorylation	biological_process	7			55114	oxidation-reduction process	biological_process	246
5975	carbohydrate metabolic process	biological_process	5			6355	regulation of transcription	biological_process	177
70588	calcium ion transmembrane transport	biological_process	3			46274	lignin catabolic process	biological_process	167
6508	proteolysis	biological_process	2			9725	response to hormone	biological_process	10
6810	transport	biological_process	2			6468	protein phosphorylation	biological_process	7
5985	sucrose metabolic process	biological_process	2			5975	carbohydrate metabolic process	biological_process	5
8152	metabolic process	biological_process	2			5507	copper ion binding	molecular_function	246
7165	signal transduction	biological_process	1			16491	oxidoreductase activity	molecular_function	245
9058	biosynthetic process	biological_process	1			52716	hydroquinone:oxygen oxidoreductase activity	molecular_function	167
16567	protein ubiquitination	biological_process	1			3677	DNA binding	molecular_function	128
19752	carboxylic acid metabolic process	biological_process	1			5524	ATP binding	molecular_function	72
55085	transmembrane transport	biological_process	1			16818	hydrolase activity, acting on acid anhydrides	molecular_function	58
160	phosphorelay signal transduction system	biological_process	1			16772	transferase activity	molecular_function	31
6006	glucose metabolic process	biological_process	1			5515	protein binding	molecular_function	29
6396	RNA processing), GO	biological_process	1			9055	electron carrier activity	molecular_function	14
46373	L-arabinose metabolic process), GO	biological_process	1			8289	lipid binding	molecular_function	13
1522	pseudouridine synthesis), GO	biological_process	1
6857	oligopeptide transport), GO	biological_process	1
9451	RNA modification), GO	biological_process	1
48046	apoplast	cellular_component	167
5634	nucleus	cellular_component	68
16020	membrane	cellular_component	7
16021	integral to membrane	cellular_component	5
5789	endoplasmic reticulum membrane	cellular_component	1
16459	myosin complex	cellular_component	1
5507	copper ion binding	molecular_function	246
16491	oxidoreductase activity	molecular_function	245
52716	hydroquinone:oxygen oxidoreductase activity	molecular_function	167
3677	DNA binding	molecular_function	128
5524	ATP binding	molecular_function	72
16818	hydrolase activity, acting on acid anhydrides	molecular_function	58								hydrolase activity, acting on acid anhydrides, in phosphorus-containing anhydrides)
16772	transferase activity	molecular_function	31								transferase activity, transferring phosphorus-containing groups
5515	protein binding	molecular_function	29
9055	electron carrier activity	molecular_function	14
8289	lipid binding	molecular_function	13
3676	nucleic acid binding	molecular_function	11
46983	protein dimerization activity	molecular_function	8
4672	protein kinase activity	molecular_function	7
4674	protein serine/threonine kinase activity	molecular_function	7
3824	catalytic activity), GO	molecular_function	7
50662	coenzyme binding	molecular_function	6
43531	ADP binding)	molecular_function	6
46872	metal ion binding	molecular_function	5
30246	carbohydrate binding)	molecular_function	5
4553	hydrolase activity, hydrolyzing O-glycosyl compounds), GO	molecular_function	5
166	nucleotide binding	molecular_function	3
5388	calcium-transporting ATPase activity	molecular_function	3
8270	zinc ion binding	molecular_function	3
46872	metal ion binding	molecular_function	3
4222	metalloendopeptidase activity	molecular_function	2
16157	sucrose synthase activity)	molecular_function	2
3993	acid phosphatase activity), GO	molecular_function	2
155	two-component sensor activity	molecular_function	1
3723	RNA binding	molecular_function	1
5215	transporter activity	molecular_function	1
5488	binding	molecular_function	1
15171	amino acid transmembrane transporter activity	molecular_function	1
16887	ATPase activity	molecular_function	1
30170	pyridoxal phosphate binding	molecular_function	1
4871	signal transducer activity), GO	molecular_function	1
18279	protein N-linked glycosylation via asparagine)	#N/A	1
42626	ATPase activity, coupled to transmembrane movement of substances), GO	#N/A	1
46556	alpha-L-arabinofuranosidase activity)	#N/A	1
50661	NADP binding), GO	#N/A	1
51536	iron-sulfur cluster binding)	#N/A	1
16758	transferase activity, transferring hexosyl groups)		2
16787	hydrolase activity), GO		2
3333	amino acid transmembrane transport), GO		1
3774	motor activity), GO		1
4345	glucose-6-phosphate dehydrogenase activity), GO		1
4579	dolichyl-diphosphooligosaccharide-protein glycotransferase activity), GO		1
9982	pseudouridine synthase activity)		1
16773	phosphotransferase activity, alcohol group as acceptor)		1
16831	carboxy-lyase activity), GO		1
