# Supplementary material for: Genome-Wide microRNA Profiling Using Oligonucleotide Microarray Reveals Regulatory Networks of microRNAs in Nicotiana benthamiana During Beet Necrotic Yellow Vein Virus Infection
Source: Viruses. 2020 Mar 12;12(3):310. doi: 10.3390/v12030310 (PMC7150760; doi:10.3390/v12030310)
Supplement: Supplementary file 1 [file viruses-12-00310-s001.zip › Table S3.xlsx]

## Sheet: primers for miRNAs
Primers for stem-loop RT-qPCR
miR164RT	GTCTCCTCTGGTGCAGGGTCCGAGGTATTCGCACCAGAGGAGACtgcacgtg
miR164QF	CGGCGtggagaagcag
miR168RT	GTTGGCTCTGGTGCAGGGTCCGAGGTATTCGCACcagagccaACTTCCCGACC
miR168QF	TGCGGTCGCTTGGTGCAG
miR393RT	GTCTCCTCTGGTGCAGGGTCCGAGGTATTCGCACCAGAGGAGACgatcaatg
miR393QF	GGCGTCCAAAGGGATCG
miR396RT	GTCTCCTCTGGTGCAGGGTCCGAGGTATTCGCACCAGAGGAGACtaagttca
miR396QF	CGGCGTTCCACAGCTTTCTT
miR397RT	GTCTCCTCTGGTGCAGGGTCCGAGGTATTCGCACCAGAGGAGACcatcaac
miR397QF	CGGCGTCATTGAGTGCAGCG
miR398RT	GTCTCCTCTGGTGCAGGGTCCGAGGTATTCGCACCAGAGGAGACcaggggc
miR398QF	CGGCGtgtgttctcaggtcg
miR403RT	GTTGGCTCTGGTGCAGGGTCCGAGGTATTCGCACcagagccaACCGAGTTTGT
miR403QF	CGGCGGTTAGATTCACGCA
miR408RT	GTCTCCTCTGGTGCAGGGTCCGAGGTATTCGCACCAGAGGAGACagccagg
miR408QF	CGGCGTGCACTGCCTCTTC
miR6020RT	GTCTCCTCTGGTGCAGGGTCCGAGGTATTCGCACCAGAGGAGACgaagatac
miR6020QF	CGGCGAAATGTTCTTCGAGT
miR6025RT	GTCTCCTCTGGTGCAGGGTCCGAGGTATTCGCACCAGAGGAGACgatgttat
miR6025QF	CGGCGtaccaacaattgaga
nmiR739RT	GTCTCCTCTGGTGCAGGGTCCGAGGTATTCGCACCAGAGGAGACtacatatg
nmiR739QF	CGGCGggcaacctgaga
nmiR768RT	GTCTCCTCTGGTGCAGGGTCCGAGGTATTCGCACCAGAGGAGACaagcatca
nmiR768QF	CGGCGtacgtaggagag
nmiR287-3pRT	GTCTCCTCTGGTGCAGGGTCCGAGGTATTCGCACCAGAGGAGACgcgacctg
nmiR287-3pQF	CGGCGatatatatgttctc
nmiR578-5pRT	GTCTCCTCTGGTGCAGGGTCCGAGGTATTCGCACCAGAGGAGACacacgat
nmiR578-5pQF	CGGCGtataatagccctta
miR398-5pRT	GTCTCCTCTGGTGCAGGGTCCGAGGTATTCGCACCAGAGGAGACatgtgatc
miR398-5pQF	CGGCGaggggcaacctgaga
Universal RT	GTGCAGGGTCCGAGGT

## Sheet: primers for targets ans mRNAs
	Primers for RT-qPCR	Primers for VIGS
T-164-1	GGTTCTATGCCGAGTATTCCAC	GGTACCCACCACCTTCCCACCACTAC
NAC21/22	TGGCGGCAGAGATGAAGAAC	CTCGAGAGTCAAGCCTACCTCAGACAAG
NAM	CAGATTCATCACCCAGTCACG	TCCCCCGGGCTCAAAAAAGTGAAGAAAAC
	ATAGGATTCGAGAGAGGAGCG	CGGGGTACCTAAGTCCAGAGGCAATCAAG
T-168	GGAATGGCCCCTCAACAATC
AGO1	CCATGCCACCACGGCGCTG
T-393-1	CCGGAAGTTGGAGATCAGAG
TIR	GCAGCTTACATGCTCCAAAAC
T-393-2	GAGATAGTGACAAGGGGATGC
F-box protein	AGCCAGAAGTGCCACATTAC
T-396-1	GAGAACGGATGGGAAGAAATG	TCCCCCGGGAATATGAGTGCGACTACGATG
GRF3	CGGAAGTAGCACCAGTTTGTC	CGGGGTACCACCTCCACTTCTTTCCATCTG
T-396-2	AGATGGAAAGAAGTGGAGGTG
GRF6	AGGACTGGGAAGTAGATTGAG
T-398-1	ATCGTCCATTCTTCACCAAC
Umecyanin	TTGCCATGTTCACTTGTGTC
T-403	ATCACTAGTTCCACCACGAGAG
AGO2	AAGGATACGACCCGAAACAC
T-408-1	TCAACTATCCTTCGGGTGC
Cu binding protein	GCTTTATCTTGTAGCCCCCT
T-6025	CGAGGAGGTGAGAATGATAATC
CC-NBS-LRR	TATCCAACTTCAGGATGCTTG
T-396-3	TGAAAGGCACATAAACAGAGG	TCCCCCGGGACAGCAAGGTCCTACTACTCCC
GRF1	GAGGAGGGTGCGACTGATG	CGGGGTACCCAAAGCCTGATGTTCTAGTTCC
YUCCA	TTAAAGGAGCGGTGTTGCAT
	ATGGCATTATGTCTACAAAGGT
GA20ox	GAGTACAGCATTCCAGCACAA
	GACGGGGTCTCCAGAAAGG
PR-10	GAAGAAGAACACAATGAAGGCA
	CAGTAGGATTGGCAAGAAGGTA
PR-1	CCCTTTTAACAGAGCAATTGAAT
	TGGAATTAGAATTACATTGC
mCherry		TCCCCCGGGTGACCGTGACCCAGGACTC
		CGGGGTACCGGTGTAGTCCTCGTTGTGGG
EF1A	AGCTTTACCTCCCAAGTCATC
	AGAACGCCTGTCAATCTTGG
T-397-1	AGACATACCTGTTGAGAATCG	TCCCCCGGGCCTGGCTAATCATACCTTCAC
LAC11	TGTATTGAATGGTTTCGTGTAG	CGGGGTACCAGGGGTATTTAGGCTTTTGAG
